# Supplementary material for: Brigatinib causes tumor shrinkage in both NF2-deficient meningioma and schwannoma through inhibition of multiple tyrosine kinases but not ALK
Source: PLoS One. 2021 Jul 15;16(7):e0252048. doi: 10.1371/journal.pone.0252048 (PMC8282008; doi:10.1371/journal.pone.0252048)
Supplement: S1 Table — (XLSX) [file pone.0252048.s014.xlsx]

## Sheet: RNAseq DEG
geneID	Syn5_Brigatinib vs Syn5_Untreated		Syn5_MK-2206 vs Syn5_Untreated		Syn5_Brigatinib + MK-2206 vs Syn5_Untreated		Syn1_Brigatinib vs Syn1_Untreated		Syn1_MK-2206 vs Syn1_Untreated		Syn1_Brigatinib + MK-2206 vs Syn1_Untreated		Syn5_Untreated vs Syn1_Untreated		HS01_Brigatinib vs HS01_Untreated		HS01_Dasatinib vs HS01_Untreated		HS01_Simvastatin vs HS01_Untreated		HS01_Brigatinib + Dasatinib vs HS01_Untreated		HS01_Dasatinib + Simvastatin vs HS01_Untreated		HS11_Brigatinib vs HS11_Untreated		HS11_Dasatinib vs HS11_Untreated		HS11_Simvastatin vs HS11_Untreated		HS11_Brigatinib + Dasatinib vs HS11_Untreated		HS11_Dasatinib + Simvastatin vs HS11_Untreated		HS01_Untreated vs HS11_Untreated
	log2 fold-change	Bonferroni-adjusted p-value	log2 fold-change	Bonferroni-adjusted p-value	log2 fold-change	Bonferroni-adjusted p-value	log2 fold-change	Bonferroni-adjusted p-value	log2 fold-change	Bonferroni-adjusted p-value	log2 fold-change	Bonferroni-adjusted p-value	log2 fold-change	Bonferroni-adjusted p-value	log2 fold-change	Bonferroni-adjusted p-value	log2 fold-change	Bonferroni-adjusted p-value	log2 fold-change	Bonferroni-adjusted p-value	log2 fold-change	Bonferroni-adjusted p-value	log2 fold-change	Bonferroni-adjusted p-value	log2 fold-change	Bonferroni-adjusted p-value	log2 fold-change	Bonferroni-adjusted p-value	log2 fold-change	Bonferroni-adjusted p-value	log2 fold-change	Bonferroni-adjusted p-value	log2 fold-change	Bonferroni-adjusted p-value	log2 fold-change	Bonferroni-adjusted p-value
A1BG-AS1|ENSG00000268895	-0.342128	1	-0.0670499	1	-0.0539309	1	-0.272415	1	0.00997323	1	-0.265202	1	0.125602	1	-0.119473	1	-0.19203	1	0.435986	1	-0.572885	1	-0.109679	1	0.0461697	1	-0.15359	1	0.224236	1	-0.736115	1	-0.100612	1	-0.327323	1
A4GALT|ENSG00000128274	0.617898	0.40719	-0.0468244	1	0.818072	0.00347817	0.952675	0.0033434	-0.165369	1	0.80328	0.0097005	-0.650289	0.0185313	0.307807	1	0.618558	1	1.16312	1	1.39697	0.12559	1.55499	0.0221368	0.419627	1	0.628585	1	0.924106	1	1.11004	1	1.15175	1	0.730887	1
AAAS|ENSG00000094914	-0.265123	1	-0.0304898	1	-0.31748	1	-0.0216835	1	-0.0556203	1	0.0367298	1	-0.179657	1	-0.00725433	1	-0.00688207	1	-0.0223404	1	0.2623	1	-0.0950723	1	-0.0729428	1	-0.219425	1	-0.286668	1	-0.199365	1	-0.328745	1	0.1166	1
AACS|ENSG00000081760	-0.255314	1	-0.0104989	1	-0.187845	1	0.180156	1	-0.0494663	1	0.113156	1	0.0960219	1	-0.0497641	1	-0.081399	1	0.043871	1	-0.353831	1	-0.00662144	1	-0.0239818	1	0.158369	1	0.0649068	1	-0.0605532	1	0.232071	1	-0.292681	1
AADAT|ENSG00000109576	-0.401283	1	0.199631	1	-0.372175	1	-0.363874	1	0.168394	1	-0.268301	1	0.277894	1	-0.176599	1	-0.0279373	1	-0.486756	1	-0.275247	1	-0.192267	1	-0.241225	1	0.142328	1	-0.295026	1	0.0155302	1	-0.244928	1	0.0269838	1
AAED1|ENSG00000158122	-0.0458759	1	0.0581974	1	0.0536833	1	-0.0784426	1	0.0613853	1	0.0925401	1	0.299954	1	-0.0702735	1	-0.449854	1	0.127518	1	-0.731243	0.367643	-0.309242	1	-0.276426	1	-0.0327084	1	0.399868	1	-0.182957	1	0.336059	1	-0.0884611	1
AAGAB|ENSG00000103591	-0.205898	1	-0.0478152	1	-0.412921	1	-0.348723	1	0.10136	1	-0.378044	1	0.335235	1	0.0530012	1	-0.108467	1	-0.0286002	1	-0.575852	1	-0.194093	1	-0.194693	1	-0.200018	1	-0.0132635	1	-0.342998	1	-0.353611	1	0.0360217	1
AAK1|ENSG00000115977	-0.456171	0.480749	0.053916	1	-0.281788	1	-0.166653	1	-0.119969	1	-0.163939	1	-0.0498181	1	-0.299406	1	-0.224819	1	0.228546	1	-0.243171	1	0.175584	1	-0.173791	1	-0.261562	1	0.08949	1	-0.350723	1	0.00331936	1	0.760111	1
AAMDC|ENSG00000087884	0.127929	1	-0.106671	1	-0.0678633	1	0.0830895	1	0.00925061	1	-0.0148572	1	0.0566367	1	-0.124147	1	-0.0979103	1	0.383738	1	-0.061272	1	0.201078	1	0.0143129	1	0.035724	1	0.431669	1	-0.0135593	1	0.226797	1	-0.0607718	1
AAMP|ENSG00000127837	-0.280329	1	-0.0543242	1	-0.0952507	1	-0.0927219	1	-0.0406812	1	-0.106609	1	0.137351	1	-0.0266422	1	-0.190467	1	-0.123291	1	-0.205413	1	-0.259152	1	0.133587	1	-0.0356265	1	-0.108171	1	0.0348828	1	-0.149974	1	-0.291317	1
AAR2|ENSG00000131043	-0.322267	0.048517	-0.0292238	1	-0.20971	1	-0.131864	1	0.0239887	1	-0.0571711	1	0.126401	1	0.0556797	1	-0.043314	1	0.0269565	1	-0.0404161	1	-0.00245397	1	0.080294	1	-0.0155847	1	-0.0945061	1	0.0412729	1	-0.0609625	1	0.0130189	1
AARS2|ENSG00000124608	-0.782035	0.0191929	-0.0560487	1	-0.569463	1	-0.313612	1	-0.0883304	1	-0.29441	1	-0.00760597	1	-0.229526	1	0.074656	1	-0.194418	1	-0.679234	0.163294	-0.384339	1	-0.463389	1	-0.180094	1	-0.580855	1	-0.940385	0.000792826	-0.603452	1	-0.192193	1
AARSD1|ENSG00000266967	-0.353817	1	-0.230195	1	-0.0959652	1	-0.0782148	1	0.0773392	1	0.399359	1	0.054655	1	-0.179862	1	0.133699	1	-0.6267	1	-0.160446	1	-0.739443	1	0.43317	1	0.386166	1	-0.463904	1	0.157529	1	-0.366414	1	-0.733346	1
AARS|ENSG00000090861	0.132156	1	-0.0545441	1	0.184792	1	0.320002	1	-0.117711	1	0.187619	1	-0.231004	1	-0.266568	1	-0.552462	0.527735	-0.359629	1	-0.84171	0.000833436	-0.745135	0.00888471	-0.422287	1	-0.417064	1	-0.19774	1	-0.854005	0.000598443	-0.565358	0.368961	0.178205	1
AASDH|ENSG00000157426	0.487772	0.206238	-0.04009	1	0.23375	1	0.242904	1	-0.00604449	1	0.174936	1	-0.248122	1	0.0609138	1	0.205027	1	-0.0981224	1	-0.0523015	1	0.0530711	1	-0.108766	1	0.0641707	1	-0.0673512	1	-0.18979	1	-0.235898	1	0.055403	1
AASDHPPT|ENSG00000149313	-0.0250056	1	0.0278479	1	-0.231908	1	-0.156079	1	0.0245799	1	-0.150139	1	-0.00371165	1	0.02435	1	0.0402805	1	-0.21953	1	-0.299688	1	-0.103125	1	0.06393	1	0.166905	1	-0.0865883	1	0.0171969	1	-0.0993938	1	0.0917796	1
AASS|ENSG00000008311	-0.0152835	1	-0.131894	1	-0.1652	1	-0.0767087	1	-0.159953	1	-0.0916001	1	0.338969	1	-0.139214	1	-0.0391072	1	-0.515256	1	0.142541	1	-0.158008	1	-0.0524989	1	0.0767688	1	-0.302143	1	0.400615	1	-0.14206	1	0.452682	1
AATF|ENSG00000108270	-0.527298	0.00476805	-0.0545275	1	-0.463936	0.0368437	-0.274634	1	0.0451421	1	-0.334084	1	0.223029	1	-0.113698	1	-0.283755	1	-0.301231	1	-0.485516	0.614905	-0.556169	0.0371563	-0.0737821	1	-0.249419	1	-0.241256	1	-0.274002	1	-0.407278	1	-0.173757	1
AB019441.29|ENSG00000225200	-0.0973065	1	0.40938	1	0.238306	1	0.206377	1	0.0710247	1	0.11053	1	0.0268021	1	0.144835	1	0.0868775	1	0.138451	1	0.582997	1	0.157673	1	-0.11939	1	-0.137454	1	0.00524221	1	-0.162755	1	0.0570971	1	-0.0524427	1
ABC7-42389800N19.1|ENSG00000226210	0.0517245	1	-0.011952	1	0.224945	1	0.100828	1	-0.119957	1	0.219665	1	-0.2833	1	-0.0340837	1	0.206215	1	-0.0825658	1	1.21595	1	0.177082	1	0.132323	1	0.136528	1	-0.0724362	1	0.504055	1	-0.00916121	1	-0.207676	1
ABCA10|ENSG00000154263	1.38993	0.00162294	0.215691	1	1.21673	0.0301548	0.820498	1	0.211948	1	0.880583	1	-1.59829	3.35053e-06	0.71663	1	0.768622	1	1.13879	1	2.95496	0.000175004	1.88657	0.206253	1.09268	1	1.12145	1	0.787573	1	2.57615	0.00267904	1.54307	1	-0.445946	1
ABCA11P|ENSG00000251595	0.250113	1	-0.460341	1	-0.654922	1	-0.139982	1	-0.495101	1	0.503181	1	0.132237	1	-0.448314	1	-0.0670175	1	-0.558664	1	-0.802595	1	-0.517374	1	-0.448385	1	0.0770409	1	-0.522716	1	-0.556277	1	-0.113288	1	-0.586544	1
ABCA1|ENSG00000165029	2.40376	1.47574e-05	-0.0713472	1	2.33641	3.97083e-05	1.02804	1	-0.210639	1	1.14886	1	-1.11454	1	-0.205352	1	0.311405	1	-0.0474573	1	0.25009	1	0.31583	1	-0.0779254	1	0.321823	1	-0.0558925	1	0.670786	1	0.348861	1	0.131633	1
ABCA2|ENSG00000107331	0.347719	1	0.0772713	1	0.67765	0.970029	0.286089	1	-0.184803	1	0.190005	1	-0.393561	1	0.0881003	1	0.279268	1	0.302424	1	0.268479	1	0.272725	1	0.392052	1	0.217264	1	0.084016	1	0.0501176	1	0.323937	1	0.175827	1
ABCA3|ENSG00000167972	-0.0843089	1	0.0453587	1	0.214365	1	-0.150345	1	-0.193778	1	-0.106362	1	0.187582	1	0.234708	1	-0.225559	1	0.682957	1	-0.214059	1	0.0429792	1	0.849506	1	0.123961	1	0.897339	1	0.185201	1	0.609429	1	-0.559782	1
ABCA4|ENSG00000198691	0.934728	0.13349	-0.117584	1	0.857531	0.460421	0.672848	1	-0.0607253	1	0.415149	1	-0.299837	1	0.422116	1	1.02659	1	-0.566241	1	1.25422	1	0.847468	1	0.401395	1	0.67489	1	-0.190319	1	0.534135	1	0.490953	1	-0.0812808	1
ABCA5|ENSG00000154265	0.393274	1	0.0824921	1	0.153646	1	0.288824	1	0.10623	1	0.316051	1	-0.37381	1	0.302673	1	0.627189	1	-0.0445843	1	1.58731	0.00190397	0.901008	1	0.580075	1	0.893821	1	0.10007	1	1.51391	0.00482158	0.895709	1	-0.423298	1
ABCA6|ENSG00000154262	2.49193	0.0502988	NA	NA	NA	NA	0.911525	1	0.0834649	1	1.10081	1	-4.30848	3.82584e-10	1.48802	1	1.87321	0.0708764	2.94566	3.50541e-05	5.93388	7.67887e-11	4.01628	9.84886e-08	1.68447	0.212848	0.82495	1	1.39459	1	3.82686	2.09145e-07	1.80967	0.0787769	1.9815	0.0336363
ABCA7|ENSG00000064687	1.28872	0.000822857	-0.446018	1	1.44541	7.10911e-05	0.565228	1	-0.334311	1	0.494238	1	-1.12671	0.00109661	0.233996	1	1.12007	1	1.29142	1	2.42334	1	2.04908	1	0.357176	1	1.4302	1	0.919059	1	1.54654	1	2.06695	1	0.261688	1
ABCA8|ENSG00000141338	2.31319	8.24467e-08	-0.26382	1	2.09321	9.77451e-07	1.13956	1	-0.116383	1	1.19673	0.179926	-2.29476	9.09972e-09	0.200194	1	0.993493	1	0.5124	1	2.97211	3.7307e-07	1.9159	0.00171066	0.509942	1	0.510055	1	0.29073	1	1.99513	0.000520403	0.905921	1	1.40593	0.183633
ABCA9|ENSG00000154258	3.29042	2.33685e-08	NA	NA	3.02706	4.16829e-07	1.1609	1	0.253329	1	1.47839	0.0104312	-4.25487	4.5705e-13	0.991762	1	1.86988	1	2.41859	1	7.06041	1.22689e-06	3.96872	0.00863861	2.75047	1	2.45038	1	2.02484	1	5.90082	1.90833e-05	3.18138	0.173644	0.697535	1
ABCB10|ENSG00000135776	-0.415854	0.0749106	0.0559048	1	-0.334458	1	-0.380595	1	-0.000358864	1	-0.326191	1	0.279259	1	-0.0302542	1	-0.27933	1	0.136146	1	-0.654626	0.71961	-0.184989	1	-0.170168	1	-0.210628	1	0.0843009	1	-0.536421	1	-0.343053	1	0.0469933	1
ABCB11|ENSG00000073734	2.68509	0.0129556	NA	NA	2.39383	0.167705	0.389697	1	-0.483319	1	0.142494	1	-3.50223	1.24224e-06	NA	NA	NA	NA	NA	NA	NA	NA	NA	NA	NA	NA	NA	NA	NA	NA	NA	NA	NA	NA	NA	NA
ABCB6|ENSG00000115657	0.0785305	1	-0.364397	1	-0.194894	1	0.340258	1	0.119352	1	0.0832977	1	-0.381951	1	-0.470868	1	0.398812	1	-0.0266804	1	0.188613	1	0.0458003	1	-0.421407	1	0.561157	1	-0.286222	1	-0.162054	1	0.108387	1	-0.31568	1
ABCB7|ENSG00000131269	-0.131984	1	-0.0823264	1	-0.276579	1	-0.0396803	1	-0.0823707	1	-0.107652	1	-0.273813	1	0.0929345	1	0.0562269	1	0.0087877	1	0.190401	1	0.101063	1	-0.22311	1	0.00166125	1	-0.0113688	1	0.279695	1	0.141532	1	0.0163525	1
ABCB8|ENSG00000197150	-0.290862	1	-0.098682	1	0.0830251	1	-0.163582	1	-0.194191	1	-0.146565	1	-0.106107	1	-0.243828	1	-0.200612	1	0.038622	1	-0.679386	1	-0.369555	1	-0.350418	1	-0.359818	1	-0.278595	1	-0.821156	1	-0.474855	1	-0.0898463	1
ABCB9|ENSG00000150967	0.227381	1	-0.0715125	1	0.388475	1	0.100265	1	-0.251026	1	0.140237	1	-0.530493	1	-0.289442	1	0.310695	1	0.112372	1	-0.124468	1	0.29877	1	-0.301253	1	0.273691	1	-0.0535492	1	-0.258082	1	0.412373	1	-0.226278	1
ABCC10|ENSG00000124574	0.115234	1	-0.0582369	1	0.351767	1	0.0441756	1	-0.214522	1	0.101747	1	-0.398473	0.0638175	-0.0813855	1	-0.0841675	1	0.111821	1	-0.266414	1	-0.0816934	1	-0.0888546	1	-0.165761	1	-0.151461	1	-0.241754	1	-0.170189	1	-0.344828	1
ABCC1|ENSG00000103222	1.48654	8.49918e-08	-0.376221	1	1.27276	4.63987e-06	0.622343	1	-0.319876	1	0.478408	1	-1.78643	2.87435e-11	-0.00750517	1	0.162311	1	0.149811	1	-0.0243045	1	0.140447	1	-0.0530539	1	0.202998	1	0.0130216	1	0.081448	1	0.268593	1	-0.0297056	1
ABCC2|ENSG00000023839	1.75884	6.20748e-05	-0.394509	1	1.73548	9.39424e-05	1.25026	0.135314	-0.374359	1	1.02335	0.556406	-1.50766	0.000158435	0.0913405	1	0.0453831	1	0.149601	1	1.57664	1	0.943075	1	-0.805367	1	0.3605	1	0.178896	1	1.08493	1	0.215898	1	-0.222231	1
ABCC3|ENSG00000108846	0.255299	1	0.301419	1	0.413094	1	0.454511	1	0.158371	1	0.461625	1	-0.869365	1	0.644006	1	0.70407	1	0.288385	1	1.45193	1	0.634441	1	0.958066	1	0.807521	1	0.365017	1	0.641263	1	0.636877	1	0.9898	1
ABCC4|ENSG00000125257	-0.190831	1	0.0815491	1	-0.232064	1	0.00300482	1	0.0999177	1	0.0344558	1	0.675101	0.000183247	0.385035	1	0.607976	1	0.923226	1	0.862224	1	1.23982	0.366521	0.299396	1	0.311156	1	0.569029	1	0.54697	1	0.832561	1	1.16453	0.784745
ABCC5|ENSG00000114770	0.526059	0.144099	0.0343983	1	0.547093	0.0569146	0.455508	1	-0.00738221	1	0.505368	0.298153	-0.380327	1	-0.200223	1	0.139655	1	0.13651	1	0.586827	0.00518761	0.346591	1	0.22546	1	0.376154	1	0.0969289	1	0.771022	3.84392e-05	0.239208	1	0.0208681	1
ABCC6|ENSG00000091262	2.80491	0.76071	NA	NA	3.30187	0.0278048	1.66514	1	NA	NA	1.58357	1	NA	NA	NA	NA	1.47906	1	0.241343	1	2.73816	0.168719	2.16656	1	0.242044	1	1.70139	1	0.36011	1	2.49241	0.562647	2.16086	1	0.500127	1
ABCD1|ENSG00000101986	0.220988	1	-0.314861	1	0.584318	1	0.0228	1	-0.162487	1	-0.101232	1	-0.495728	1	-0.127591	1	-0.078805	1	0.358514	1	0.159481	1	0.0684633	1	0.0314355	1	-0.144414	1	0.0619074	1	-0.226358	1	0.0400053	1	0.0181707	1
ABCD3|ENSG00000117528	-0.0422756	1	0.00565896	1	-0.165919	1	-0.160654	1	0.00488724	1	-0.219485	1	-0.0638809	1	-0.0827254	1	0.184295	1	0.0278538	1	-0.165426	1	0.255435	1	-0.183241	1	0.0298061	1	0.02421	1	-0.0099636	1	-0.0180015	1	0.249287	1
ABCD4|ENSG00000119688	0.627389	0.0135766	-0.0657545	1	0.618735	0.0230892	0.471438	1	-0.0762419	1	0.59067	0.0674029	-0.730481	3.83288e-05	0.0342867	1	0.16854	1	0.155138	1	1.03438	0.000535266	0.372003	1	0.199397	1	0.200967	1	0.0692938	1	0.834798	0.0279408	0.332365	1	-0.166863	1
ABCE1|ENSG00000164163	-0.892431	0.00109205	-0.0220782	1	-0.982031	0.000141247	-0.645967	1	0.12248	1	-0.568778	1	0.582386	0.0798269	-0.146667	1	-0.480096	1	-0.693224	1	-1.41858	0.00235521	-1.03687	0.302969	-0.142225	1	-0.15108	1	-0.487177	1	-0.738682	1	-0.972531	0.637276	-0.177834	1
ABCF1|ENSG00000204574	-0.455362	0.000871046	-0.0419184	1	-0.319184	0.306335	-0.251811	1	0.0684331	1	-0.193642	1	0.256199	0.744003	0.00426835	1	-0.0989185	1	-0.132316	1	-0.317727	1	-0.282324	1	-0.0834366	1	-0.0718375	1	-0.284223	1	-0.00630493	1	-0.243387	1	-0.107633	1
ABCF2|ENSG00000033050	-0.622587	1.66398e-05	-0.00887407	1	-0.48192	0.00187935	-0.563104	0.00389784	-0.0148939	1	-0.528057	0.000742525	0.343029	0.0583631	-0.0356683	1	-0.186716	1	-0.350098	1	-0.547283	0.704344	-0.586769	0.187937	-0.0811676	1	-0.147642	1	-0.370989	1	-0.349576	1	-0.540314	0.801364	-0.184064	1
ABCF3|ENSG00000161204	-0.129506	1	-0.10144	1	-0.00936027	1	0.00929891	1	-0.115445	1	0.0236904	1	-0.0985276	1	-0.035354	1	0.068825	1	0.078836	1	0.0779645	1	-0.00882127	1	-0.00487551	1	0.0892241	1	-0.0926881	1	0.160527	1	0.126542	1	-0.269032	1
ABCG4|ENSG00000172350	0.853746	1	NA	NA	1.0731	1	-0.130405	1	-0.559971	1	-0.24005	1	-1.69515	0.00497429	0.0227999	1	0.669482	1	0.479281	1	0.883239	1	0.646321	1	-0.693051	1	0.152093	1	-0.204277	1	0.646324	1	0.578104	1	1.0055	1
ABHD10|ENSG00000144827	-0.125428	1	0.0150197	1	-0.248454	1	0.0737195	1	0.0378475	1	-0.0117462	1	-0.022648	1	-0.177903	1	-0.0482604	1	-0.377826	1	-0.468216	1	-0.465816	1	-0.316711	1	-0.121322	1	-0.348671	1	-0.431894	1	-0.442072	1	-0.183323	1
ABHD11|ENSG00000106077	-0.882104	3.57209e-07	0.00135932	1	-0.627537	0.000490252	-0.104433	1	0.0244228	1	0.0114898	1	-0.0387344	1	-0.0257157	1	-0.161112	1	-0.0735792	1	-0.344776	1	-0.471264	1	-0.0864335	1	-0.365599	1	-0.293805	1	-0.30087	1	-0.530989	1	-0.452283	1
ABHD12|ENSG00000100997	-0.154539	1	0.146368	1	0.13796	1	0.705168	0.00817991	-0.0185292	1	0.618177	0.0101932	0.465467	0.0578158	-0.123393	1	-0.164158	1	0.11157	1	-0.0732952	1	-0.0408542	1	-0.129646	1	-0.0319523	1	-0.0243026	1	-0.0913647	1	0.171442	1	-0.197724	1
ABHD13|ENSG00000139826	-0.113271	1	-0.030321	1	-0.229436	1	-0.0463656	1	0.0605376	1	0.0259878	1	0.186153	1	-0.0940899	1	0.0386996	1	-0.11518	1	-0.161895	1	0.186084	1	0.0299479	1	0.14095	1	-0.0066839	1	0.46251	1	0.192215	1	0.0656492	1
ABHD14A|ENSG00000248487	0.539902	1	-0.0158403	1	0.854917	0.00412405	0.67921	1	-0.145858	1	0.483181	1	-0.480838	1	-0.233293	1	0.49193	1	-0.0770559	1	0.839039	1	0.476396	1	-0.0101792	1	0.589715	1	-0.163418	1	0.336994	1	0.728334	1	-0.157735	1
ABHD14B|ENSG00000114779	0.54845	0.0406633	-0.0626092	1	0.673491	0.000999632	0.551118	0.464584	-0.125192	1	0.439452	1	-0.574347	0.00138821	-0.0768817	1	-0.136681	1	-0.151652	1	0.0361986	1	-0.238501	1	0.149754	1	0.046758	1	-0.120563	1	-0.225974	1	-0.108011	1	0.0897796	1
ABHD15|ENSG00000168792	0.113193	1	0.00291031	1	0.218374	1	0.03634	1	-0.0337917	1	0.0398575	1	-0.207913	1	0.140489	1	0.298038	1	0.439188	1	0.505164	1	0.542709	1	0.302286	1	0.395395	1	0.346887	1	0.426069	1	0.35711	1	0.0150197	1
ABHD16A|ENSG00000204427	0.230682	1	-0.0741893	1	0.206182	1	-0.105138	1	-0.493596	1	-0.00872451	1	-0.36061	1	-0.0503996	1	0.124764	1	0.25279	1	0.218267	1	0.202389	1	-0.1726	1	-0.0728833	1	-0.255111	1	0.258952	1	0.064114	1	0.14316	1
ABHD17A|ENSG00000129968	-0.187302	1	-0.017577	1	0.221555	1	0.056157	1	-0.109465	1	-0.00538719	1	0.0344734	1	-0.0903651	1	-0.0853285	1	0.123224	1	0.136652	1	-0.0461383	1	0.156387	1	-0.023062	1	0.0529176	1	0.132525	1	0.0912501	1	-0.178033	1
ABHD17B|ENSG00000107362	0.193386	1	-0.142168	1	0.0796326	1	0.172986	1	-0.112706	1	0.128109	1	-0.469162	0.0345609	-0.0148209	1	0.0894205	1	0.141012	1	0.428782	1	0.508833	1	0.0532598	1	0.204713	1	0.219426	1	0.715465	1	0.384427	1	0.45144	1
ABHD17C|ENSG00000136379	-0.48042	1	-0.0455458	1	-0.366822	1	-0.319853	1	0.243774	1	-0.192739	1	0.284584	1	0.126433	1	0.343534	1	0.159593	1	1.66775	0.911901	0.739511	1	0.246706	1	0.511381	1	0.134708	1	2.02138	0.0592887	0.710304	1	0.315731	1
ABHD2|ENSG00000140526	-0.444615	0.795181	0.138207	1	-0.395498	1	-0.0692032	1	0.0183387	1	-0.0475323	1	-0.123585	1	0.152102	1	0.255786	1	0.77164	1	0.117412	1	0.583493	1	0.0366695	1	0.286129	1	0.245421	1	0.44031	1	0.349341	1	1.09479	1
ABHD3|ENSG00000158201	-0.116906	1	0.21614	1	-0.0730393	1	0.100562	1	0.0443854	1	0.166245	1	-0.253949	1	-0.270466	1	-0.334981	1	-0.0459452	1	0.184672	1	-0.194058	1	-0.638336	1	-0.485601	1	-0.19952	1	0.328385	1	-0.257229	1	0.101531	1
ABHD4|ENSG00000100439	1.26035	8.02076e-06	-0.11147	1	1.21882	2.48505e-05	1.23431	0.000448396	-0.0908833	1	1.05158	0.00131949	-0.734649	0.0421951	0.0571676	1	-0.13105	1	-0.437138	1	0.519409	1	-0.136868	1	0.4347	1	-0.0546262	1	-0.361022	1	0.223938	1	-0.123555	1	0.787167	1
ABHD5|ENSG00000011198	0.0592259	1	0.176614	1	-0.0940906	1	-0.23292	1	-0.00225068	1	-0.19918	1	-0.0972154	1	0.287374	1	0.0488944	1	0.309213	1	1.25743	0.447691	0.723851	1	0.360386	1	0.0518568	1	0.348914	1	1.12052	1	0.398894	1	-0.298716	1
ABHD6|ENSG00000163686	0.0686298	1	0.167123	1	0.314668	1	0.176498	1	-0.0691513	1	0.20029	1	-0.203356	1	0.108903	1	0.157019	1	0.258647	1	0.530815	1	0.429346	1	0.0311228	1	0.6697	1	0.219625	1	0.796388	0.789035	0.826634	0.427758	0.00941465	1
ABHD8|ENSG00000127220	0.645789	0.305855	0.0111232	1	1.03492	3.1361e-05	0.642868	1	-0.087492	1	0.541007	1	-0.599195	0.112887	0.114595	1	0.435806	1	0.423242	1	1.34878	0.00786371	0.807105	1	0.26809	1	0.269876	1	0.110174	1	0.821636	1	0.53352	1	0.395101	1
ABI1|ENSG00000136754	0.0655297	1	0.0608869	1	0.0279988	1	0.068077	1	0.0436734	1	0.0843641	1	0.0735223	1	0.00977322	1	-0.267379	1	0.376617	1	-0.113345	1	0.0990271	1	0.0752238	1	-0.23302	1	0.408661	1	-0.0894822	1	-0.0593715	1	0.261403	1
ABI2|ENSG00000138443	-0.011196	1	-0.00757371	1	-0.112428	1	-0.0844531	1	-0.0196987	1	-0.0212546	1	-0.14563	1	-0.00565387	1	0.0440532	1	-0.111083	1	-0.270996	1	-0.0434544	1	0.0458624	1	0.0544443	1	-0.0451888	1	-0.059581	1	-0.0712502	1	0.161731	1
ABI3BP|ENSG00000154175	-0.106596	1	0.038036	1	-0.119392	1	-0.322004	1	-0.0961689	1	-0.260099	1	0.522701	0.00251436	-0.501746	1	-1.12153	1	-0.273108	1	-0.774699	1	-0.51893	1	-0.691801	1	-1.32361	1	-0.0950708	1	-1.47329	1	-1.12552	1	0.418896	1
ABL1|ENSG00000097007	0.229431	1	0.0698104	1	0.464064	0.0584809	0.222248	1	-0.0900412	1	0.191476	1	-0.113558	1	0.0884789	1	0.0216343	1	0.0678592	1	0.493918	1	0.276565	1	0.121511	1	-0.0729379	1	-0.0387915	1	0.517253	1	0.228868	1	0.163757	1
ABL2|ENSG00000143322	-0.994735	2.57164e-07	0.17433	1	-0.805207	4.17143e-05	-0.598897	0.309904	0.288339	1	-0.459596	1	1.02885	7.65643e-10	-0.221757	1	-0.707984	1	-0.470407	1	-1.57906	1.12074e-06	-1.31532	6.22884e-05	-0.227373	1	-0.797762	0.148464	-0.443369	1	-1.26252	6.34645e-05	-1.28534	5.35197e-05	0.114521	1
ABLIM1|ENSG00000099204	0.342681	1	0.100695	1	0.285731	1	0.277873	1	0.163155	1	0.375939	1	-0.178212	1	0.169731	1	0.0815485	1	0.00108912	1	1.72518	0.00840521	0.0762187	1	1.03543	1	0.745273	1	0.566554	1	2.87684	8.35843e-07	0.545335	1	-0.566309	1
ABLIM3|ENSG00000173210	0.309006	1	0.284986	1	0.462892	1	0.815818	1	0.133657	1	0.637845	1	0.53097	1	0.284562	1	-0.156203	1	0.860452	1	-0.127344	1	0.385082	1	0.0944641	1	-0.295991	1	0.752902	1	-0.455467	1	0.241168	1	-0.450334	1
ABRACL|ENSG00000146386	-0.000394766	1	-0.0375667	1	-0.0476269	1	0.108817	1	0.141267	1	-0.130374	1	0.620309	0.466447	0.0450926	1	-0.211556	1	-0.277939	1	-0.620946	1	-0.455699	1	0.0338535	1	-0.0556792	1	-0.258051	1	0.0982231	1	-0.393657	1	-0.789398	1
ABR|ENSG00000159842	0.182597	1	0.0496411	1	0.328438	1	0.166784	1	-0.00173019	1	0.177587	1	-0.123879	1	0.0413428	1	-0.191826	1	0.818204	1	0.351486	1	0.401287	1	0.112953	1	0.0260217	1	0.588523	1	0.473312	1	0.478906	1	-0.00498249	1
ABT1|ENSG00000146109	-0.336039	1	-0.0274928	1	-0.265826	1	-0.137897	1	0.0533144	1	-0.171551	1	0.199976	1	0.0364289	1	-0.0170298	1	-0.119734	1	-0.0854044	1	-0.185973	1	0.126721	1	-0.0342065	1	-0.278975	1	0.0252495	1	-0.187583	1	-0.239955	1
ABTB1|ENSG00000114626	0.894135	0.00316896	0.207673	1	1.18753	5.00026e-06	0.578678	1	-0.0972864	1	0.664575	0.658338	-0.853174	0.000593061	0.669225	1	0.444429	1	0.80029	1	2.45054	2.13889e-09	1.2043	0.00380205	0.925557	0.221834	0.172066	1	0.536498	1	1.69983	4.40812e-06	0.677037	1	0.662865	1
ABTB2|ENSG00000166016	0.943472	0.462664	-0.131039	1	1.13503	0.0221689	0.580934	1	-0.193373	1	0.458182	1	-1.44089	8.24468e-06	0.277508	1	-0.080988	1	0.416659	1	-0.220117	1	0.0664849	1	0.356106	1	-0.230031	1	-0.0494922	1	-0.588713	1	-0.528089	1	0.248193	1
AC000068.5|ENSG00000185065	0.219454	1	-0.323687	1	-0.156923	1	-0.300317	1	0.0930567	1	0.075702	1	-0.412811	1	NA	NA	NA	NA	NA	NA	NA	NA	NA	NA	NA	NA	0.714973	1	-0.219172	1	NA	NA	0.460567	1	NA	NA
AC000089.3|ENSG00000235776	-0.409015	1	0.344741	1	0.255961	1	0.567628	1	NA	NA	0.473164	1	0.630085	1	-0.00781257	1	0.145741	1	-0.0354717	1	0.152475	1	0.0654975	1	0.11015	1	0.056958	1	-0.525931	1	-0.362603	1	-0.186473	1	0.0880056	1
AC002117.1|ENSG00000224505	1.49249	0.229912	NA	NA	0.73048	1	0.768368	1	-0.172581	1	0.676899	1	-0.894702	1	-0.180489	1	0.400867	1	-0.296491	1	0.643338	1	0.201556	1	0.570054	1	0.349362	1	0.141041	1	1.03024	1	0.157068	1	-0.111426	1
AC002310.12|ENSG00000235560	0.72787	1	-0.316326	1	0.472107	1	-0.0284902	1	-0.0193657	1	0.152716	1	-0.720178	1	0.736224	1	1.12708	1	0.064081	1	1.00404	1	0.962381	1	0.432516	1	0.40388	1	NA	NA	0.415294	1	0.259069	1	NA	NA
AC002454.1|ENSG00000237819	-0.727214	1	0.157648	1	-0.351821	1	0.137066	1	0.202689	1	0.187044	1	0.823361	1	-0.654589	1	-0.594322	1	-0.702403	1	-1.73165	1	-0.910084	1	NA	NA	NA	NA	NA	NA	NA	NA	NA	NA	-1.15766	1
AC002467.7|ENSG00000241764	0.513096	1	0.0136396	1	0.651863	0.934883	0.342429	1	-0.349372	1	0.278621	1	-0.451539	1	0.074863	1	-0.0814881	1	0.130199	1	-0.128247	1	0.180307	1	-0.0359244	1	-0.18285	1	-0.130734	1	-0.305149	1	-0.217377	1	0.229619	1
AC003075.4|ENSG00000237773	-0.318153	1	-0.199778	1	0.427412	1	-0.104806	1	NA	NA	0.310521	1	0.867002	1	-0.266181	1	-0.468206	1	0.159223	1	-0.976478	1	-0.0593707	1	NA	NA	NA	NA	0.631284	1	NA	NA	NA	NA	-0.901101	1
AC003102.3|ENSG00000267750	NA	NA	NA	NA	NA	NA	0.92715	1	NA	NA	0.731279	1	NA	NA	0.124599	1	0.158024	1	0.243512	1	0.573254	1	0.236638	1	0.460243	1	0.823803	1	0.584058	1	0.0978723	1	0.758852	1	-1.08029	1
AC003665.1|ENSG00000234494	0.0804777	1	0.494333	1	0.19629	1	-0.100469	1	-0.0417388	1	-0.24293	1	0.051445	1	0.200797	1	-0.372938	1	-0.570958	1	-2.18229	0.0771229	-1.17436	1	0.113624	1	-0.0228756	1	-0.269887	1	-1.29982	1	-1.35882	1	-0.390289	1
AC004057.1|ENSG00000196656	-0.121789	1	0.101626	1	0.276655	1	-0.302395	1	0.20666	1	-0.0108738	1	0.0645612	1	-0.491071	1	-0.044212	1	-0.273812	1	-0.227731	1	-0.223962	1	0.0566071	1	0.0941578	1	0.0191888	1	-0.0173944	1	-0.0544804	1	-0.549632	1
AC004156.3|ENSG00000267666	1.187	1	NA	NA	NA	NA	0.811592	1	-0.0888858	1	NA	NA	NA	NA	NA	NA	NA	NA	NA	NA	NA	NA	NA	NA	NA	NA	NA	NA	NA	NA	NA	NA	NA	NA	NA	NA
AC004257.3|ENSG00000270143	0.224484	1	-0.185443	1	0.246118	1	0.57835	1	0.172696	1	0.619843	1	-0.319048	1	0.417701	1	0.365842	1	-0.0714148	1	1.72864	1	0.360946	1	0.507352	1	0.620506	1	0.183979	1	1.14211	1	0.417074	1	-0.677006	1
AC004381.6|ENSG00000005189	-1.35032	7.62075e-05	0.166916	1	-1.29192	0.000171636	-1.28068	0.0124307	0.149914	1	-1.43394	6.09748e-05	0.229785	1	-0.205175	1	-0.568992	1	-0.569586	1	-1.71838	0.257264	-1.18131	1	-1.15968	1	-1.56066	0.777584	-0.942507	1	-2.90222	6.91646e-05	-2.00174	0.0249755	1.0557	1
AC004453.8|ENSG00000146677	0.0395524	1	-0.0239653	1	0.212169	1	0.198244	1	0.31133	1	-0.133131	1	0.189996	1	0.00445282	1	-0.112121	1	-0.233477	1	0.180464	1	-0.495135	1	-0.0615543	1	-0.0996943	1	0.0899633	1	-0.442888	1	0.0591874	1	-0.325791	1
AC004463.6|ENSG00000260924	-0.724074	1	-0.242008	1	-0.424413	1	-0.270912	1	-0.14187	1	-0.249978	1	0.528087	1	0.148068	1	0.202353	1	-0.565781	1	-0.0132417	1	-0.370214	1	0.263024	1	0.20623	1	-0.536646	1	0.167379	1	-0.384563	1	-0.424298	1
AC004466.1|ENSG00000268069	NA	NA	NA	NA	NA	NA	1.52087	1	NA	NA	NA	NA	NA	NA	NA	NA	NA	NA	NA	NA	2.2193	1	NA	NA	NA	NA	NA	NA	NA	NA	1.94604	1	NA	NA	NA	NA
AC004797.1|ENSG00000229944	-0.377831	1	0.0290624	1	-0.355513	1	-0.712953	1	0.184458	1	-0.490211	1	0.416036	1	0.400755	1	-0.132361	1	0.0252969	1	-0.715177	1	-0.382572	1	-0.654003	1	-0.319267	1	-0.00643943	1	-1.18192	1	-0.426992	1	0.179906	1
AC004840.9|ENSG00000175873	0.600742	0.527201	-0.00485816	1	0.630932	0.25264	0.667987	0.666657	-0.111923	1	0.504072	1	-0.729443	0.00153955	0.135906	1	0.838171	1	0.473043	1	0.665723	1	0.700879	1	0.080824	1	0.583153	1	0.351782	1	0.730924	1	0.691464	1	-0.457446	1
AC004893.11|ENSG00000242687	0.606361	1	0.171216	1	0.354509	1	1.14268	0.0550765	0.425687	1	1.04967	0.0322578	0.049471	1	0.4297	1	0.717893	1	0.26204	1	1.23878	1	1.02482	1	0.381835	1	0.283145	1	-0.172272	1	0.835087	1	0.346461	1	0.447969	1
AC004967.7|ENSG00000243554	0.0058178	1	-0.074849	1	0.134363	1	0.303094	1	0.145967	1	0.123501	1	0.365005	1	-0.237229	1	-0.561961	1	-0.418784	1	-0.704782	1	-0.827528	1	-0.033227	1	-0.263058	1	-0.17569	1	-0.298378	1	-0.446822	1	-0.42763	1
AC004980.7|ENSG00000205485	0.0323899	1	0.0635176	1	-0.0420847	1	0.339719	1	0.253619	1	0.509233	1	0.081015	1	-0.1905	1	-0.174867	1	-0.636683	1	-0.445494	1	-0.642587	1	-0.0116275	1	-0.156118	1	-0.419707	1	0.234995	1	-0.40019	1	-0.989639	1
AC005003.1|ENSG00000213888	0.432341	1	0.105826	1	0.337779	1	0.0120096	1	-0.0841053	1	0.0409115	1	-0.38971	1	0.264345	1	0.64402	1	0.0432233	1	0.662281	1	0.702685	1	0.625868	1	0.352649	1	-0.0820434	1	0.175187	1	0.175492	1	0.262399	1
AC005076.5|ENSG00000224046	0.756327	1	NA	NA	NA	NA	0.801798	1	0.231645	1	NA	NA	NA	NA	0.0282711	1	0.128222	1	-0.307634	1	0.855771	1	0.609924	1	0.325464	1	0.0703717	1	0.24095	1	0.384401	1	-0.0727859	1	0.057538	1
AC005077.14|ENSG00000230882	-0.0468551	1	-0.405962	1	0.908078	1	-0.104741	1	-0.00540229	1	0.476447	1	0.197765	1	NA	NA	NA	NA	NA	NA	1.2519	1	NA	NA	NA	NA	1.22239	1	NA	NA	1.37745	1	1.17939	1	NA	NA
AC005154.6|ENSG00000196295	0.567221	0.00712817	-0.0923363	1	0.447395	0.407315	0.461358	1	-0.0360192	1	0.592774	0.00555912	-0.245798	1	-0.10396	1	0.36523	1	-0.102455	1	0.758913	1	0.334783	1	0.184672	1	0.463753	1	0.174578	1	0.602337	1	0.388241	1	-0.170517	1
AC005224.2|ENSG00000231595	NA	NA	NA	NA	NA	NA	0.705872	1	NA	NA	0.463392	1	NA	NA	0.0212987	1	0.403796	1	-0.663642	1	0.196145	1	0.0880839	1	NA	NA	0.603981	1	0.548559	1	0.955877	1	NA	NA	-1.00261	1
AC005306.3|ENSG00000267283	0.211666	1	0.0321752	1	0.425052	1	0.456846	1	-0.234129	1	0.333469	1	-0.78355	1	0.158543	1	0.1184	1	0.16658	1	2.73737	1	-0.0610165	1	0.206913	1	-0.044871	1	-0.0986106	1	0.669841	1	-0.072042	1	-0.425863	1
AC005329.7|ENSG00000248015	0.208946	1	0.170793	1	0.511869	1	0.368175	1	-0.337762	1	-0.112329	1	-0.0742193	1	NA	NA	1.37291	1	NA	NA	2.51004	0.00243646	1.94121	0.16695	NA	NA	1.34252	1	NA	NA	2.00186	0.150494	2.06467	0.108018	NA	NA
AC005519.4|ENSG00000258559	0.086714	1	-0.667581	1	0.168842	1	0.62465	1	-0.063916	1	1.17815	0.099849	-0.478723	1	-0.26079	1	-0.0386872	1	-0.0813593	1	0.405533	1	0.122518	1	0.614108	1	0.49616	1	0.429992	1	1.58055	1	0.681469	1	-0.937216	1
AC005550.4|ENSG00000229108	1.10589	0.14267	0.0288894	1	1.04063	0.411163	0.533468	1	-0.0176428	1	0.361131	1	-0.622674	1	NA	NA	NA	NA	NA	NA	NA	NA	NA	NA	NA	NA	NA	NA	NA	NA	NA	NA	NA	NA	NA	NA
AC005562.1|ENSG00000214719	0.309777	1	0.566891	1	0.182516	1	0.461962	1	-0.19992	1	0.441307	1	-0.0770526	1	NA	NA	NA	NA	NA	NA	NA	NA	NA	NA	NA	NA	NA	NA	NA	NA	NA	NA	NA	NA	NA	NA
AC005618.6|ENSG00000272070	1.16976	0.133123	-0.392596	1	0.87421	1	0.127142	1	0.105573	1	0.451681	1	-0.141904	1	-0.00945991	1	0.643386	1	0.337589	1	0.563802	1	0.692306	1	0.0366626	1	0.679471	1	0.21673	1	0.671693	1	0.744649	1	0.319285	1
AC005682.5|ENSG00000228649	-0.519478	1	0.125526	1	-0.449004	1	0.184751	1	0.049552	1	-0.0291945	1	0.990945	0.0623143	0.394365	1	0.0652499	1	-0.828484	1	-0.785249	1	-0.798677	1	0.276714	1	-0.0969778	1	-0.718598	1	-0.252494	1	-0.822422	1	-0.72586	1
AC005775.2|ENSG00000266933	0.640414	1	NA	NA	0.742824	1	0.519301	1	NA	NA	NA	NA	NA	NA	NA	NA	NA	NA	NA	NA	NA	NA	NA	NA	NA	NA	0.640178	1	NA	NA	NA	NA	1.03011	1	NA	NA
AC005789.11|ENSG00000267473	-0.363467	1	0.116297	1	-0.539819	1	-0.167496	1	0.356437	1	-0.265513	1	0.130561	1	-0.347301	1	-0.656469	1	0.277625	1	-0.934165	1	-0.949391	1	-0.419227	1	-0.70819	1	-0.0275031	1	-1.57053	0.540516	-1.19325	1	0.134334	1
AC005863.1|ENSG00000205325	0.922503	1	-0.27709	1	0.949638	1	0.579336	1	-0.0640033	1	0.929092	1	0.168772	1	NA	NA	NA	NA	NA	NA	NA	NA	NA	NA	NA	NA	NA	NA	NA	NA	NA	NA	NA	NA	NA	NA
AC005943.5|ENSG00000267161	-0.677756	1	-0.11204	1	-0.398602	1	-0.314183	1	0.0186197	1	-0.371153	1	0.113823	1	0.373453	1	0.315553	1	0.175769	1	0.353119	1	0.153013	1	0.623134	1	0.554113	1	-0.109657	1	0.603306	1	0.434846	1	-0.552791	1
AC006273.4|ENSG00000272473	0.404793	1	-0.598196	1	0.811613	1	0.144363	1	0.128991	1	0.481625	1	-0.159292	1	NA	NA	NA	NA	NA	NA	NA	NA	NA	NA	NA	NA	NA	NA	NA	NA	NA	NA	NA	NA	NA	NA
AC006273.5|ENSG00000267530	0.511122	1	-0.188531	1	0.492649	1	0.125061	1	0.0995065	1	0.322395	1	-0.249833	1	NA	NA	0.589982	1	NA	NA	NA	NA	NA	NA	0.718602	1	0.4396	1	-0.25043	1	-0.780247	1	-0.460317	1	0.716456	1
AC006273.7|ENSG00000266927	0.377073	1	-0.343131	1	0.545619	1	0.104076	1	0.0159961	1	0.186223	1	-0.364557	1	NA	NA	NA	NA	NA	NA	NA	NA	NA	NA	NA	NA	NA	NA	NA	NA	NA	NA	NA	NA	NA	NA
AC006509.7|ENSG00000224058	-0.542683	1	0.0794604	1	0.199054	1	-0.935199	1	0.347856	1	-0.280811	1	0.285154	1	0.0102863	1	0.103096	1	0.0954667	1	1.09665	1	-0.493707	1	-0.112815	1	0.448507	1	0.0968923	1	0.164114	1	0.133512	1	-0.0829574	1
AC006538.1|ENSG00000261342	-0.31033	1	-0.0245306	1	-0.133565	1	0.31087	1	NA	NA	NA	NA	0.0693992	1	NA	NA	0.787556	1	NA	NA	NA	NA	NA	NA	NA	NA	NA	NA	NA	NA	NA	NA	NA	NA	NA	NA
AC006547.14|ENSG00000234409	-0.0227788	1	-0.198575	1	0.166937	1	-0.424802	1	-0.173381	1	-0.0295492	1	0.324655	1	-0.270029	1	-0.837504	1	-0.269092	1	-0.41269	1	-1.67978	1	0.596523	1	-0.481321	1	-0.0650895	1	-0.900153	1	-1.11915	1	0.216029	1
AC006978.6|ENSG00000235859	0.551283	1	-0.0187248	1	0.532813	1	0.190065	1	0.0196644	1	0.349101	1	-0.344553	1	0.27584	1	0.117479	1	0.221283	1	1.40786	1	1.11761	1	0.495152	1	0.65546	1	0.279294	1	1.5074	0.481513	1.04426	1	0.035118	1
AC007228.11|ENSG00000269696	1.09485	1	NA	NA	NA	NA	0.528845	1	NA	NA	0.872689	1	NA	NA	0.229437	1	0.39898	1	0.39024	1	0.82917	1	0.190517	1	0.269251	1	0.223279	1	0.322201	1	0.201103	1	0.0711247	1	-0.113835	1
AC007246.3|ENSG00000231312	0.81715	0.0157367	-0.0547364	1	0.675506	0.449964	0.460081	1	0.226593	1	0.396384	1	-0.212441	1	0.340369	1	-0.0916843	1	-0.594322	1	0.0360407	1	-0.632606	1	0.486324	1	-0.153592	1	-0.42745	1	-0.165291	1	-0.536183	1	0.0128449	1
AC007249.3|ENSG00000217258	NA	NA	NA	NA	NA	NA	-0.354384	1	-0.225473	1	0.183264	1	-0.787627	1	NA	NA	NA	NA	NA	NA	NA	NA	NA	NA	NA	NA	NA	NA	NA	NA	NA	NA	NA	NA	NA	NA
AC007318.5|ENSG00000172974	-0.188014	1	0.176936	1	-0.194625	1	0.232443	1	0.193009	1	-0.0222531	1	0.121225	1	0.0258573	1	-0.219437	1	0.0769258	1	-0.570915	1	-0.434115	1	-0.0140876	1	-0.277912	1	-0.118743	1	-0.703183	1	-0.437078	1	-0.0454253	1
AC007319.1|ENSG00000224063	-0.305481	1	-0.0741005	1	-0.0503744	1	-0.0476274	1	0.185965	1	-0.471102	1	-0.253805	1	NA	NA	0.172402	1	NA	NA	NA	NA	NA	NA	NA	NA	NA	NA	NA	NA	0.453301	1	NA	NA	NA	NA
AC007362.1|ENSG00000180672	0.126652	1	-0.270511	1	0.275942	1	0.439019	1	-0.279252	1	0.273869	1	0.408001	1	0.0907265	1	1.32201	1	0.52727	1	1.33565	1	1.94767	0.096831	-0.170079	1	1.11756	1	0.287488	1	0.663014	1	1.48927	1	-0.782044	1
AC007383.3|ENSG00000227946	0.704314	0.104236	-0.0783952	1	0.591472	1	0.357524	1	-0.138666	1	0.411739	1	-0.430867	1	0.227041	1	0.554989	1	0.473733	1	0.81765	0.07883	0.762977	0.210499	-0.109248	1	0.0688447	1	0.0859272	1	0.364119	1	0.43256	1	0.709189	0.57239
AC007551.3|ENSG00000228878	1.2217	1	NA	NA	1.39835	0.276994	-0.103242	1	-0.0909627	1	0.51332	1	-0.917575	1	0.358138	1	0.141522	1	0.283247	1	0.522816	1	0.71222	1	0.683868	1	0.378858	1	0.471609	1	0.210586	1	0.600195	1	0.336229	1
AC007566.10|ENSG00000244055	1.60375	0.0607874	NA	NA	1.29151	1	1.18111	1	0.20388	1	1.24639	1	NA	NA	0.255764	1	0.548703	1	0.461603	1	1.16344	0.475033	1.01784	1	0.965665	1	1.26434	0.222227	1.00386	1	1.65661	0.00320456	1.45415	0.023922	-0.310494	1
AC007743.1|ENSG00000233251	0.0363668	1	-0.181076	1	0.162734	1	0.105661	1	-0.102942	1	0.275191	1	0.432601	1	NA	NA	NA	NA	NA	NA	NA	NA	NA	NA	NA	NA	NA	NA	NA	NA	NA	NA	NA	NA	NA	NA
AC007773.2|ENSG00000267213	-0.0759662	1	-0.165085	1	-0.143443	1	-0.252669	1	-0.119472	1	-0.12447	1	0.257344	1	-0.200969	1	-0.0031901	1	-0.364789	1	0.446285	1	-0.265193	1	0.243043	1	-0.132592	1	-0.324393	1	-0.65368	1	-0.141525	1	-0.168876	1
AC007969.5|ENSG00000233762	-0.238215	1	0.0579832	1	0.199302	1	-0.323891	1	0.173413	1	-0.116457	1	0.328747	1	0.0189659	1	-0.0276462	1	-0.176385	1	0.183434	1	-0.470721	1	0.109385	1	-0.236943	1	0.105378	1	-0.457142	1	-0.0591354	1	-0.306145	1
AC008443.1|ENSG00000268397	-0.0266403	1	-0.204618	1	0.0882661	1	0.332114	1	0.316008	1	0.345483	1	0.328128	1	-0.044688	1	0.232684	1	-0.225886	1	0.196613	1	-0.340787	1	0.204461	1	0.442044	1	-0.0586113	1	0.490686	1	0.206613	1	-0.473623	1
AC008982.2|ENSG00000269688	-0.512505	1	0.0596421	1	-0.823555	1	-0.349473	1	0.508776	1	-0.307728	1	0.167715	1	-0.585861	1	-0.442807	1	-0.769044	1	-0.429605	1	-0.141049	1	-0.363809	1	0.0908074	1	0.0778287	1	0.711436	1	0.0520732	1	-0.506431	1
AC009005.2|ENSG00000267751	0.786462	1	NA	NA	0.361559	1	0.236315	1	NA	NA	NA	NA	NA	NA	NA	NA	NA	NA	NA	NA	2.93436	0.000473933	2.94171	0.000483241	NA	NA	0.782542	1	0.797985	1	0.73754	1	0.903084	1	NA	NA
AC009120.3|ENSG00000239763	0.813335	1	NA	NA	0.675816	1	0.919211	1	NA	NA	0.745064	1	NA	NA	0.310016	1	0.608875	1	-0.133752	1	0.635109	1	0.558589	1	0.347104	1	0.500964	1	-0.0804886	1	0.911965	1	0.220841	1	0.271186	1
AC009120.6|ENSG00000259972	0.923979	1	0.190984	1	0.991889	1	0.794307	1	0.121731	1	0.839224	1	-0.831657	1	0.0799352	1	0.704347	1	-0.00884314	1	1.58524	1	0.460533	1	0.301425	1	0.775401	1	0.318534	1	1.34704	1	0.441204	1	-0.457978	1
AC009133.12|ENSG00000261690	1.75037	0.0181892	NA	NA	1.51897	0.278804	1.29443	1	NA	NA	1.54212	0.232637	NA	NA	NA	NA	NA	NA	0.591547	1	NA	NA	NA	NA	NA	NA	NA	NA	0.760078	1	1.35538	1	1.33032	1	NA	NA
AC009133.14|ENSG00000238045	1.90091	0.00985593	NA	NA	1.76404	0.0507199	2.05715	0.0144673	-0.025254	1	2.09331	0.00129288	-0.448717	1	NA	NA	1.41673	1	1.15265	1	2.81036	0.359506	1.31101	1	0.492265	1	1.09134	1	0.559976	1	1.60091	1	1.25684	1	0.419839	1
AC009229.5|ENSG00000227292	NA	NA	NA	NA	NA	NA	0.569483	1	-0.0205667	1	0.497757	1	-7.63098	1.89771e-11	NA	NA	NA	NA	NA	NA	NA	NA	NA	NA	NA	NA	NA	NA	NA	NA	NA	NA	NA	NA	NA	NA
AC009229.6|ENSG00000229160	NA	NA	NA	NA	NA	NA	1.09576	1	0.0403118	1	0.683919	1	-5.3659	2.76383e-11	NA	NA	NA	NA	NA	NA	NA	NA	NA	NA	NA	NA	NA	NA	NA	NA	NA	NA	NA	NA	NA	NA
AC009236.2|ENSG00000231054	0.787183	1	NA	NA	0.742248	1	0.269732	1	NA	NA	0.56579	1	NA	NA	NA	NA	NA	NA	NA	NA	NA	NA	NA	NA	NA	NA	NA	NA	NA	NA	NA	NA	NA	NA	NA	NA
AC009245.3|ENSG00000230383	-0.186673	1	-0.236181	1	0.0931524	1	0.260596	1	-0.178049	1	0.00260059	1	0.0108694	1	-0.273364	1	0.221496	1	0.134166	1	0.430403	1	-0.126422	1	0.206969	1	0.219849	1	-0.147905	1	-0.185201	1	0.269459	1	-0.0338154	1
AC009299.5|ENSG00000232320	0.222427	1	0.453293	1	0.307257	1	0.501054	1	0.502644	1	0.487389	1	0.387203	1	0.443612	1	0.261769	1	0.30372	1	-0.695413	1	-0.0438499	1	0.788236	1	-0.434885	1	0.850624	1	-0.33641	1	0.250688	1	-0.120137	1
AC009403.2|ENSG00000216895	0.140837	1	-0.129814	1	0.181162	1	0.144185	1	-0.0477336	1	-0.0259318	1	0.19841	1	0.243588	1	0.304112	1	-0.117692	1	-0.0683302	1	0.069473	1	0.298376	1	0.134138	1	-0.201124	1	0.0744877	1	-0.0665127	1	-0.0678077	1
AC009404.2|ENSG00000236255	-0.122834	1	NA	NA	0.523001	1	0.87331	1	0.434435	1	NA	NA	NA	NA	-0.00096177	1	0.372246	1	-0.0770339	1	1.76267	0.314202	0.564818	1	0.263635	1	0.673064	1	0.432955	1	1.16476	1	0.51607	1	-0.517871	1
AC009506.1|ENSG00000224152	0.905556	0.290929	-0.231319	1	0.875062	0.486004	0.25146	1	-0.243781	1	0.0169137	1	-1.01954	0.0031017	0.230417	1	0.660561	1	0.353779	1	1.3745	1	0.647842	1	0.0714792	1	0.274075	1	0.162579	1	0.52159	1	0.443876	1	0.808351	1
AC009948.5|ENSG00000223960	0.22389	1	0.216483	1	0.212229	1	0.162187	1	0.0187653	1	0.0331951	1	-0.379423	1	0.0302358	1	0.0116444	1	0.160027	1	-0.0560697	1	0.287911	1	-0.356017	1	-0.359513	1	-0.00205628	1	-0.344813	1	-0.352277	1	0.469988	1
AC009961.3|ENSG00000226266	0.0877389	1	-0.139863	1	0.13696	1	0.358471	1	-0.284457	1	0.0144744	1	0.0750412	1	NA	NA	NA	NA	NA	NA	NA	NA	NA	NA	NA	NA	NA	NA	0.532692	1	NA	NA	NA	NA	NA	NA
AC010091.1|ENSG00000233491	NA	NA	NA	NA	NA	NA	0.334795	1	-0.209441	1	-0.257473	1	-4.09893	2.21932e-07	NA	NA	NA	NA	NA	NA	NA	NA	NA	NA	-1.36291	1	0.341955	1	0.93471	1	-0.432928	1	0.810776	1	2.35396	1
AC010226.4|ENSG00000249249	0.658347	1	NA	NA	NA	NA	1.07515	1	NA	NA	0.875159	1	NA	NA	NA	NA	NA	NA	NA	NA	NA	NA	NA	NA	NA	NA	NA	NA	NA	NA	NA	NA	NA	NA	NA	NA
AC010423.1|ENSG00000226926	1.01977	1	-0.338065	1	0.519821	1	0.826956	1	NA	NA	0.644619	1	0.232516	1	NA	NA	NA	NA	NA	NA	NA	NA	NA	NA	NA	NA	NA	NA	NA	NA	NA	NA	NA	NA	NA	NA
AC010468.1|ENSG00000214784	0.033476	1	0.00422897	1	-0.139225	1	-0.308112	1	-0.143934	1	-0.162279	1	0.365627	1	0.260113	1	0.199667	1	-0.1929	1	-0.0433098	1	-0.0508691	1	0.132878	1	0.405843	1	0.624437	1	0.164577	1	0.587839	1	-0.31554	1
AC010504.2|ENSG00000267219	1.50718	1	NA	NA	1.00186	1	0.35065	1	NA	NA	1.22549	1	NA	NA	NA	NA	NA	NA	NA	NA	NA	NA	NA	NA	NA	NA	NA	NA	NA	NA	NA	NA	NA	NA	NA	NA
AC010642.1|ENSG00000267216	-0.84377	1	0.0354595	1	-1.00971	0.152515	-0.312532	1	0.111791	1	0.0492084	1	0.103734	1	NA	NA	NA	NA	NA	NA	NA	NA	NA	NA	NA	NA	-0.0938236	1	NA	NA	NA	NA	NA	NA	NA	NA
AC010883.5|ENSG00000234936	1.27171	1	NA	NA	NA	NA	1.09903	1	NA	NA	1.06919	1	NA	NA	0.0960873	1	0.915131	1	NA	NA	2.57995	0.125773	0.946889	1	1.36502	1	1.35198	1	0.443411	1	2.03195	1	1.7217	1	-0.339616	1
AC010894.3|ENSG00000226853	NA	NA	NA	NA	NA	NA	0.384433	1	NA	NA	0.0361678	1	NA	NA	NA	NA	NA	NA	NA	NA	NA	NA	NA	NA	NA	NA	0.154854	1	NA	NA	NA	NA	NA	NA	NA	NA
AC010967.2|ENSG00000228033	1.49163	1	NA	NA	NA	NA	1.35604	1	NA	NA	0.758664	1	NA	NA	NA	NA	NA	NA	NA	NA	NA	NA	NA	NA	NA	NA	NA	NA	NA	NA	NA	NA	NA	NA	NA	NA
AC011043.1|ENSG00000215781	-0.309885	1	0.185283	1	-0.435546	1	-0.28231	1	0.148898	1	-0.330934	1	0.03053	1	0.0207765	1	-0.0542294	1	-0.101529	1	0.0817411	1	0.052896	1	-0.157772	1	-0.0149236	1	-0.122315	1	0.165376	1	-0.125145	1	-0.05191	1
AC011242.6|ENSG00000223658	0.598318	1	0.0599869	1	0.327271	1	0.0947103	1	-0.419484	1	0.108399	1	-0.468479	1	0.110915	1	0.744421	1	NA	NA	NA	NA	0.298341	1	-0.59777	1	0.52923	1	-0.11843	1	-0.0849726	1	-0.0343472	1	0.358405	1
AC011747.7|ENSG00000235092	1.74269	0.0030401	NA	NA	1.57959	0.0286166	0.879271	1	-0.314694	1	0.261915	1	-1.52161	0.00418282	NA	NA	NA	NA	NA	NA	NA	NA	NA	NA	NA	NA	NA	NA	NA	NA	2.57294	1	NA	NA	NA	NA
AC011891.5|ENSG00000229233	2.63832	4.49492e-05	NA	NA	2.36489	0.00105105	1.51739	0.080273	-0.236866	1	1.57577	0.00539678	-2.98594	6.26882e-08	NA	NA	NA	NA	NA	NA	NA	NA	NA	NA	NA	NA	NA	NA	NA	NA	NA	NA	NA	NA	NA	NA
AC012146.7|ENSG00000234327	-0.348945	1	-0.112446	1	-0.364567	1	-0.314037	1	0.171498	1	-0.432188	1	0.375888	1	-0.122369	1	-0.321463	1	-0.198979	1	-0.361051	1	-0.472862	1	-0.126023	1	-0.0872549	1	-0.277622	1	-0.0535938	1	-0.182346	1	0.0626517	1
AC012358.8|ENSG00000240401	NA	NA	NA	NA	NA	NA	0.942747	1	NA	NA	NA	NA	NA	NA	NA	NA	NA	NA	NA	NA	1.9471	1	NA	NA	NA	NA	NA	NA	NA	NA	NA	NA	NA	NA	NA	NA
AC012487.2|ENSG00000214184	0.67345	1	NA	NA	0.492257	1	0.538233	1	NA	NA	0.772223	1	NA	NA	-0.145575	1	-0.0606257	1	-0.775705	1	-1.0531	1	-0.787733	1	0.196312	1	-0.228172	1	-0.507089	1	-0.712868	1	-0.729207	1	-0.134032	1
AC013394.2|ENSG00000272888	0.350068	1	0.0666804	1	0.413035	1	0.270706	1	-0.0412475	1	0.282277	1	-0.233813	1	0.0929174	1	-0.181033	1	-0.0716505	1	0.611643	1	0.0290014	1	-0.0391722	1	-0.209263	1	0.0950828	1	0.109091	1	-0.02935	1	0.0705587	1
AC016292.3|ENSG00000108958	NA	NA	NA	NA	NA	NA	0.611707	1	NA	NA	0.849741	1	NA	NA	NA	NA	NA	NA	NA	NA	NA	NA	NA	NA	NA	NA	0.664843	1	0.518777	1	NA	NA	NA	NA	NA	NA
AC016629.8|ENSG00000267858	0.932194	0.0819446	-0.11072	1	1.14373	0.00151989	0.711242	1	-0.132413	1	0.694559	1	-0.675825	1	0.163169	1	0.72877	1	-0.533364	1	0.741546	1	0.307017	1	1.1521	1	0.986515	1	0.500353	1	0.982931	1	0.376714	1	-0.790112	1
AC016708.2|ENSG00000230076	0.175479	1	0.295602	1	0.0695112	1	-0.629476	1	0.073903	1	-0.163551	1	0.018464	1	0.265638	1	-0.0518071	1	-0.0765165	1	0.4741	1	-0.403503	1	-0.124039	1	-0.0175354	1	0.255111	1	-0.120825	1	0.31186	1	-0.243001	1
AC016734.2|ENSG00000228305	-0.309666	1	0.369521	1	0.265651	1	-0.37187	1	-0.321048	1	-0.423604	1	-0.116749	1	0.0969668	1	-0.0682314	1	-0.135111	1	-0.274188	1	-0.527746	1	-0.473781	1	-0.967803	1	-0.283629	1	-0.998555	1	-1.11624	1	0.132358	1
AC016739.2|ENSG00000218175	0.0391933	1	0.300011	1	0.217634	1	0.353482	1	0.151124	1	0.119649	1	0.109569	1	-0.126633	1	-0.133922	1	-0.130181	1	0.212063	1	0.0207489	1	0.192684	1	0.356872	1	0.141612	1	0.0759154	1	0.191418	1	-0.466935	1
AC016747.3|ENSG00000212978	0.280142	1	-0.0205385	1	0.273842	1	0.202844	1	0.00359079	1	0.12313	1	-0.0706339	1	0.181106	1	0.0779323	1	0.15954	1	-0.267679	1	0.110963	1	-0.110191	1	-0.0273384	1	-0.0428803	1	-0.59448	1	-0.13231	1	0.483617	1
AC016773.1|ENSG00000218422	-1.94608	0.0186872	-0.0686981	1	-1.23286	1	-1.51476	1	0.061774	1	-0.777795	1	0.40921	1	-0.217845	1	-0.156645	1	-0.280005	1	-0.500018	1	-1.08995	1	-1.17431	1	-1.16691	1	-0.843167	1	-1.46981	1	-1.91393	1	0.495711	1
AC016831.7|ENSG00000233559	-1.18934	1	-0.0245263	1	-0.668259	1	-0.957651	1	-0.0753612	1	-1.12137	1	0.701442	1	-0.0882628	1	-0.614649	1	-0.0452956	1	-1.22645	1	-0.803202	1	-0.323368	1	-0.742516	1	-0.652511	1	-1.00535	1	-0.53349	1	0.220399	1
AC017074.2|ENSG00000227359	-0.228821	1	-0.21068	1	-0.561749	1	0.0145115	1	0.0664599	1	-0.0934389	1	0.312123	1	0.15715	1	0.216579	1	0.260132	1	-0.217648	1	-0.0673658	1	NA	NA	NA	NA	0.326177	1	-0.0230707	1	-0.228477	1	0.10632	1
AC017104.6|ENSG00000224376	1.35904	0.884164	NA	NA	1.79989	0.00464374	1.1367	1	-0.232159	1	1.35352	0.770434	-0.479853	1	1.09701	1	1.48098	1	1.11299	1	3.54766	1.40504e-06	1.93136	0.0592241	0.968529	1	1.12558	1	0.611876	1	2.087	0.0148978	1.57041	0.881602	0.885609	1
AC018755.16|ENSG00000269388	1.77839	0.0269235	NA	NA	2.19685	0.000248214	0.564513	1	-0.539689	1	0.657791	1	-1.31694	0.6457	0.0686493	1	0.0768581	1	0.18294	1	0.112462	1	-0.0348681	1	0.738285	1	0.817532	1	0.967834	1	0.519006	1	0.718833	1	-0.56369	1
AC018755.1|ENSG00000167765	NA	NA	NA	NA	0.74718	1	0.0973061	1	-0.412234	1	0.0714359	1	-0.966386	1	NA	NA	NA	NA	NA	NA	NA	NA	NA	NA	NA	NA	NA	NA	NA	NA	NA	NA	NA	NA	NA	NA
AC018766.4|ENSG00000267896	-0.490513	1	0.0740919	1	0.091216	1	0.0844987	1	-0.103981	1	0.0512273	1	-0.214507	1	-0.0132188	1	0.00694528	1	-0.683109	1	0.308252	1	-0.236817	1	0.140525	1	-0.245318	1	-0.365309	1	0.76219	1	-0.331175	1	-0.406929	1
AC018766.5|ENSG00000269352	-0.806766	0.0548896	-0.30696	1	-0.392473	1	-0.0536953	1	-0.0253133	1	-0.103279	1	-0.0318295	1	-0.135189	1	-0.0425862	1	-0.370878	1	0.795435	1	-0.523533	1	0.200806	1	-0.0616558	1	-0.48849	1	0.736846	1	-0.235364	1	-0.60188	1
AC018816.3|ENSG00000235978	NA	NA	NA	NA	NA	NA	1.1552	1	NA	NA	NA	NA	NA	NA	NA	NA	NA	NA	NA	NA	NA	NA	NA	NA	NA	NA	NA	NA	NA	NA	NA	NA	NA	NA	NA	NA
AC019117.2|ENSG00000236039	-1.0199	1	0.461754	1	-0.657048	1	-0.914326	1	0.590366	1	-0.241934	1	1.59884	0.0138148	NA	NA	NA	NA	NA	NA	NA	NA	NA	NA	NA	NA	NA	NA	NA	NA	NA	NA	NA	NA	NA	NA
AC021860.1|ENSG00000196355	NA	NA	NA	NA	NA	NA	1.70165	0.976318	NA	NA	1.91213	0.0189101	NA	NA	NA	NA	NA	NA	NA	NA	NA	NA	NA	NA	NA	NA	NA	NA	NA	NA	3.23734	0.644335	2.20344	1	NA	NA
AC022007.5|ENSG00000206567	1.17321	0.103382	-0.489149	1	1.14079	0.184861	0.357391	1	-0.187218	1	0.660797	1	-1.52436	2.40151e-05	0.294272	1	0.970503	1	0.754133	1	1.56465	0.249547	1.17028	1	0.757304	1	0.679309	1	0.2399	1	1.01683	1	0.709859	1	0.527519	1
AC022431.1|ENSG00000226221	0.215517	1	0.262833	1	0.406268	1	0.476424	1	0.0823187	1	0.311297	1	0.192595	1	0.104039	1	0.0997502	1	-0.31301	1	-0.16288	1	-0.0726741	1	0.337027	1	0.263649	1	0.298369	1	0.119629	1	0.292874	1	-0.585898	1
AC023115.2|ENSG00000235885	1.23532	1	-0.105619	1	1.06252	1	0.56442	1	NA	NA	0.70418	1	1.06373	1	NA	NA	NA	NA	NA	NA	NA	NA	NA	NA	NA	NA	NA	NA	NA	NA	NA	NA	NA	NA	NA	NA
AC023490.1|ENSG00000206176	0.571454	1	-0.257419	1	1.01233	1	0.773881	1	-0.282933	1	0.942581	1	-0.110626	1	NA	NA	NA	NA	NA	NA	NA	NA	NA	NA	NA	NA	NA	NA	NA	NA	NA	NA	NA	NA	NA	NA
AC024560.3|ENSG00000214135	-0.0230247	1	-0.153896	1	-0.239753	1	0.332626	1	-0.0597249	1	0.341277	1	-0.288552	1	-0.136043	1	0.205758	1	0.199876	1	0.343356	1	0.359313	1	0.134212	1	0.384981	1	0.262896	1	0.607777	1	0.396221	1	0.105176	1
AC025171.1|ENSG00000215068	0.92909	0.0143878	-0.713716	1	0.96977	0.00802824	0.509967	1	-0.292562	1	0.559627	1	-0.902771	0.00198217	-0.0363758	1	0.326383	1	-0.320272	1	0.727064	1	0.297207	1	0.352824	1	0.627212	1	-0.0668623	1	1.2856	1	0.506316	1	0.318874	1
AC025335.1|ENSG00000179859	0.901619	0.038164	0.289846	1	0.846574	0.143314	0.651197	1	0.162622	1	0.525677	1	-0.950412	0.000965429	0.35857	1	0.066873	1	-0.165421	1	0.245529	1	-0.0492198	1	0.27325	1	0.157918	1	-0.128788	1	0.0438964	1	-0.171132	1	0.140861	1
AC026271.5|ENSG00000174977	-0.108602	1	-0.280016	1	-0.582956	1	0.0306161	1	0.166011	1	-0.176497	1	0.279442	1	-0.14218	1	-0.0886184	1	-0.301843	1	-0.0377202	1	0.00661835	1	0.0812398	1	0.236091	1	0.173966	1	0.253299	1	0.359883	1	-0.190646	1
AC026806.2|ENSG00000268913	0.801495	0.900816	-0.00660836	1	0.598297	1	0.360255	1	0.0426505	1	0.523441	1	0.144907	1	0.128945	1	-0.0539558	1	0.986284	1	0.663497	1	0.472738	1	0.755249	1	-0.0677563	1	0.883645	1	0.055623	1	0.0469567	1	-0.604302	1
AC027307.3|ENSG00000268798	-0.123296	1	0.155758	1	0.314774	1	-0.496835	1	0.0604283	1	0.0175334	1	-0.150469	1	0.535549	1	0.337255	1	NA	NA	NA	NA	0.196209	1	0.585019	1	0.198282	1	-0.0848536	1	0.0068778	1	-0.0149949	1	NA	NA
AC027612.4|ENSG00000223703	NA	NA	NA	NA	0.58205	1	-0.0452951	1	-0.359647	1	-0.0647667	1	-0.94951	1	NA	NA	NA	NA	NA	NA	NA	NA	NA	NA	NA	NA	NA	NA	NA	NA	NA	NA	NA	NA	NA	NA
AC027763.2|ENSG00000215067	0.532542	1	-0.19197	1	0.400525	1	0.552133	1	0.00820087	1	0.628691	1	-0.215916	1	0.0970736	1	0.404196	1	-0.00311337	1	0.921545	1	0.415536	1	0.398901	1	0.60854	1	-0.0702171	1	1.16788	0.611874	0.514585	1	0.0465428	1
AC034220.3|ENSG00000233006	1.28593	0.00123724	-0.448769	1	1.10694	0.027158	1.03476	1	-0.183026	1	0.86605	1	0.00515696	1	0.11542	1	0.341851	1	-0.125245	1	0.174655	1	-0.0913557	1	0.409006	1	0.558304	1	-0.184503	1	0.253344	1	0.222653	1	-0.716684	1
AC046143.3|ENSG00000229334	-0.268119	1	-0.251483	1	-0.372597	1	-0.0430308	1	-0.52834	1	-0.598854	1	0.282754	1	0.152685	1	-0.616169	1	0.928768	1	-0.857316	1	0.019369	1	0.381177	1	-0.673996	1	1.04746	1	-0.656824	1	-0.216394	1	-0.860343	1
AC062029.1|ENSG00000234028	0.999131	0.00490817	-0.306621	1	0.28175	1	0.411213	1	-0.0375871	1	0.274933	1	-0.59283	1	-0.170531	1	0.34805	1	-0.343944	1	0.23068	1	-0.195097	1	0.260472	1	0.322748	1	-0.150024	1	-0.0642355	1	-0.128364	1	0.213206	1
AC064834.2|ENSG00000223466	NA	NA	NA	NA	NA	NA	1.19637	1	NA	NA	1.03978	1	NA	NA	NA	NA	NA	NA	NA	NA	NA	NA	NA	NA	NA	NA	NA	NA	NA	NA	NA	NA	NA	NA	NA	NA
AC068282.3|ENSG00000236682	1.18249	0.00141588	-0.282767	1	0.895506	0.285101	0.597437	1	-0.185842	1	0.528874	1	-1.19595	6.74852e-05	-0.00620864	1	0.795948	1	0.0425459	1	2.42217	0.0815547	1.17208	1	0.789147	1	1.04714	1	0.0608935	1	1.89898	1	1.01687	1	0.00612216	1
AC069213.1|ENSG00000224769	3.39567	7.82969e-06	NA	NA	3.11341	0.000116416	2.59764	7.76373e-05	-0.434858	1	2.28228	0.000225942	-2.72393	0.000346613	NA	NA	NA	NA	NA	NA	NA	NA	NA	NA	NA	NA	NA	NA	NA	NA	NA	NA	NA	NA	NA	NA
AC069278.4|ENSG00000267242	0.353839	1	-0.0331778	1	-0.0921457	1	-0.419334	1	0.255327	1	-0.222205	1	-0.00923924	1	0.1746	1	0.478581	1	0.0729537	1	0.745973	1	0.931215	1	-0.024142	1	0.399632	1	0.354722	1	0.366166	1	0.720602	1	-0.138394	1
AC069513.4|ENSG00000229178	0.923914	1	NA	NA	0.83721	1	0.0276032	1	-0.482517	1	0.584432	1	-1.01669	1	NA	NA	NA	NA	NA	NA	NA	NA	NA	NA	NA	NA	NA	NA	NA	NA	NA	NA	NA	NA	NA	NA
AC072062.1|ENSG00000229267	0.543299	1	0.161284	1	0.198713	1	0.463717	1	0.351601	1	0.0105473	1	-0.0611798	1	NA	NA	NA	NA	NA	NA	NA	NA	NA	NA	NA	NA	NA	NA	NA	NA	NA	NA	NA	NA	NA	NA
AC073046.25|ENSG00000235499	-0.342226	1	-0.237995	1	-0.258334	1	-0.312431	1	0.033158	1	-0.0187463	1	0.69425	1	NA	NA	NA	NA	NA	NA	NA	NA	NA	NA	NA	NA	0.0633225	1	-0.0896739	1	0.00579727	1	0.436514	1	NA	NA
AC074117.10|ENSG00000234072	0.474671	1	0.023372	1	0.398492	1	0.262576	1	0.0559137	1	0.337848	1	-0.264967	1	0.0144562	1	0.218708	1	-0.0917986	1	0.696872	1	0.290409	1	0.450698	1	0.313969	1	-0.0595532	1	0.69989	1	0.0556667	1	-0.144333	1
AC074138.3|ENSG00000225975	0.347339	1	-0.73452	1	0.140131	1	0.235965	1	0.231545	1	0.445088	1	-0.106574	1	-0.166202	1	0.218967	1	0.0282381	1	0.315737	1	0.307221	1	0.54053	1	0.529598	1	0.28056	1	0.921786	1	0.578836	1	-0.0984484	1
AC074212.5|ENSG00000259605	0.361397	1	NA	NA	1.04268	1	1.27201	1	-0.00657852	1	1.19986	1	-0.754789	1	0.538593	1	1.08991	1	0.740234	1	3.25734	0.0122867	1.64057	1	0.83919	1	1.08209	1	0.136974	1	2.07091	1	1.23237	1	-0.113395	1
AC074212.6|ENSG00000267395	0.903783	1	NA	NA	1.11371	1	0.731358	1	-0.415261	1	0.687759	1	-1.05431	1	0.587534	1	1.45492	1	0.63297	1	3.57046	0.0145549	2.23674	1	0.661132	1	1.14797	1	0.237912	1	2.38192	1	1.40937	1	0.454456	1
AC074286.1|ENSG00000213963	0.805602	0.115633	0.0180735	1	0.77413	0.242891	0.455236	1	-0.243706	1	0.35315	1	-0.0607981	1	0.138059	1	-0.0929009	1	-0.193655	1	-0.47176	1	-0.673817	1	0.0913735	1	-0.00100684	1	-0.118234	1	-0.579572	1	-0.418015	1	-0.413079	1
AC079250.1|ENSG00000230979	0.128556	1	0.377802	1	0.683545	1	0.226427	1	-0.0548023	1	0.123309	1	-0.0765276	1	0.0614872	1	0.149341	1	0.0207042	1	0.212613	1	-0.259559	1	0.125721	1	0.252015	1	-0.020105	1	-0.220921	1	0.180301	1	-0.267755	1
AC079305.10|ENSG00000222043	NA	NA	NA	NA	0.562532	1	0.0245023	1	-0.327198	1	-0.0211211	1	-0.591397	1	NA	NA	NA	NA	NA	NA	0.879097	1	NA	NA	0.748613	1	NA	NA	NA	NA	NA	NA	0.606843	1	NA	NA
AC079807.2|ENSG00000233230	1.36084	0.229458	NA	NA	0.700625	1	0.189334	1	-0.154304	1	0.723062	1	-0.584178	1	-0.231359	1	0.177752	1	-0.12312	1	0.675102	1	0.53695	1	0.612442	1	0.575111	1	0.659255	1	0.603527	1	0.577587	1	-0.109671	1
AC079922.3|ENSG00000237753	-0.674207	1	0.106155	1	-0.513579	1	-0.510836	1	0.00819936	1	-0.180812	1	-0.144835	1	0.268006	1	0.249431	1	-0.116313	1	0.973597	1	0.410423	1	0.187812	1	-0.253391	1	-0.284271	1	0.221782	1	-0.299253	1	0.318718	1
AC083799.1|ENSG00000203644	-0.0147166	1	-0.260193	1	-0.0850398	1	0.27594	1	0.00293162	1	0.158996	1	0.579832	1	-0.00771975	1	-0.316008	1	-0.789732	1	-0.0106216	1	-0.546158	1	0.205781	1	-0.117059	1	-0.214863	1	0.695136	1	0.0797579	1	-0.409849	1
AC083843.1|ENSG00000259820	-0.437324	1	-0.488382	1	-0.460792	1	0.355563	1	0.0868831	1	0.454291	1	-0.333344	1	-0.0374167	1	0.0182597	1	-0.428019	1	-0.162276	1	-0.541316	1	0.10002	1	0.178382	1	-0.307142	1	0.618985	1	-0.116524	1	-0.4019	1
AC083899.3|ENSG00000204745	-0.744945	1	0.0131203	1	-0.598681	1	-0.853935	1	-0.0118754	1	-0.591925	1	0.0995298	1	-0.0294211	1	-0.208521	1	-0.278662	1	-0.781866	1	-1.01459	1	-0.000781262	1	-0.466105	1	-0.401635	1	-1.26323	0.354565	-1.28048	0.327677	-0.297244	1
AC084018.1|ENSG00000212694	0.480399	1	-0.218728	1	0.645528	1	0.221131	1	-0.215326	1	0.294122	1	-0.94863	0.0347404	0.178272	1	0.813009	1	0.471852	1	1.75593	0.000159469	1.12897	0.234762	0.516797	1	0.735916	1	0.340297	1	1.05861	0.602793	0.98948	1	0.357454	1
AC084125.4|ENSG00000232600	0.686376	1	-0.311015	1	1.08542	0.708444	0.35207	1	-0.373421	1	-0.066382	1	-1.02127	0.202458	0.231835	1	0.38733	1	1.02787	1	1.33472	1	1.07933	1	-0.0874819	1	-0.197338	1	-0.137124	1	-0.172207	1	-0.0864097	1	-0.0204978	1
AC084219.4|ENSG00000186019	0.196401	1	-0.00136627	1	-0.104433	1	-0.24195	1	-0.0393724	1	-0.640633	1	-0.760725	1	0.146286	1	0.315449	1	-0.0271276	1	-0.129542	1	0.327185	1	-0.122957	1	0.203362	1	-0.180305	1	-0.47265	1	-0.228169	1	-0.0157016	1
AC090587.2|ENSG00000250404	0.376537	1	NA	NA	NA	NA	-0.051573	1	0.11061	1	0.0447767	1	-0.87385	1	-0.661411	1	0.310328	1	0.00738299	1	-0.792875	1	-0.297963	1	-0.0267995	1	0.465777	1	-0.0642024	1	0.094652	1	0.296884	1	-0.442566	1
AC090587.4|ENSG00000229368	0.145061	1	-0.11709	1	0.624907	1	-0.339213	1	-0.148795	1	-0.0476661	1	-0.374976	1	NA	NA	NA	NA	NA	NA	NA	NA	NA	NA	NA	NA	NA	NA	-0.129819	1	NA	NA	0.462549	1	NA	NA
AC090945.1|ENSG00000224728	0.939308	1	NA	NA	1.26297	1	0.919673	1	NA	NA	0.729396	1	NA	NA	NA	NA	NA	NA	NA	NA	NA	NA	NA	NA	NA	NA	NA	NA	NA	NA	NA	NA	NA	NA	NA	NA
AC091133.1|ENSG00000230532	0.607768	1	NA	NA	0.927509	1	0.497161	1	-0.257939	1	0.737997	1	-0.206171	1	0.705947	1	1.09283	1	0.695596	1	2.24253	0.00669955	1.29479	1	1.1413	1	0.904914	1	0.805716	1	1.8037	0.259574	1.43894	1	NA	NA
AC091729.9|ENSG00000229043	0.40047	1	-0.0886874	1	0.355184	1	0.300229	1	0.0895083	1	0.168267	1	-0.34375	1	0.245184	1	0.352225	1	0.021021	1	0.48896	1	0.0273967	1	0.177445	1	0.131107	1	-0.0733378	1	-0.215873	1	-0.00139232	1	0.330334	1
AC091878.1|ENSG00000215196	1.65706	0.0164819	-0.288759	1	1.81373	0.00234355	0.305225	1	-0.137094	1	0.399729	1	-1.21993	0.412775	NA	NA	NA	NA	NA	NA	NA	NA	NA	NA	NA	NA	NA	NA	NA	NA	NA	NA	NA	NA	NA	NA
AC092295.7|ENSG00000233527	0.231449	1	-0.0445492	1	0.328137	1	0.00510793	1	-0.307869	1	0.0997945	1	-0.175178	1	0.00268481	1	-0.0417099	1	0.0121342	1	0.546201	1	-0.0895431	1	0.35281	1	0.142469	1	0.144	1	0.233863	1	-0.034425	1	-0.174447	1
AC092594.1|ENSG00000236204	0.671311	1	-1.10685	1	0.36176	1	0.561838	1	-0.356324	1	0.78513	1	-0.045059	1	0.405674	1	0.432679	1	0.370897	1	0.416851	1	0.354993	1	-0.459083	1	0.0010643	1	0.0572332	1	-0.539002	1	-0.236961	1	0.608821	1
AC092667.2|ENSG00000230393	-0.337466	1	-0.19245	1	-0.334433	1	-0.546651	1	-0.183296	1	-0.482111	1	0.180572	1	NA	NA	NA	NA	NA	NA	NA	NA	NA	NA	NA	NA	NA	NA	NA	NA	NA	NA	NA	NA	NA	NA
AC092835.2|ENSG00000233757	0.0231368	1	-0.119148	1	0.152835	1	-0.304101	1	-0.250782	1	-0.349315	1	-0.454087	1	NA	NA	0.390687	1	0.554721	1	NA	NA	0.219734	1	-0.0257121	1	0.0884656	1	0.195604	1	0.0644897	1	0.168722	1	0.656279	1
AC093106.7|ENSG00000213261	-0.625088	1	0.336237	1	-0.383393	1	0.232437	1	0.160266	1	-0.629595	1	0.379707	1	-0.172267	1	-0.158564	1	-0.247959	1	-0.415251	1	-0.578901	1	-0.529539	1	-0.19153	1	-0.0344252	1	-0.637272	1	-0.259179	1	-0.584893	1
AC093323.3|ENSG00000170846	0.112003	1	0.0366024	1	0.212979	1	0.163522	1	0.0470079	1	0.133934	1	-0.165635	1	0.0224372	1	0.0316183	1	0.172045	1	0.249047	1	0.153979	1	0.108301	1	0.17511	1	0.309059	1	0.283175	1	0.230467	1	-0.0365769	1
AC093388.3|ENSG00000233654	0.580538	1	-0.578599	1	0.68012	1	0.0609708	1	-0.268123	1	0.349087	1	-0.590214	1	NA	NA	NA	NA	NA	NA	NA	NA	NA	NA	NA	NA	NA	NA	NA	NA	NA	NA	NA	NA	NA	NA
AC093391.2|ENSG00000231890	0.94736	1	NA	NA	1.16335	1	1.32847	1	NA	NA	0.908693	1	NA	NA	-0.0605273	1	-0.034171	1	-0.576762	1	-0.193715	1	-0.484194	1	0.877891	1	0.378827	1	-0.415292	1	-0.460045	1	-0.107504	1	-0.456442	1
AC093415.2|ENSG00000235257	-0.118974	1	-0.123942	1	-0.19661	1	0.312936	1	0.229954	1	0.161286	1	0.669747	0.00684437	0.157181	1	0.0293904	1	-0.383365	1	-0.0790984	1	-0.197326	1	0.374455	1	-0.209528	1	-0.0830137	1	-0.275411	1	-0.410232	1	0.0901622	1
AC093616.4|ENSG00000234231	-0.776314	1	0.257482	1	-0.892737	0.237712	-1.18626	0.237489	0.364642	1	-0.799481	1	0.64684	1	0.0972095	1	-0.372836	1	-0.13893	1	-1.83305	0.0114	-1.4349	0.430935	-0.262296	1	-0.699746	1	-0.417907	1	-2.04261	0.00159758	-1.95295	0.00377036	0.339974	1
AC093642.5|ENSG00000220804	0.285028	1	-0.180665	1	0.163501	1	0.308536	1	-0.32712	1	0.116815	1	-0.175055	1	0.207314	1	0.0924817	1	0.341525	1	-0.33829	1	0.324536	1	0.135052	1	0.039859	1	0.706544	1	-0.0576546	1	0.233922	1	0.656505	1
AC093673.5|ENSG00000232533	-0.0192592	1	-0.077667	1	0.0978602	1	-0.302804	1	-0.0701892	1	-0.175006	1	0.33089	1	0.267159	1	-0.226233	1	-0.0905742	1	-0.301195	1	-0.350344	1	0.341639	1	-0.302808	1	-0.228519	1	-0.415715	1	-0.658425	1	-0.188193	1
AC093702.1|ENSG00000231156	0.333471	1	0.0634371	1	0.801347	0.0213597	0.237596	1	-0.286479	1	0.116415	1	-0.343295	1	NA	NA	NA	NA	NA	NA	NA	NA	NA	NA	NA	NA	NA	NA	NA	NA	NA	NA	NA	NA	NA	NA
AC093818.1|ENSG00000225205	0.53845	1	-0.11648	1	0.483164	1	0.313273	1	NA	NA	0.454836	1	0.363745	1	0.217483	1	0.357317	1	-0.0108465	1	-0.43358	1	-0.33581	1	0.685144	1	0.338778	1	-0.330869	1	-0.729065	1	-0.044211	1	0.162741	1
AC093838.4|ENSG00000152117	-0.214745	1	0.00831811	1	0.0273392	1	0.0157277	1	0.141494	1	0.153459	1	-0.220962	1	-0.0441365	1	0.164597	1	0.0967582	1	1.53408	1	0.148108	1	0.122271	1	0.127278	1	0.102023	1	0.988598	1	0.336882	1	-0.23696	1
AC096677.1|ENSG00000269690	0.15484	1	0.35988	1	0.471333	1	-0.386747	1	-0.393666	1	-0.0952298	1	-0.598374	1	NA	NA	NA	NA	0.167969	1	NA	NA	-0.241722	1	-0.471936	1	-0.724094	1	-0.284915	1	-1.51476	1	-1.16498	1	1.15676	1
AC096772.6|ENSG00000244567	0.638506	0.795584	0.0333273	1	0.661751	0.480285	0.574249	1	0.21868	1	0.620611	1	-0.346615	1	0.294695	1	0.268479	1	0.254805	1	1.27728	0.699913	0.706982	1	0.226778	1	0.286222	1	0.273958	1	1.0408	1	0.453584	1	0.0876018	1
AC097662.2|ENSG00000236432	1.1476	0.0154808	0.04496	1	0.833847	1	0.431441	1	0.0644655	1	0.47745	1	-0.735956	1	0.362282	1	0.356707	1	0.124117	1	1.05964	1	0.569084	1	0.140524	1	0.455017	1	-0.0624645	1	0.61531	1	0.485612	1	0.398302	1
AC097724.3|ENSG00000226833	0.905143	1	NA	NA	NA	NA	0.812498	1	NA	NA	NA	NA	NA	NA	0.57772	1	0.952974	1	NA	NA	NA	NA	NA	NA	0.500191	1	-0.0650043	1	0.194849	1	0.0280285	1	0.0557254	1	NA	NA
AC098614.2|ENSG00000213846	0.544691	0.446525	0.138902	1	0.544908	0.551477	0.123459	1	-0.0752769	1	-0.0474368	1	-0.32354	1	0.0681034	1	-0.422599	1	-0.276896	1	-0.605564	1	-0.569754	1	0.0464854	1	-0.108593	1	-0.230827	1	-0.379942	1	-0.397725	1	0.105813	1
AC098820.3|ENSG00000232485	1.15565	1	NA	NA	0.874021	1	0.78524	1	0.226742	1	0.5576	1	-0.635149	1	NA	NA	NA	NA	NA	NA	NA	NA	NA	NA	NA	NA	NA	NA	NA	NA	NA	NA	NA	NA	NA	NA
AC099850.1|ENSG00000224738	-0.0931607	1	-0.0293087	1	-0.123946	1	-0.000568219	1	-0.016825	1	-0.117608	1	0.276683	1	NA	NA	NA	NA	NA	NA	NA	NA	NA	NA	NA	NA	NA	NA	NA	NA	NA	NA	NA	NA	NA	NA
AC104695.3|ENSG00000229951	1.64506	1.2126e-05	-0.29454	1	1.235	0.00846779	1.25785	0.0782921	-0.0351428	1	1.42215	0.000693025	-0.287724	1	1.02394	1	1.31748	1	0.452165	1	1.86867	1	1.14559	1	0.491752	1	0.390872	1	-0.197675	1	0.944874	1	0.197821	1	0.232726	1
AC105020.1|ENSG00000203392	0.474881	1	-0.383977	1	0.583607	1	0.623257	1	0.0685869	1	0.559276	1	-0.200044	1	0.596606	1	0.840531	1	-0.508902	1	2.26619	0.122549	0.35557	1	1.54632	1	1.18563	1	-0.211299	1	2.16213	0.366209	0.534161	1	-0.544678	1
AC105760.2|ENSG00000227252	0.519145	1	0.0026001	1	0.528151	1	0.111712	1	-0.0679929	1	0.354293	1	-0.00258077	1	0.267231	1	0.510272	1	0.1213	1	0.116733	1	0.316487	1	-0.0434898	1	0.546628	1	-0.082189	1	0.26052	1	0.413057	1	0.361461	1
AC106786.1|ENSG00000223652	0.787527	1	-0.137834	1	0.862223	1	0.740812	1	-0.286847	1	0.496404	1	-1.40407	1.67075e-05	NA	NA	NA	NA	NA	NA	NA	NA	NA	NA	NA	NA	NA	NA	NA	NA	NA	NA	NA	NA	NA	NA
AC108463.2|ENSG00000227992	-0.1682	1	0.0716581	1	-0.0514723	1	-0.351093	1	0.323449	1	-0.101794	1	0.667865	1	0.237811	1	-0.0983594	1	-0.300183	1	-1.29865	0.0291477	-0.697027	1	0.174774	1	0.0752003	1	0.103754	1	-1.02617	0.688966	-1.0925	0.33757	-0.034478	1
AC108488.4|ENSG00000242282	0.81407	0.149306	-0.131295	1	0.403983	1	0.724056	1	-0.253805	1	0.734047	0.704025	-0.769532	0.0401216	0.345782	1	0.795176	1	0.214385	1	0.409101	1	0.433839	1	-0.0832022	1	0.148525	1	-0.274868	1	-0.274837	1	0.0187061	1	0.301428	1
AC108676.1|ENSG00000244675	0.597708	1	0.143864	1	0.597552	1	0.277794	1	-0.145403	1	0.392994	1	0.0580853	1	0.882884	1	NA	NA	NA	NA	NA	NA	NA	NA	NA	NA	0.89132	1	NA	NA	NA	NA	NA	NA	NA	NA
AC113189.5|ENSG00000233223	0.360885	1	-0.048255	1	0.556596	1	0.390389	1	-0.0212654	1	0.351957	1	-0.151932	1	0.311862	1	0.627642	1	0.357038	1	1.68864	0.000169851	0.940792	1	0.382167	1	0.416966	1	0.190878	1	0.852277	1	0.680164	1	0.512678	1
AC117395.1|ENSG00000268175	0.626557	1	-0.563543	1	0.29109	1	-0.243224	1	-0.165251	1	-0.0429802	1	-0.0282747	1	0.502969	1	0.408266	1	-0.240576	1	0.417184	1	0.0328075	1	0.783228	1	0.514569	1	0.0219623	1	0.63073	1	-0.182681	1	-0.266825	1
AC124789.1|ENSG00000260833	0.24187	1	0.0114014	1	0.442225	0.530516	-0.0691638	1	-0.0662537	1	-0.0840435	1	0.212942	1	0.286549	1	-0.084844	1	-0.359885	1	-0.443079	1	-0.882172	1	0.365942	1	-0.234408	1	-0.33679	1	-1.0805	1	-1.04999	1	-0.138493	1
AC125232.1|ENSG00000231259	0.662952	1	-0.213302	1	0.955878	0.273348	0.470928	1	-0.269049	1	0.347817	1	-0.650606	1	0.306105	1	0.252009	1	0.0892061	1	0.94214	1	0.799004	1	0.45788	1	0.5854	1	0.42132	1	1.23211	0.943931	0.918686	1	0.182498	1
AC127496.1|ENSG00000175911	-0.108766	1	0.0955625	1	0.23806	1	-0.0987562	1	-0.201614	1	-0.200191	1	-0.048505	1	-0.666615	1	-0.096081	1	0.307524	1	0.551756	1	0.703382	1	0.351278	1	0.289709	1	0.715013	1	1.21937	1	1.25204	1	-0.53248	1
AC131025.8|ENSG00000253864	0.162278	1	-1.21476	1	0.0227605	1	-1.02497	1	0.425131	1	-0.421573	1	0.427003	1	NA	NA	NA	NA	NA	NA	NA	NA	NA	NA	NA	NA	NA	NA	NA	NA	NA	NA	NA	NA	NA	NA
AC132192.1|ENSG00000268403	0.273376	1	-0.0733525	1	-0.101017	1	-0.0655645	1	0.00483342	1	0.0516753	1	-0.200841	1	0.841386	1	0.751099	1	NA	NA	NA	NA	0.838179	1	0.257125	1	0.202287	1	0.0317008	1	0.725656	1	0.257115	1	NA	NA
AC133528.2|ENSG00000228989	-0.0782343	1	-0.063123	1	-0.00261555	1	-0.117111	1	-0.31606	1	0.141328	1	-0.301734	1	0.0503138	1	0.182295	1	-0.146445	1	0.693652	1	0.0498652	1	-0.0297264	1	0.22344	1	-0.156999	1	0.245041	1	-0.0528294	1	-0.247071	1
AC135178.1|ENSG00000198150	0.718426	1	-0.637533	1	0.675999	1	1.05949	1	-0.196639	1	0.957752	1	-0.855587	1	-0.0611877	1	0.704636	1	0.293888	1	1.81817	1	0.930192	1	0.429651	1	0.968485	1	0.810356	1	1.49119	1	1.09765	1	-0.736211	1
AC137723.5|ENSG00000235296	NA	NA	NA	NA	NA	NA	0.546025	1	NA	NA	NA	NA	NA	NA	NA	NA	NA	NA	NA	NA	NA	NA	NA	NA	NA	NA	NA	NA	NA	NA	NA	NA	NA	NA	NA	NA
AC138035.2|ENSG00000238035	NA	NA	NA	NA	NA	NA	1.89823	1	NA	NA	1.86421	1	NA	NA	-0.147062	1	0.120095	1	0.126074	1	-0.283608	1	-0.71704	1	NA	NA	-0.334413	1	NA	NA	-0.350024	1	NA	NA	-0.245048	1
AC139099.3|ENSG00000232938	2.88958	0.00813472	NA	NA	2.81047	0.0188849	2.14243	0.0927261	NA	NA	1.56405	1	NA	NA	NA	NA	NA	NA	NA	NA	NA	NA	NA	NA	NA	NA	NA	NA	NA	NA	NA	NA	NA	NA	NA	NA
AC139099.4|ENSG00000262898	2.449	2.66218e-06	NA	NA	1.94785	0.000966384	1.58014	0.047532	-0.230015	1	1.36718	0.0957511	-1.94349	7.44868e-05	NA	NA	NA	NA	NA	NA	NA	NA	NA	NA	NA	NA	NA	NA	NA	NA	NA	NA	NA	NA	NA	NA
AC139099.6|ENSG00000262952	2.32081	0.0429814	NA	NA	NA	NA	1.62838	1	NA	NA	0.937462	1	NA	NA	NA	NA	NA	NA	NA	NA	NA	NA	NA	NA	NA	NA	NA	NA	NA	NA	NA	NA	NA	NA	NA	NA
AC139100.2|ENSG00000267270	0.871578	1	NA	NA	NA	NA	1.21666	1	0.0411388	1	0.966843	1	NA	NA	-0.113399	1	0.633816	1	0.18644	1	2.2257	0.0974673	0.807222	1	0.510366	1	0.884335	1	0.0210081	1	1.12431	1	0.842959	1	-0.560207	1
AC141586.5|ENSG00000215154	-0.0766867	1	0.0913123	1	-0.329608	1	-0.125486	1	-0.13647	1	-0.132845	1	-0.0917658	1	-0.306374	1	-0.50867	1	-0.0558707	1	-1.30724	0.103982	-0.650297	1	-0.0453447	1	-0.331752	1	-0.0286637	1	-1.35417	0.0741119	-0.573003	1	-0.273945	1
AC144652.1|ENSG00000273117	-0.307721	1	-0.526396	1	-0.218221	1	0.0367275	1	0.244325	1	0.269037	1	-0.452392	1	-0.132037	1	0.0428928	1	0.279756	1	0.616069	1	0.735023	1	-0.112341	1	-0.0291851	1	0.138762	1	0.553339	1	0.617812	1	0.404799	1
AC144831.1|ENSG00000261888	1.63314	9.09287e-05	-0.115665	1	1.49439	0.000626942	1.32996	0.0697948	-0.0744267	1	1.17951	0.0874574	-1.10358	0.0234223	0.5527	1	0.452382	1	0.927452	1	0.709653	1	0.679512	1	0.560748	1	0.476651	1	0.834451	1	1.03067	1	1.21325	1	-0.836112	1
AC145212.1|ENSG00000215750	0.341894	1	0.112006	1	0.861586	1	0.548042	1	-0.0220942	1	-0.0194152	1	-0.238601	1	0.0148221	1	0.0946478	1	0.0813583	1	0.837823	1	0.198989	1	0.15672	1	0.279354	1	-0.0369106	1	0.282061	1	0.14762	1	-0.692922	1
AC156455.1|ENSG00000256546	1.18286	0.00586874	0.0216748	1	1.20774	0.00315459	0.838049	1	-0.348382	1	0.863354	0.317413	-1.1364	0.000771574	-0.168385	1	-0.163566	1	0.0218846	1	-1.02867	1	-0.260322	1	-0.109676	1	-0.332346	1	-0.468073	1	-1.15948	1	-0.427657	1	-0.489228	1
AC159540.1|ENSG00000230606	0.67728	1	0.0648169	1	0.24536	1	0.824887	1	0.153918	1	0.578034	1	-0.0442346	1	-0.214624	1	0.04102	1	0.0260641	1	0.878333	1	-0.152965	1	-0.155152	1	0.0988641	1	0.115728	1	0.215699	1	0.150726	1	-1.04837	1
ACAA1|ENSG00000060971	0.238465	1	-0.171003	1	0.441685	0.00189818	0.330284	1	-0.141734	1	0.237289	1	-0.244583	1	-0.170863	1	-0.0914404	1	0.00422607	1	0.255844	1	-0.0413675	1	0.0875455	1	0.170305	1	-0.0051497	1	0.0938673	1	0.212817	1	-0.399034	1
ACAA2|ENSG00000167315	-0.0265395	1	-0.055302	1	-0.195146	1	0.0399759	1	0.0138081	1	-0.155367	1	0.134982	1	0.219958	1	-0.0386231	1	0.320659	1	0.575232	1	0.495185	1	0.102234	1	0.0157416	1	0.151138	1	0.377556	1	0.128653	1	0.404644	1
ACACA|ENSG00000132142	-0.51596	0.239205	-0.119572	1	-0.452639	1	-0.369497	1	0.0425403	1	-0.270757	1	0.268484	1	-0.161114	1	-0.227664	1	0.184601	1	-0.815863	1	0.114104	1	-0.476409	1	-0.280977	1	0.0816793	1	-0.65974	1	0.151545	1	-0.0340334	1
ACACB|ENSG00000076555	1.04208	9.12469e-10	-0.0525036	1	0.966631	9.65417e-09	1.0373	6.83671e-09	-0.0963122	1	0.991579	9.94568e-10	-2.20528	6.72544e-22	-0.038463	1	1.22139	1	0.63039	1	2.21565	0.00590351	1.97824	0.0405256	0.0530509	1	1.02295	1	0.328261	1	1.52635	0.907052	1.45678	1	1.02856	1
ACAD10|ENSG00000111271	0.889487	2.64355e-07	-0.0573111	1	0.792615	4.15335e-06	0.820717	4.36803e-05	-0.0860367	1	0.82754	2.07068e-06	-0.72779	1.70796e-06	0.0511253	1	0.283306	1	-0.1887	1	0.652345	0.0964005	0.0865959	1	0.0594712	1	0.330108	1	-0.344131	1	0.465061	1	0.123346	1	0.268186	1
ACAD11|ENSG00000240303	0.488164	1	0.140291	1	0.66194	1	0.38171	1	-0.255812	1	0.464593	1	-0.424287	1	-0.0331744	1	0.32831	1	0.100993	1	0.78192	1	0.37324	1	0.3553	1	0.314062	1	-0.00386321	1	0.9933	0.283227	0.387691	1	0.1006	1
ACAD8|ENSG00000151498	0.152596	1	-0.0211864	1	0.127415	1	0.00610315	1	-0.0721583	1	0.0557515	1	-0.232556	1	0.019416	1	0.275663	1	-0.022922	1	0.406071	1	0.274621	1	0.132139	1	0.203889	1	0.0428804	1	0.503523	1	0.181855	1	0.0384924	1
ACAD9|ENSG00000177646	-0.243634	1	-0.0246202	1	-0.204068	1	-0.0105595	1	0.0675741	1	-0.0708136	1	0.123698	1	0.030947	1	-0.0344171	1	-0.0870337	1	-0.421595	1	-0.3349	1	-0.203989	1	-0.205	1	-0.298531	1	-0.408678	1	-0.371441	1	0.0281655	1
ACADM|ENSG00000117054	-0.114737	1	0.0641754	1	-0.298715	1	0.0990574	1	0.110289	1	0.0621226	1	-0.0671202	1	0.0115481	1	-0.354503	1	-0.118663	1	-0.348336	1	-0.106151	1	0.0325374	1	-0.0572316	1	0.137366	1	0.156172	1	0.05039	1	-0.0932475	1
ACADSB|ENSG00000196177	0.327876	1	-0.0209252	1	0.123778	1	0.221956	1	0.126365	1	0.239047	1	-0.112393	1	0.0922387	1	0.220932	1	-0.0831064	1	0.550947	1	0.250747	1	0.145976	1	0.307076	1	0.0319516	1	0.649665	1	0.336803	1	0.271748	1
ACADS|ENSG00000122971	0.541969	1	-0.200221	1	0.736767	0.624631	0.586429	1	-0.117907	1	0.370696	1	-0.411779	1	0.365968	1	0.531241	1	0.280968	1	1.26658	0.000566245	0.554012	1	0.524028	1	0.42299	1	-0.0153271	1	0.84979	0.455624	0.555057	1	0.159234	1
ACADVL|ENSG00000072778	0.298674	1	-0.026235	1	0.386203	0.318355	0.280029	1	-0.103033	1	0.249124	1	-0.468414	0.00143713	0.0697368	1	-0.0602698	1	-0.0749119	1	0.878516	1	-0.234476	1	0.269903	1	0.0576716	1	-0.0866575	1	0.327224	1	-0.0453702	1	-0.454097	1
ACAP1|ENSG00000072818	0.0338965	1	-0.353781	1	0.52207	1	-0.161674	1	-0.0672007	1	0.0108407	1	-0.092032	1	0.0631594	1	0.154941	1	0.425929	1	0.305363	1	0.0977554	1	0.229608	1	0.101218	1	0.423655	1	-0.779854	1	0.451908	1	0.207828	1
ACAP2|ENSG00000114331	0.175035	1	0.0430701	1	-0.0279985	1	0.114609	1	0.00930021	1	0.049484	1	-0.0979276	1	-0.0791295	1	-0.0212626	1	0.124182	1	-0.0382703	1	0.281627	1	0.0128073	1	0.220823	1	0.352418	1	0.576551	1	0.299929	1	0.273725	1
ACAP3|ENSG00000131584	0.218253	1	-0.162313	1	0.501459	1	0.300093	1	-0.147467	1	0.281721	1	-0.364063	1	-0.27755	1	0.0631689	1	0.468679	1	0.528928	1	0.406467	1	-0.0410879	1	0.289279	1	0.385011	1	0.204726	1	0.661359	1	-0.284894	1
ACAT1|ENSG00000075239	0.409458	1	0.0115859	1	0.182306	1	0.487266	1	0.0459748	1	0.350544	1	0.0239535	1	0.0228882	1	-0.0845501	1	0.030396	1	-0.485436	1	-0.0696546	1	-0.139574	1	0.085258	1	0.0924945	1	-0.110676	1	0.0743472	1	-0.202501	1
ACAT2|ENSG00000120437	-1.16031	6.66401e-05	-0.166758	1	-1.30566	5.29229e-06	-0.551788	1	0.171807	1	-0.524057	1	0.0519224	1	-0.32267	1	-0.437539	1	-0.226683	1	-1.28154	1	-0.245771	1	-0.788824	1	-0.511397	1	-0.22831	1	-0.99606	1	-0.131726	1	0.172591	1
ACBD3|ENSG00000182827	-0.055227	1	-0.0907328	1	-0.0453579	1	0.0121904	1	-0.00906642	1	0.0521621	1	0.0838018	1	-0.189464	1	-0.437922	1	0.0355867	1	-1.00456	1	-0.211689	1	-0.182153	1	-0.296386	1	0.040701	1	-0.565618	1	-0.343409	1	0.120222	1
ACBD4|ENSG00000181513	0.962638	0.0687336	-0.240737	1	0.966973	0.0569649	0.436633	1	-0.254702	1	0.520472	1	-0.603824	1	0.300404	1	0.624872	1	0.286859	1	1.21317	0.159526	0.589843	1	0.538345	1	0.553127	1	0.236814	1	0.572279	1	0.394101	1	0.360438	1
ACBD5|ENSG00000107897	0.0619263	1	0.0183318	1	-0.00198202	1	-0.0653384	1	-0.0174515	1	-0.0326674	1	-0.0845669	1	0.0508653	1	-0.0597035	1	0.230981	1	-0.0783139	1	0.228926	1	0.0221368	1	-0.0430371	1	0.124785	1	0.297517	1	0.114016	1	0.42548	1
ACBD6|ENSG00000135847	-0.0761761	1	-0.0456162	1	0.0294503	1	0.0376644	1	-0.0684677	1	-0.0283538	1	-0.0345998	1	-0.0316125	1	-0.0408084	1	-0.0516442	1	-0.185242	1	-0.0689026	1	-0.0873088	1	-0.00954285	1	-0.0450701	1	-0.0787204	1	2.07743e-06	1	0.0294833	1
ACBD7|ENSG00000176244	-0.332451	1	-0.0173261	1	-0.395103	1	-0.429452	1	-0.160078	1	-0.632617	1	-0.33011	1	NA	NA	NA	NA	NA	NA	NA	NA	NA	NA	-0.553009	1	-0.720993	1	-0.82997	1	-1.48574	1	-1.33035	1	1.56651	1
ACCS|ENSG00000110455	0.828588	0.463278	-0.243999	1	0.828811	0.437058	0.754246	1	-0.0646221	1	0.740056	1	-0.545124	1	0.0598571	1	0.608512	1	-0.056119	1	1.30082	0.0107443	0.65147	1	0.55047	1	0.745711	1	-0.0993292	1	1.24386	0.0299734	0.816332	1	-0.0845488	1
ACD|ENSG00000102977	-0.607408	0.909489	0.124257	1	-0.200369	1	-0.145839	1	-0.0400067	1	-0.163164	1	-0.0801641	1	-0.0799373	1	-0.201232	1	-0.0726028	1	0.407557	1	-0.202015	1	-0.141143	1	-0.386056	1	-0.318553	1	-0.283929	1	-0.376393	1	-0.0800199	1
ACER2|ENSG00000177076	-0.148734	1	0.409274	1	0.377046	1	-0.281133	1	-0.125395	1	-0.393854	1	0.0601768	1	-0.163937	1	0.73013	1	-0.202562	1	0.737679	1	0.891509	1	-0.278306	1	0.216995	1	-0.42107	1	0.366957	1	0.383254	1	-0.740423	1
ACER3|ENSG00000078124	-0.365477	1	0.0170279	1	-0.508316	0.77532	-0.484554	1	0.105033	1	-0.403418	1	0.398786	1	-0.0353245	1	-0.0110787	1	0.217702	1	-0.371721	1	0.14183	1	-0.193562	1	0.0593622	1	0.308772	1	0.186232	1	0.312497	1	0.13545	1
ACIN1|ENSG00000100813	0.136596	1	-0.0792145	1	0.144974	1	0.124348	1	-0.0876561	1	0.205779	1	-0.306347	1	-0.0594671	1	0.19456	1	0.0467948	1	0.888975	0.0771347	0.307295	1	0.138362	1	0.327953	1	0.0633025	1	0.594274	1	0.343081	1	-0.127016	1
ACKR3|ENSG00000144476	3.85006	8.05829e-06	NA	NA	4.11685	1.45532e-06	1.42408	1	-0.527503	1	1.67367	1	-1.79452	1	NA	NA	NA	NA	NA	NA	NA	NA	NA	NA	-0.000529848	1	0.701323	1	0.763474	1	-0.513766	1	0.458284	1	NA	NA
ACKR4|ENSG00000129048	-0.894687	1	0.572335	1	-1.11001	1	0.0194972	1	0.416659	1	0.155351	1	2.21445	4.22675e-06	NA	NA	NA	NA	NA	NA	NA	NA	NA	NA	-0.0549466	1	0.210803	1	-0.572855	1	-0.51695	1	-0.337977	1	4.10539	0.0657701
ACLY|ENSG00000131473	-0.552416	0.00562965	-0.0270846	1	-0.392391	0.919372	-0.476962	0.790189	0.00833597	1	-0.4093	0.849225	0.151686	1	-0.144968	1	-0.345219	1	0.280924	1	-1.0261	0.0014962	-0.0147399	1	-0.374053	1	-0.247126	1	0.176278	1	-0.880879	0.0212218	0.128001	1	-0.00472406	1
ACN9|ENSG00000196636	0.436189	1	-0.0205051	1	0.1294	1	0.566404	1	-0.0953777	1	0.29294	1	-1.31327	1.59493e-09	-0.235482	1	-0.158579	1	-0.273299	1	-1.18231	1	-0.550525	1	-0.28987	1	0.0227591	1	-0.130598	1	-0.61897	1	-0.435797	1	-0.0717348	1
ACO1|ENSG00000122729	-0.421415	0.0792216	-0.0591062	1	-0.473226	0.0138114	-0.455944	0.459593	0.0532581	1	-0.389734	0.51671	0.383628	0.0226128	0.267203	1	0.262047	1	-0.279248	1	-0.0698443	1	0.0827385	1	0.307734	1	0.284151	1	-0.34465	1	0.386044	1	0.0741454	1	-0.296539	1
ACO2|ENSG00000100412	0.0681463	1	-0.0890607	1	0.236847	1	0.369335	1	-0.151633	1	0.263793	1	-0.748929	2.93523e-09	-0.13557	1	-0.181002	1	-0.0700879	1	-0.407531	1	-0.290675	1	-0.170056	1	-0.147454	1	-0.231506	1	-0.347641	1	-0.19546	1	-0.0383798	1
ACOT11|ENSG00000162390	2.10981	0.000187655	-0.35827	1	1.98311	0.000908448	0.968229	1	-0.525795	1	0.769975	1	-2.07088	2.28809e-05	-0.515623	1	-0.0551975	1	-0.229721	1	-1.2845	1	-0.390251	1	-0.620891	1	0.465656	1	-0.178338	1	-0.28741	1	0.564718	1	-0.47424	1
ACOT13|ENSG00000112304	0.686718	0.000128309	-0.179108	1	0.466224	0.267372	0.32994	1	-0.0434985	1	0.155224	1	-0.406244	0.194922	-0.149471	1	-0.214095	1	-0.115456	1	-0.511283	1	-0.344537	1	-0.298509	1	-0.108177	1	-0.0976288	1	-0.570678	1	-0.326682	1	-0.316186	1
ACOT1|ENSG00000184227	0.464161	1	-0.0638742	1	0.521243	1	0.0891323	1	-0.139378	1	0.203877	1	-0.262431	1	0.126094	1	0.190842	1	-0.0583437	1	0.342306	1	0.278882	1	-0.122769	1	-0.0699188	1	-0.211877	1	0.452841	1	0.154408	1	0.336471	1
ACOT2|ENSG00000119673	0.403451	0.94005	-0.0746515	1	0.682739	0.000107325	0.279357	1	0.00814215	1	0.236844	1	-0.283657	1	0.282182	1	0.376956	1	0.136421	1	0.481779	1	0.52131	1	0.362151	1	0.263121	1	0.00282104	1	0.622704	1	0.423901	1	0.349572	1
ACOT4|ENSG00000177465	-0.0403512	1	0.0213957	1	-0.272807	1	-0.18906	1	-0.53203	1	-0.447698	1	0.252497	1	0.229169	1	-0.255135	1	0.0036758	1	-0.170595	1	-0.228548	1	-0.121326	1	-0.42957	1	-0.0947883	1	-1.0094	1	-1.0762	1	-0.186092	1
ACOT7|ENSG00000097021	-1.01446	0.00733727	0.0269286	1	-0.611553	1	-1.14605	0.0263532	0.0565081	1	-1.20795	0.000511707	0.618343	0.861704	-0.251344	1	-0.432289	1	0.219211	1	-1.32022	0.270311	-0.582698	1	-0.457886	1	-0.573738	1	-0.0156409	1	-1.33619	0.295824	-0.606418	1	-0.212007	1
ACOT8|ENSG00000101473	0.0414882	1	-0.0767002	1	0.26924	1	0.0442911	1	-0.0914426	1	-0.0242536	1	-0.23901	1	-0.0676588	1	-0.0348644	1	0.0838166	1	0.0158502	1	0.0295246	1	0.0334055	1	0.104667	1	0.0137155	1	-0.0603502	1	0.0404194	1	-0.109517	1
ACOT9|ENSG00000123130	-0.160135	1	-0.0295875	1	-0.262465	0.56602	-0.184361	1	0.105342	1	-0.110793	1	0.364252	9.56662e-05	0.0360065	1	-0.427399	1	0.111591	1	-0.811103	2.64436e-05	-0.444919	0.612818	-0.0725049	1	-0.482083	0.263789	0.112315	1	-0.733163	0.000258024	-0.549039	0.0436763	-0.192543	1
ACOX1|ENSG00000161533	0.130146	1	-0.0783252	1	0.0653982	1	0.0167079	1	0.00227815	1	0.102398	1	-0.279249	0.00387347	-0.176714	1	-0.174352	1	0.211292	1	-0.160573	1	0.15248	1	-0.0238889	1	0.166037	1	0.362611	1	0.205221	1	0.432684	1	-0.168849	1
ACOX2|ENSG00000168306	0.573841	1	-0.186459	1	0.587945	1	0.453835	1	-0.0825111	1	0.41963	1	0.313864	1	-0.461886	1	0.635232	1	0.199684	1	1.1046	1	1.19007	1	-0.0366372	1	0.709639	1	0.195614	1	0.676824	1	1.17922	1	1.1198	1
ACOX3|ENSG00000087008	0.0895824	1	-0.120939	1	0.186206	1	-0.0541537	1	-0.0818817	1	-0.114108	1	-0.0790182	1	0.00595894	1	0.0649821	1	-0.010409	1	0.00558707	1	-0.0186332	1	0.0427259	1	0.107061	1	-0.0944742	1	-0.149842	1	0.0315261	1	-0.0514515	1
ACP1|ENSG00000143727	-0.253935	1	0.0202726	1	-0.378198	0.010502	-0.0900733	1	0.125717	1	-0.195013	1	0.236653	1	-0.0350208	1	-0.165667	1	-0.149839	1	-0.557603	0.646184	-0.249447	1	-0.0172507	1	-0.117833	1	-0.0825714	1	-0.220724	1	-0.256878	1	-0.161512	1
ACP2|ENSG00000134575	-0.243459	1	-0.172887	1	-0.0241451	1	-0.0672639	1	-0.134103	1	-0.0802174	1	-0.15709	1	0.156289	1	0.19688	1	0.0458993	1	0.177304	1	0.245525	1	0.106051	1	-0.0157469	1	-0.133571	1	0.0700616	1	-0.0134181	1	0.119409	1
ACP6|ENSG00000162836	0.717479	0.00241815	-0.0545056	1	0.793134	0.000269641	0.495267	1	-0.0716684	1	0.484903	1	-0.634232	0.00194957	-0.11478	1	0.316811	1	-0.174899	1	0.497414	1	0.267148	1	0.184731	1	0.373547	1	-0.0131864	1	0.552836	1	0.271442	1	0.116047	1
ACPL2|ENSG00000155893	-0.0217213	1	0.210578	1	0.167477	1	0.221934	1	0.147643	1	0.281729	1	0.724404	0.000616275	0.266894	1	0.552068	1	0.246354	1	1.099	0.00725953	0.660123	1	0.151834	1	0.361636	1	0.110351	1	1.12527	0.0061384	0.498988	1	-0.547069	1
ACRBP|ENSG00000111644	1.68271	1	NA	NA	2.02032	0.0484504	0.831273	1	-0.586818	1	0.752131	1	-2.65826	2.82444e-06	0.645619	1	0.541942	1	NA	NA	1.95359	0.628311	0.714014	1	0.227885	1	0.685287	1	-0.177595	1	0.216626	1	0.434738	1	0.436869	1
ACRC|ENSG00000147174	0.432293	1	0.118675	1	0.354809	1	0.30776	1	-0.305541	1	-0.0897493	1	-0.276351	1	0.16855	1	0.190437	1	0.632814	1	1.95322	0.670481	0.926961	1	0.0661526	1	0.101288	1	0.463706	1	0.418225	1	0.205871	1	0.0173049	1
ACSF2|ENSG00000167107	1.14773	1	0.198438	1	1.44708	0.0465697	0.604759	1	-0.132511	1	0.713103	1	0.398709	1	-0.0493268	1	0.350042	1	0.144838	1	0.593095	1	0.461812	1	0.00858218	1	0.280267	1	0.0250566	1	0.252038	1	0.475919	1	-0.0985774	1
ACSF3|ENSG00000176715	-0.0391291	1	-0.0443451	1	0.248979	1	0.15074	1	0.0320721	1	0.216563	1	-0.0937461	1	-0.0747532	1	-0.00397226	1	-0.111903	1	0.0906632	1	-0.171429	1	0.12596	1	0.0502117	1	-0.244237	1	0.0759347	1	-0.176893	1	-0.215026	1
ACSL1|ENSG00000151726	0.0705772	1	-0.043996	1	0.00480573	1	0.0337622	1	0.0400018	1	0.0797707	1	-0.176106	1	0.362169	1	0.505683	1	0.260514	1	1.13743	0.0499842	0.941927	0.833718	0.151397	1	0.434085	1	0.199414	1	0.798872	1	0.573087	1	0.435636	1
ACSL3|ENSG00000123983	0.124429	1	0.007289	1	-0.0108198	1	0.257007	1	-0.0938388	1	0.20293	1	0.20345	1	-0.218431	1	-0.0377754	1	0.0584296	1	-0.955967	1	0.101735	1	-0.505254	1	-0.106122	1	0.0479099	1	-0.509089	1	0.0806892	1	-0.0473413	1
ACSL4|ENSG00000068366	-0.755377	0.00152134	0.103828	1	-0.723552	0.00364074	-0.020225	1	0.120472	1	-0.0962201	1	0.649352	0.000848956	0.0231037	1	-0.0519622	1	-0.364752	1	0.884697	1	0.507055	1	0.0653453	1	0.0599539	1	-0.0994275	1	1.40635	1	0.4856	1	-0.0816069	1
ACSL5|ENSG00000197142	1.52453	0.240356	-0.198378	1	1.49402	0.380809	0.602319	1	0.000868561	1	0.515667	1	0.515838	1	0.122817	1	-0.00608116	1	0.265409	1	0.305816	1	0.313536	1	0.519241	1	0.385212	1	0.144311	1	1.04879	1	0.345371	1	-1.07703	1
ACSM5|ENSG00000183549	1.73045	2.12843e-09	-0.0288398	1	1.64633	9.65546e-09	1.12569	0.0106141	0.165108	1	0.950774	0.0301867	0.944378	0.00171099	NA	NA	NA	NA	NA	NA	NA	NA	NA	NA	NA	NA	NA	NA	NA	NA	NA	NA	NA	NA	NA	NA
ACSS1|ENSG00000154930	0.87394	1	-0.229508	1	0.891948	1	1.10305	0.656633	-0.0514098	1	1.11794	0.0963258	-0.224855	1	0.174759	1	0.215559	1	-0.222904	1	1.6979	1	0.428998	1	1.23598	1	1.46112	1	-0.137204	1	2.42811	1	1.15453	1	-1.2593	1
ACSS2|ENSG00000131069	-0.00241377	1	-0.169181	1	0.153479	1	0.0118836	1	-0.0652274	1	0.0680239	1	-0.375271	1	0.0724869	1	0.245202	1	0.563673	1	0.774442	1	0.678162	1	0.115404	1	0.378194	1	0.554933	1	0.492536	1	1.03656	1	0.297499	1
ACTA2|ENSG00000107796	0.501215	1	-0.310533	1	0.533848	1	-0.165378	1	0.199575	1	-0.252675	1	-0.926313	1	0.134567	1	0.328998	1	-0.113595	1	0.251736	1	0.242964	1	0.0274847	1	-0.017771	1	-0.508378	1	-0.251718	1	-0.352773	1	0.270827	1
ACTB|ENSG00000075624	-0.619239	1	-0.0118615	1	-0.249753	1	-0.580422	1	0.162612	1	-0.547824	1	0.51022	1	-0.0480035	1	-0.57934	1	-0.607262	1	-0.930668	1	-1.35114	0.016067	-0.0819391	1	-0.756719	1	-0.665386	1	-1.20165	0.131388	-1.48818	0.00468189	-0.0871126	1
ACTBP2|ENSG00000213763	-0.693697	1	0.313177	1	0.167977	1	-0.812936	1	0.582006	1	0.101733	1	0.632662	1	-0.00261666	1	-0.212611	1	-0.250715	1	-0.87149	1	-1.32641	1	-0.119117	1	-0.798321	1	-0.822986	1	-1.66351	1	-1.72492	1	0.527188	1
ACTG1|ENSG00000184009	-0.428001	1	0.0222149	1	-0.168878	1	-0.34543	1	0.0624853	1	-0.35502	1	0.430244	1	0.0101048	1	-0.536276	1	-0.556059	1	-0.692457	0.578173	-0.97117	0.00265787	0.0460829	1	-0.555576	1	-0.561884	1	-0.689641	0.845137	-1.01059	0.00193806	-0.0594286	1
ACTG2|ENSG00000163017	0.130266	1	-0.252115	1	0.192128	1	-0.405174	1	0.234476	1	-0.44419	1	0.483158	1	-0.909825	1	-1.73541	1	-1.41155	1	-3.44292	1	-2.95903	1	-1.13398	1	-1.51976	1	-1.30015	1	-2.92013	1	-2.41419	1	1.40219	1
ACTL10|ENSG00000182584	0.203977	1	-0.0244796	1	1.03576	0.224447	-0.196257	1	-0.354595	1	-0.355225	1	-0.213983	1	0.0714376	1	-0.172661	1	0.596284	1	-0.718241	1	0.0641567	1	0.389398	1	-0.159298	1	0.0801391	1	-0.592094	1	-0.154241	1	-0.121839	1
ACTL6A|ENSG00000136518	-0.687081	0.0121664	0.126497	1	-0.769624	0.00102949	-0.535651	1	0.103213	1	-0.513407	1	0.347965	1	-0.0657532	1	-0.385086	1	-0.180874	1	-0.806159	0.6614	-0.618162	1	-0.292817	1	-0.399793	1	-0.240011	1	-0.52684	1	-0.699408	1	-0.128852	1
ACTN1|ENSG00000072110	-0.902213	0.0588428	-0.037593	1	-0.496061	1	-0.783721	1	0.0623352	1	-0.653323	1	0.897447	0.00251196	0.0272067	1	-0.586217	0.389968	-0.748854	0.00844681	-1.5443	3.59238e-09	-1.18769	1.18406e-06	-0.0661818	1	-0.591484	0.232212	-0.741247	0.00744902	-1.12282	2.61026e-06	-1.0946	4.73223e-06	0.0489308	1
ACTN4|ENSG00000130402	-0.209459	1	-0.112716	1	0.130011	1	-0.240976	1	-0.000595313	1	-0.17959	1	0.30412	1	-0.0198426	1	-0.447479	1	-0.26929	1	-1.16178	0.00142483	-0.877455	0.150934	0.0728701	1	-0.603516	1	-0.431289	1	-1.31456	0.00021285	-0.935248	0.0694401	0.0942305	1
ACTR10|ENSG00000131966	-0.0351561	1	0.0308796	1	-0.19493	1	0.0213649	1	0.0481657	1	-0.112856	1	0.0669236	1	0.0495562	1	-0.222205	1	0.069033	1	-0.58865	0.825615	-0.158753	1	-0.128501	1	-0.198486	1	0.072268	1	-0.453692	1	-0.283796	1	0.0688872	1
ACTR1A|ENSG00000138107	-0.348953	0.00829171	-0.0591322	1	-0.265012	0.339442	-0.316396	0.380747	-0.0427898	1	-0.306392	0.0690362	0.198412	1	-0.102149	1	-0.402191	0.45968	0.284114	1	-0.616145	0.000590903	-0.219952	1	-0.260015	1	-0.445133	0.122101	0.0783845	1	-0.450823	0.111994	-0.275972	1	0.156051	1
ACTR1B|ENSG00000115073	0.27115	1	0.0961972	1	0.540669	7.95861e-06	0.441372	0.0189576	0.0454053	1	0.471812	0.00042615	0.159495	1	0.235986	1	0.0711541	1	-0.00300661	1	-0.101673	1	-0.181655	1	0.150701	1	-0.187017	1	-0.188922	1	-0.321954	1	-0.304874	1	0.0454475	1
ACTR2|ENSG00000138071	-0.398053	1	-0.0489979	1	-0.572127	0.0964304	-0.490675	1	0.0643127	1	-0.480502	1	0.594458	0.00305982	-0.144918	1	-0.510694	1	-0.0328957	1	-1.32937	0.00139528	-0.544857	1	-0.226127	1	-0.415869	1	0.0654472	1	-0.83848	1	-0.5393	1	0.0403344	1
ACTR3B|ENSG00000133627	-0.296293	1	-0.0875109	1	-0.0437101	1	-0.114457	1	-0.0933352	1	-0.385823	1	0.144953	1	-0.122724	1	-0.159057	1	-0.248194	1	-0.62552	1	-0.671095	1	-0.0530117	1	0.116837	1	0.0277937	1	-0.331531	1	-0.101726	1	-0.355556	1
ACTR3|ENSG00000115091	-0.450157	0.845422	-0.03975	1	-0.554268	0.0304749	-0.560711	0.447994	0.0547404	1	-0.576252	0.0293538	0.549718	0.00176553	-0.0468632	1	-0.623384	1	-0.173153	1	-1.48358	7.27671e-05	-0.829213	1	-0.174057	1	-0.451488	1	-0.0133432	1	-1.01726	0.0363913	-0.79956	1	0.0251834	1
ACTR5|ENSG00000101442	-0.330392	1	-0.159236	1	-0.18665	1	-0.195865	1	-0.102912	1	0.0667708	1	0.166883	1	-0.145773	1	-0.00298615	1	-0.174932	1	0.306321	1	-0.328151	1	-0.142459	1	0.0171263	1	-0.266088	1	0.0274406	1	-0.17012	1	-0.486143	1
ACTR6|ENSG00000075089	-0.0320818	1	0.00935748	1	-0.232474	1	-0.105209	1	0.0698243	1	-0.158074	1	0.0993315	1	0.142996	1	-0.0197606	1	-0.0359695	1	0.00787448	1	0.10625	1	0.0893307	1	0.0553944	1	0.160946	1	0.115771	1	-0.0446026	1	0.108276	1
ACTR8|ENSG00000113812	-0.0704152	1	-0.0750716	1	-0.160493	1	0.00137813	1	-0.0108324	1	-0.0179256	1	-0.0341935	1	0.000553716	1	-0.104392	1	-0.048039	1	-0.123036	1	-0.0823007	1	-0.0282716	1	-0.0358389	1	-0.0469231	1	-0.020776	1	-0.14583	1	0.0798757	1
ACTRT3|ENSG00000184378	0.510197	1	0.092774	1	0.653726	0.150411	0.340593	1	-0.086659	1	0.178585	1	-0.580675	0.0955081	0.0772788	1	0.15098	1	0.262421	1	-0.181223	1	0.328937	1	-0.0146315	1	-0.0475112	1	-0.0117521	1	-0.287046	1	0.12849	1	0.10028	1
ACVR1B|ENSG00000135503	0.0462713	1	0.125738	1	0.202283	1	-0.0856557	1	0.0135628	1	-0.0621034	1	-0.0525084	1	0.232693	1	0.163225	1	0.224219	1	0.435259	1	0.341431	1	0.193507	1	0.007651	1	0.0518721	1	0.399841	1	0.120063	1	0.0668659	1
ACVR1C|ENSG00000123612	2.63289	0.0310479	NA	NA	1.84601	1	1.46943	1	-0.37903	1	1.31206	1	-3.25677	1.52351e-05	NA	NA	NA	NA	NA	NA	1.57496	1	2.12314	1	NA	NA	1.11544	1	0.989912	1	1.54427	1	1.9043	1	NA	NA
ACVR1|ENSG00000115170	0.694022	0.0887786	-0.0842601	1	0.582944	1	0.636119	1	-0.0196557	1	0.604042	1	-0.491133	1	-0.128571	1	-0.0151728	1	0.215509	1	-0.237111	1	0.376415	1	-0.280397	1	0.159366	1	0.179369	1	0.028626	1	0.218116	1	0.368208	1
ACVR2A|ENSG00000121989	0.18419	1	-0.0674806	1	-0.00247129	1	0.200862	1	0.112091	1	0.324632	1	0.186617	1	-0.290006	1	-0.0857153	1	-0.274909	1	-0.0531069	1	0.211291	1	0.0960826	1	0.437143	1	0.334508	1	0.539829	1	0.594357	1	-0.346378	1
ACVR2B-AS1|ENSG00000229589	0.884127	1	NA	NA	1.03007	1	0.966433	1	-0.0253002	1	0.658578	1	-0.707601	1	NA	NA	0.877099	1	NA	NA	1.96935	0.71239	0.875954	1	NA	NA	1.20965	1	0.442291	1	2.05163	0.45796	1.57018	1	NA	NA
ACVR2B|ENSG00000114739	0.521372	1	-0.0650679	1	0.403784	1	0.535546	1	-0.0266134	1	0.634327	0.760209	-0.386819	1	0.340376	1	0.298319	1	0.16001	1	1.10872	0.0430102	0.645233	1	0.493306	1	0.604912	1	0.251384	1	1.4773	0.000383661	0.826325	1	-0.434652	1
ACY1|ENSG00000243989	-0.410359	1	-0.248142	1	0.0132614	1	0.39524	1	0.0760479	1	0.0684877	1	-0.425335	1	0.567212	1	0.586004	1	-0.181356	1	0.23031	1	0.103419	1	0.267481	1	0.349647	1	-0.503556	1	0.0975828	1	-0.177458	1	0.00217324	1
ACYP1|ENSG00000119640	-0.224055	1	0.14095	1	-0.181981	1	0.780804	0.0678049	-0.00853017	1	0.811486	0.00383125	-0.454174	1	-0.18759	1	-0.445586	1	0.0359357	1	-0.172147	1	-0.388727	1	-0.340516	1	-0.670945	1	-0.051719	1	-0.667948	1	-0.592237	1	0.162387	1
ACYP2|ENSG00000170634	0.760399	0.000197678	-0.0633217	1	0.956468	9.97483e-07	0.554383	1	-0.0587266	1	0.519147	0.501787	-0.288587	1	0.19669	1	0.065856	1	0.0368774	1	0.315823	1	0.227534	1	0.240517	1	0.157789	1	0.262231	1	0.207515	1	0.331417	1	-0.138796	1
AD000090.2|ENSG00000236144	-0.287636	1	-0.212931	1	-0.0867143	1	-0.264025	1	-0.0819039	1	-0.246211	1	-0.0919168	1	0.166654	1	0.32409	1	-0.420945	1	0.20762	1	-0.176485	1	0.417566	1	0.279477	1	-0.29354	1	0.440908	1	-0.165309	1	-0.0233809	1
AD000092.3|ENSG00000240616	-0.252506	1	-0.0407906	1	-0.178354	1	-0.38987	1	0.144108	1	0.123974	1	0.325855	1	0.244685	1	0.115499	1	-0.0401718	1	0.0833474	1	-0.387357	1	-0.1104	1	-0.185984	1	-0.287543	1	-0.539597	1	-0.543446	1	0.245269	1
ADA|ENSG00000196839	-0.258259	1	-0.239773	1	0.120769	1	-1.17696	1	-0.081826	1	-1.06006	1	0.620883	1	-0.108311	1	0.503905	1	0.176224	1	1.30793	1	0.809637	1	-0.0846389	1	0.955451	1	0.499449	1	1.22074	1	1.34349	1	-0.502407	1
ADAL|ENSG00000168803	0.10324	1	-0.0407936	1	-0.0397812	1	0.0232742	1	-0.014682	1	0.0229899	1	-0.206551	1	0.104022	1	0.0974872	1	-0.113592	1	-0.0345663	1	-0.0146685	1	0.0847828	1	0.084384	1	-0.218068	1	-0.227351	1	-0.136504	1	0.212387	1
ADAM10|ENSG00000137845	0.174267	1	-0.00964396	1	0.0331928	1	-0.139255	1	-0.00741234	1	-0.0474647	1	0.114089	1	-0.0165684	1	-0.10448	1	0.133396	1	-0.290894	1	0.117572	1	-0.0152171	1	-0.150244	1	0.107693	1	-0.0485319	1	-0.0991448	1	0.241852	1
ADAM12|ENSG00000148848	0.0317208	1	-0.0556161	1	0.0428094	1	-0.149698	1	-0.0830443	1	-0.167391	1	-0.134349	1	-0.210585	1	-0.151473	1	-0.378712	1	-0.896101	1	-0.0533131	1	-0.187485	1	0.518999	1	-0.492806	1	-0.18957	1	0.381764	1	0.472896	1
ADAM15|ENSG00000143537	0.014616	1	-0.0888379	1	0.260155	1	-0.0599488	1	-0.198177	1	-0.18214	1	-0.156204	1	-0.0266657	1	-0.0153208	1	0.420521	1	-0.493789	1	-0.0628722	1	-0.0790041	1	-0.12293	1	0.0246956	1	-0.626759	1	-0.0219845	1	-0.46352	1
ADAM17|ENSG00000151694	0.444822	0.0340362	-0.000981815	1	0.207423	1	0.233001	1	-0.00895011	1	0.117331	1	-0.301581	1	0.0467041	1	0.070034	1	0.118294	1	0.406226	1	0.405422	1	0.0905126	1	0.27226	1	0.0865247	1	0.866394	0.0091119	0.442489	1	-0.103045	1
ADAM19|ENSG00000135074	-0.0586062	1	-0.0984214	1	-0.109586	1	-0.215003	1	-0.0288156	1	-0.264589	1	-0.501309	1	-0.4938	1	-0.600087	1	-0.0153204	1	-1.46392	1	-0.477682	1	-0.735942	1	-0.692843	1	-0.277474	1	-1.33491	1	-0.826602	1	0.461224	1
ADAM1A|ENSG00000229186	-0.202253	1	-0.441138	1	-0.0896713	1	-0.0132544	1	0.0994478	1	0.284722	1	0.212588	1	-0.0407134	1	0.383848	1	-0.234297	1	0.563009	1	0.204549	1	0.517909	1	0.670187	1	0.323206	1	0.609172	1	0.526469	1	-0.868853	1
ADAM22|ENSG00000008277	0.69868	1	0.767029	1	0.924289	1	0.496684	1	0.118253	1	0.179268	1	-0.729226	1	NA	NA	1.17287	1	NA	NA	1.94489	1	1.5205	1	0.540383	1	1.23706	1	0.36222	1	2.10923	1	1.64182	1	0.776887	1
ADAM32|ENSG00000197140	0.61175	1	-0.172494	1	0.387885	1	0.62919	1	0.0128265	1	0.569918	1	0.0314481	1	0.0652581	1	0.0470327	1	0.371364	1	2.16973	0.0328722	0.849071	1	0.184743	1	0.492273	1	0.391119	1	1.25921	1	0.7264	1	0.00645437	1
ADAM8|ENSG00000151651	1.51998	0.269621	NA	NA	1.48793	0.387231	0.8325	1	-0.372923	1	1.12085	1	-0.663891	1	0.344512	1	0.512754	1	0.817144	1	1.72187	0.11511	1.04305	1	0.436524	1	0.488395	1	0.276988	1	1.31812	1	0.784098	1	0.461715	1
ADAM9|ENSG00000168615	0.128789	1	0.0222862	1	-0.030325	1	-0.0242076	1	-0.02421	1	-0.0152352	1	0.26294	0.330897	0.0165274	1	-0.27591	1	0.0755497	1	-0.700885	1	-0.0125876	1	-0.0909102	1	-0.303186	1	-0.0262368	1	-0.563203	1	-0.349427	1	0.427774	1
ADAMTS10|ENSG00000142303	1.25792	0.0140659	0.485753	1	1.49673	0.00043448	0.810537	1	-0.318589	1	0.750345	1	-1.3405	0.000391715	0.328597	1	0.422101	1	0.713467	1	1.965	1.53264e-05	1.05237	0.660764	0.507968	1	0.566163	1	0.571502	1	1.06608	0.380214	0.632036	1	0.668458	1
ADAMTS12|ENSG00000151388	-1.72603	8.56211e-08	0.0786661	1	-1.61358	5.76336e-07	-1.81535	1.27218e-05	0.0235027	1	-1.9776	3.06631e-08	1.70447	5.55441e-10	0.0151089	1	-0.305723	1	-0.144664	1	-1.07266	1	-0.380013	1	-0.148027	1	-0.271034	1	-0.231225	1	-0.599245	1	-0.436626	1	-0.554582	1
ADAMTS13|ENSG00000160323	1.11186	0.543459	-0.137183	1	1.38707	0.0124687	0.404043	1	-0.197601	1	0.419193	1	-1.35135	0.0020682	-0.00904747	1	0.520708	1	-0.00985535	1	1.23122	1	0.389354	1	0.401048	1	0.509022	1	0.0901506	1	0.360445	1	0.479376	1	0.346541	1
ADAMTS14|ENSG00000138316	-0.128278	1	-0.295418	1	-0.00605876	1	-0.401562	1	-0.374917	1	-0.281703	1	-0.687562	1	-0.745906	1	-0.572827	1	0.971282	1	-2.36136	0.00185997	-0.615883	1	-1.55302	0.876517	-1.33568	1	0.157921	1	-3.43446	3.28897e-06	-1.34361	1	-0.00581696	1
ADAMTS15|ENSG00000166106	1.64263	0.000972039	-0.517506	1	1.46136	0.0102113	0.466911	1	-0.258816	1	0.373169	1	-2.40367	1.21624e-08	-0.317867	1	2.66599	1	1.92984	1	4.41921	0.598555	3.88129	1	-0.157641	1	2.36094	1	1.35778	1	4.17837	0.87842	2.94476	1	1.45752	1
ADAMTS16|ENSG00000145536	0.478253	1	-0.127467	1	0.395311	1	0.438349	1	-0.163209	1	0.282354	1	0.35061	1	NA	NA	NA	NA	NA	NA	NA	NA	NA	NA	NA	NA	NA	NA	NA	NA	NA	NA	NA	NA	NA	NA
ADAMTS1|ENSG00000154734	-1.74036	0.00122498	0.212795	1	-1.26999	0.182798	-2.51705	7.42752e-05	0.268205	1	-2.03396	9.65185e-05	0.617408	1	-0.127661	1	-0.544916	1	-1.13044	1	-0.248474	1	-0.759781	1	0.247119	1	0.0761976	1	-1.05729	1	0.209642	1	-0.243172	1	-0.709442	1
ADAMTS2|ENSG00000087116	-0.104532	1	0.246857	1	0.499761	1	-0.367261	1	0.103808	1	0.0325892	1	0.166617	1	0.20261	1	0.441453	1	0.163039	1	0.597997	1	0.604803	1	-0.055252	1	-0.0106231	1	-0.26146	1	-0.0645443	1	-0.118219	1	0.457213	1
ADAMTS5|ENSG00000154736	-0.130966	1	-0.176546	1	-0.0834259	1	-0.951522	0.069955	-0.128246	1	-0.697755	0.623617	0.306518	1	0.150294	1	-0.141309	1	-1.1874	1	1.53391	1	0.611332	1	0.695189	1	0.430437	1	-0.572632	1	2.23137	1	1.31055	1	-0.394508	1
ADAMTS6|ENSG00000049192	-0.669404	1	0.471188	1	-0.298618	1	-0.473593	1	0.494795	1	-0.0861995	1	0.471789	1	0.0862428	1	-0.997981	1	-0.880531	1	-0.68248	1	-1.05882	1	-0.317352	1	-1.21005	1	-0.924096	1	-0.377259	1	-0.432336	1	-1.69517	1
ADAMTS7|ENSG00000136378	-0.262059	1	0.123972	1	0.339342	1	-0.576719	1	0.169546	1	-0.464284	1	-0.516646	1	-0.0794995	1	0.283609	1	0.168188	1	0.185764	1	0.567216	1	0.0783137	1	0.100084	1	0.049556	1	0.249551	1	0.30193	1	-0.159736	1
ADAMTS7P4|ENSG00000218052	NA	NA	NA	NA	1.44803	0.443659	1.16094	1	NA	NA	0.755681	1	NA	NA	-0.449911	1	0.608701	1	-0.055242	1	0.599362	1	0.34561	1	-0.448149	1	0.154001	1	-0.161741	1	0.216671	1	0.289381	1	0.603719	1
ADAMTS8|ENSG00000134917	0.0220655	1	-0.271358	1	-0.199543	1	0.491522	1	0.097344	1	0.506011	1	-1.10032	1	NA	NA	2.90338	1	NA	NA	NA	NA	2.01608	1	-0.225095	1	0.638274	1	NA	NA	NA	NA	0.16873	1	NA	NA
ADAMTSL1|ENSG00000178031	0.966371	0.0270012	-0.00500535	1	1.00823	0.0113744	-0.0980321	1	-0.15123	1	0.00239835	1	-0.0935685	1	-0.773047	1	-1.1297	1	-0.22203	1	-1.76196	1	-1.19999	1	-0.99944	1	-1.43137	1	-0.279464	1	-2.10077	1	-1.25341	1	0.907302	1
ADAMTSL3|ENSG00000156218	-0.21092	1	0.251978	1	0.0513235	1	0.141156	1	-0.0479744	1	0.22869	1	-1.53568	2.48033e-08	NA	NA	NA	NA	NA	NA	NA	NA	NA	NA	NA	NA	NA	NA	NA	NA	NA	NA	NA	NA	NA	NA
ADAMTSL4|ENSG00000143382	-0.37166	1	-0.155957	1	-0.0609403	1	-0.818679	1	-0.250667	1	-0.460031	1	1.38871	0.000548074	-0.197163	1	-0.324335	1	0.172559	1	-0.635011	1	-0.320489	1	-0.130482	1	-0.205578	1	-0.0588645	1	-0.904735	1	-0.0675462	1	0.0215552	1
ADAMTSL5|ENSG00000185761	-0.42202	1	0.113539	1	-0.0159407	1	-0.294287	1	0.0536313	1	-0.232729	1	0.507999	1	0.0339335	1	-0.273262	1	0.3589	1	-0.00460997	1	-0.29169	1	0.284399	1	-0.377057	1	0.371564	1	-0.793674	1	-0.204017	1	-0.3974	1
ADAP1|ENSG00000105963	-0.0802658	1	0.205451	1	0.333903	1	-0.483839	1	0.238886	1	-0.230422	1	0.504506	1	0.109886	1	-0.253804	1	0.488134	1	0.329512	1	0.402292	1	0.318379	1	-0.283075	1	0.595103	1	-0.146935	1	0.27368	1	-0.424467	1
ADAP2|ENSG00000184060	1.86339	0.0213104	NA	NA	2.25499	0.000271481	1.42951	1	0.06736	1	1.19313	1	-0.845054	1	-0.208627	1	0.0964634	1	0.625425	1	0.749291	1	0.671437	1	-0.122873	1	-0.0676753	1	0.502038	1	-0.294096	1	0.466453	1	1.03388	1
ADARB1|ENSG00000197381	0.257294	1	0.098546	1	0.402482	1	0.230044	1	0.158498	1	0.318782	1	0.443861	1	0.460162	1	0.518105	1	-0.871997	1	1.03775	1	-0.363169	1	0.803879	1	0.566676	1	-0.459109	1	0.727972	1	0.151074	1	-0.133666	1
ADAR|ENSG00000160710	0.0597568	1	-0.159938	1	0.0393879	1	0.0161633	1	-0.0573904	1	-0.00509197	1	0.00223333	1	0.0288945	1	0.11686	1	0.0667792	1	-0.087695	1	0.119185	1	-0.0860405	1	-0.013496	1	-0.0785764	1	0.0147145	1	0.0108133	1	0.295696	1
ADAT1|ENSG00000065457	-0.443976	1	0.16918	1	-0.491409	1	-0.617072	1	0.0751484	1	-0.581638	0.272678	0.0389902	1	0.0384004	1	-0.024776	1	-0.0158304	1	-0.559886	1	-0.204989	1	-0.239897	1	-0.319318	1	-0.258372	1	-0.714538	1	-0.565515	1	0.370589	1
ADAT2|ENSG00000189007	0.261422	1	-0.0731117	1	-0.0794991	1	0.207376	1	0.0945082	1	0.185077	1	-0.068418	1	-0.0523879	1	0.229818	1	-0.694302	1	-0.748097	1	-0.514392	1	-0.0524475	1	0.321902	1	-0.405198	1	-0.250937	1	-0.0791603	1	-0.673876	1
ADAT3|ENSG00000213638	-0.797263	1	-0.114484	1	-0.0264706	1	-0.588524	1	-0.169546	1	-0.302631	1	0.18684	1	-0.020901	1	0.214825	1	0.309586	1	0.784986	1	0.317622	1	-0.142918	1	-0.0859691	1	-0.0656756	1	0.105591	1	0.225708	1	0.260752	1
ADC|ENSG00000142920	0.932725	0.0340714	0.0608624	1	1.13202	0.000768675	0.987118	0.0930727	-0.0453835	1	0.967041	0.0164623	-0.652636	1	-0.139316	1	0.434278	1	0.0654392	1	-0.226428	1	0.0816421	1	-0.0709243	1	0.0765217	1	0.0731449	1	-0.63915	1	-0.333604	1	0.233337	1
ADCK1|ENSG00000063761	0.32107	1	-0.139643	1	0.679375	0.00453781	0.176243	1	-0.0123274	1	0.238037	1	-0.32721	1	-0.0406243	1	0.252684	1	-0.146506	1	0.320588	1	0.183093	1	0.0145632	1	0.342179	1	-0.145637	1	0.306605	1	0.178011	1	-0.00759102	1
ADCK2|ENSG00000133597	-0.0978799	1	-0.00829122	1	0.1784	1	0.189315	1	-0.00787137	1	0.0652632	1	0.0310747	1	0.201646	1	-0.0929655	1	0.483777	1	-0.221767	1	0.0455409	1	-0.00628802	1	-0.0290025	1	0.278182	1	-0.310559	1	0.170983	1	-0.0452417	1
ADCK3|ENSG00000163050	0.848574	0.00198476	0.129119	1	0.974205	0.000102614	0.885237	0.0088645	-0.0164178	1	0.799467	0.00667672	-1.08293	3.49772e-07	0.310721	1	0.855965	0.0110229	0.252528	1	2.11726	6.36896e-11	1.29585	4.61512e-06	0.471614	1	0.936145	0.00214392	0.400537	1	1.94036	5.77958e-10	1.53069	1.30729e-07	-0.0123153	1
ADCK4|ENSG00000123815	0.484303	0.434962	-0.177551	1	0.659515	0.00197888	0.385984	1	-0.128165	1	0.370223	1	-0.391001	1	0.279525	1	0.492567	1	0.0430921	1	0.776858	0.133538	0.417472	1	0.346194	1	0.165882	1	-0.0786818	1	0.329566	1	0.177236	1	0.474907	1
ADCK5|ENSG00000173137	0.0613846	1	-0.0579544	1	0.431555	1	0.0285222	1	-0.189379	1	0.195811	1	-0.198975	1	-0.0591594	1	0.16381	1	0.114335	1	0.907008	1	-0.0226062	1	0.0743848	1	0.0489078	1	-0.123303	1	0.13336	1	-0.111402	1	-0.237968	1
ADCY10P1|ENSG00000161912	0.856179	1	-0.0558981	1	0.703776	1	0.420424	1	-0.131894	1	0.428759	1	-0.609557	1	0.297365	1	0.237609	1	0.377515	1	1.24303	0.235507	0.664501	1	0.613072	1	0.60036	1	0.508089	1	0.988441	1	0.675094	1	0.214071	1
ADCY2|ENSG00000078295	0.928537	1	0.130268	1	0.955388	1	0.295238	1	0.101634	1	0.26965	1	0.992218	1	NA	NA	NA	NA	NA	NA	NA	NA	NA	NA	NA	NA	NA	NA	NA	NA	NA	NA	0.554862	1	NA	NA
ADCY3|ENSG00000138031	-1.02771	0.000824279	0.142243	1	-0.831285	0.033086	-1.13059	0.00662921	0.170446	1	-1.18195	0.000115984	0.411747	1	0.173958	1	0.205771	1	-0.00748215	1	0.342388	1	0.265124	1	0.27305	1	0.194511	1	0.0142447	1	0.484282	1	0.371751	1	0.214904	1
ADCY5|ENSG00000173175	3.48136	1	NA	NA	NA	NA	0.878978	1	-0.753414	1	0.480313	1	-6.94294	1.96252e-10	NA	NA	NA	NA	NA	NA	NA	NA	NA	NA	NA	NA	NA	NA	NA	NA	NA	NA	NA	NA	NA	NA
ADCY6|ENSG00000174233	-0.0205188	1	-0.0255058	1	0.187034	1	-0.0659388	1	-0.129513	1	0.0187931	1	-0.214244	1	0.00188062	1	0.289758	1	0.329661	1	0.335806	1	0.494559	1	0.0289045	1	0.265229	1	0.186762	1	0.0763979	1	0.327299	1	0.692528	1
ADCY7|ENSG00000121281	-0.0601562	1	-0.0649613	1	0.0370291	1	0.377188	1	-0.213883	1	0.213698	1	-0.798732	0.468316	-0.111316	1	-0.0727548	1	0.525809	1	-0.559951	1	0.275486	1	-0.144942	1	0.0244421	1	0.508751	1	-0.489088	1	0.335995	1	-0.212983	1
ADCY9|ENSG00000162104	0.250604	1	-0.0646755	1	0.489044	0.657493	-0.124484	1	0.0448702	1	0.0254497	1	0.233791	1	0.203653	1	0.297222	1	0.242811	1	0.455841	1	0.295961	1	0.336278	1	0.30534	1	0.0719271	1	0.32945	1	0.202099	1	0.544821	1
ADD1|ENSG00000087274	-0.0501347	1	-0.0220997	1	0.0163455	1	-0.0376775	1	0.000852761	1	-0.0295095	1	-0.0953971	1	0.0253413	1	-0.121206	1	0.328121	1	-0.0485227	1	0.158907	1	-0.0125466	1	-0.148184	1	0.158583	1	-0.144488	1	0.0321127	1	0.278666	1
ADD3|ENSG00000148700	0.684983	2.56523e-05	-0.128532	1	0.430069	0.328645	0.0159185	1	-0.0800017	1	0.0653478	1	-0.608926	1.77317e-05	0.12546	1	0.488821	1	0.921155	1	0.864896	1	1.1162	1	0.133894	1	0.227551	1	0.656756	1	0.76271	1	0.552753	1	0.422531	1
ADH5|ENSG00000197894	-0.0800487	1	-0.0247082	1	-0.145859	1	0.00107258	1	0.114432	1	-0.0286953	1	0.256793	1	-0.0343144	1	-0.022303	1	-0.365943	1	-0.146673	1	-0.106275	1	0.126951	1	0.199343	1	-0.184624	1	0.235897	1	0.0738933	1	0.287532	1
ADHFE1|ENSG00000147576	1.6167	1.4721e-05	-0.269183	1	1.41276	0.000366118	1.39687	0.00751605	0.00610339	1	1.48257	0.000234475	-0.350739	1	0.699151	1	1.19452	1	0.66923	1	3.4307	3.34474e-07	1.91619	0.013241	1.03945	1	1.27528	1	0.301967	1	2.62429	5.9599e-05	1.44702	0.697192	0.636692	1
ADI1|ENSG00000182551	-0.112159	1	0.0169122	1	-0.0741185	1	0.0163911	1	0.119541	1	-0.0145974	1	0.188676	1	0.185601	1	0.29044	1	0.481986	1	0.590642	1	0.723463	0.561425	0.302883	1	0.254523	1	0.442307	1	0.440944	1	0.381398	1	0.220261	1
ADIPOR1|ENSG00000159346	-0.1058	1	0.0516462	1	-0.0746094	1	-0.058617	1	-0.00617793	1	-0.0169853	1	0.0297228	1	0.125643	1	-0.11268	1	0.0437283	1	0.0277315	1	-0.0800664	1	0.127322	1	-0.113837	1	-0.0897553	1	0.11254	1	-0.131072	1	-0.00710286	1
ADIPOR2|ENSG00000006831	-0.0851955	1	-0.00137583	1	-0.228939	1	-0.0375326	1	0.0410679	1	-0.110282	1	0.102273	1	0.0128633	1	-0.0190107	1	0.167956	1	0.300431	1	0.260638	1	-0.174966	1	-0.119436	1	0.0443107	1	0.285158	1	0.0904467	1	0.128036	1
ADIRF-AS1|ENSG00000272734	0.387706	1	-0.173529	1	0.517723	1	0.19694	1	0.105562	1	0.232799	1	-0.345956	1	0.302623	1	0.31493	1	0.505217	1	-0.0311797	1	0.0903265	1	0.432301	1	0.374922	1	0.23407	1	-0.277885	1	0.336425	1	0.629465	1
ADIRF|ENSG00000148671	0.947661	0.00349069	-0.0289573	1	1.05943	0.000413846	0.525644	1	-0.0922154	1	0.403941	1	-1.11475	6.75911e-06	0.0490296	1	-0.193862	1	1.57631	1	0.443375	1	0.491161	1	-0.118192	1	-0.167422	1	1.11447	1	-0.749669	1	0.506066	1	1.9565	0.0716193
ADK|ENSG00000156110	-0.305014	1	0.0399322	1	-0.381037	1	-0.265397	1	0.138163	1	-0.226776	1	0.572547	0.000266637	-0.319029	1	-0.523308	1	-0.0255219	1	-1.07775	0.00242301	-0.623426	1	-0.604826	1	-0.398704	1	0.0148939	1	-0.728113	0.943872	-0.442801	1	-0.210505	1
ADM2|ENSG00000128165	0.687597	1	-0.0139241	1	0.829769	1	0.62603	1	-0.24279	1	0.291228	1	-0.10232	1	-0.620008	1	-1.42696	1	-0.494987	1	-2.39336	1	-1.44256	1	-0.834219	1	-1.29754	1	-0.171388	1	-4.05103	0.0121814	-1.40963	1	0.402921	1
ADM5|ENSG00000224420	-0.458541	1	0.0522422	1	-0.557816	1	-0.14182	1	0.00142743	1	-0.417508	1	0.116089	1	-0.118141	1	0.157823	1	-0.590605	1	1.86156	1	0.444678	1	NA	NA	NA	NA	NA	NA	0.988105	1	NA	NA	-0.927939	1
ADM|ENSG00000148926	-1.63316	2.1678e-09	-0.0726557	1	-1.30245	3.74146e-07	-0.983409	0.00953714	0.220863	1	-0.76414	0.0427396	0.894832	3.13225e-05	0.0612741	1	0.0105069	1	-1.02022	1	-0.304295	1	-0.885836	1	0.500548	1	-0.640027	1	-0.943515	1	-0.696674	1	-1.38887	1	-0.122883	1
ADNP2|ENSG00000101544	-0.381686	0.0241648	0.00398663	1	-0.307956	1	-0.20331	1	-0.0422041	1	-0.233331	1	0.202468	1	-0.0176533	1	-0.00618507	1	-0.0916055	1	0.000427501	1	-0.0523519	1	-0.179943	1	-0.151488	1	-0.176179	1	0.0429436	1	0.00710603	1	0.190185	1
ADNP|ENSG00000101126	0.165039	1	-0.0180096	1	0.0504624	1	0.1262	1	-0.0401804	1	0.11163	1	-0.215619	1	-0.0140137	1	0.129744	1	0.0120818	1	0.164697	1	0.219363	1	-0.118832	1	0.117755	1	0.0674396	1	0.0549421	1	0.11727	1	0.131568	1
ADO|ENSG00000181915	-0.316181	1	0.0889146	1	-0.165633	1	-0.19871	1	0.0715514	1	-0.170099	1	0.0830151	1	-0.0529221	1	-0.0279389	1	-0.215557	1	-0.32337	1	-0.0344006	1	0.0148875	1	-0.0148794	1	-0.20871	1	0.0265344	1	-0.23909	1	0.18283	1
ADORA2B|ENSG00000170425	-0.933476	0.05169	0.231388	1	-0.648181	1	-0.995043	0.621717	0.0409661	1	-0.860637	0.466558	0.589398	1	0.0790006	1	0.18042	1	0.470789	1	-0.78915	1	0.0656301	1	-0.0240551	1	0.0496443	1	-0.353529	1	-0.304619	1	-0.30307	1	-0.873164	1
ADPGK|ENSG00000159322	-0.0631662	1	-0.0227554	1	-0.144271	1	0.112054	1	-0.026084	1	0.0845525	1	0.210783	1	0.0627663	1	0.186842	1	-0.0891812	1	0.137861	1	0.0655936	1	0.0632507	1	0.16015	1	-0.201755	1	0.515798	1	0.119027	1	-0.556994	1
ADPRHL1|ENSG00000153531	0.785617	0.0248433	-0.225351	1	1.00318	0.00013513	0.587314	1	-0.104683	1	0.319176	1	-0.565174	0.535995	-0.103036	1	0.273655	1	0.594073	1	0.801785	1	0.71799	1	-0.225137	1	0.536979	1	0.802232	1	-0.10207	1	1.52752	1	0.393478	1
ADPRHL2|ENSG00000116863	-0.497455	0.00520981	0.0149568	1	-0.302044	1	-0.285802	1	0.0257481	1	-0.364222	0.982166	0.342966	0.145586	-0.110255	1	-0.335232	1	-0.283105	1	-0.853164	1	-0.793023	1	-0.0820563	1	-0.4441	1	-0.301114	1	-0.904539	1	-0.645905	1	-0.212374	1
ADPRM|ENSG00000170222	0.19019	1	-0.166861	1	-0.00814441	1	0.136786	1	0.053189	1	0.0533211	1	0.2482	1	0.0683772	1	-0.306669	1	-0.154827	1	-0.0282867	1	-0.25951	1	0.0656365	1	-0.224549	1	-0.121628	1	-0.210686	1	-0.440576	1	-0.196605	1
ADRA1B|ENSG00000170214	-0.185213	1	0.16484	1	0.474739	1	-0.376785	1	-0.538837	1	-0.558682	1	0.322594	1	-0.557154	1	0.00448883	1	-1.3286	1	-1.20582	1	-1.46465	1	-0.57185	1	-0.864904	1	-1.21767	1	-2.05162	1	-2.16421	1	-0.439992	1
ADRB1|ENSG00000043591	-0.830524	1	-0.222442	1	-0.141173	1	-0.205614	1	0.53557	1	-0.360844	1	1.58381	0.000163327	NA	NA	NA	NA	NA	NA	NA	NA	NA	NA	NA	NA	NA	NA	NA	NA	NA	NA	NA	NA	NA	NA
ADRB2|ENSG00000169252	-0.697361	1	0.338693	1	-0.55222	1	-0.605329	1	0.244302	1	-0.39581	1	0.519214	1	0.641783	1	-0.300049	1	0.0109225	1	-0.712951	1	-0.416162	1	0.474601	1	NA	NA	NA	NA	NA	NA	NA	NA	-1.60656	1
ADRBK1|ENSG00000173020	-0.502289	0.327098	-0.0268941	1	-0.136414	1	-0.283678	1	-0.0272479	1	-0.243985	1	0.0550789	1	-0.0735854	1	-0.134526	1	0.0248567	1	0.105946	1	-0.154821	1	-0.123656	1	-0.351347	1	-0.146337	1	-0.355337	1	-0.268442	1	-0.0561318	1
ADRM1|ENSG00000130706	-0.619966	0.0371281	-0.0948286	1	-0.305244	1	-0.351686	1	-0.0890281	1	-0.499457	1	0.175539	1	-0.203627	1	-0.36599	1	-0.123226	1	-0.498546	1	-0.559448	1	-0.0908868	1	-0.326628	1	-0.201362	1	-0.335629	1	-0.34099	1	-0.406169	1
ADSL|ENSG00000239900	-0.476553	0.000412931	0.017587	1	-0.467451	0.00112636	-0.252058	1	0.05465	1	-0.314508	1	0.412847	0.000221349	-0.0665583	1	-0.295858	1	-0.356671	1	-0.755461	0.0557616	-0.559994	1	-0.130424	1	-0.190724	1	-0.219114	1	-0.569244	1	-0.415735	1	-0.228789	1
ADSS|ENSG00000035687	-0.00321501	1	0.160736	1	-0.0753039	1	0.00615835	1	0.131392	1	0.0297617	1	0.227082	1	0.10984	1	-0.219449	1	0.113275	1	-0.0321856	1	0.0267915	1	-0.00605022	1	-0.203868	1	0.233768	1	0.336797	1	-0.00847216	1	-0.219748	1
ADSSL1|ENSG00000185100	0.467644	1	-0.0682901	1	0.339338	1	0.843718	1	-0.0254717	1	0.660933	1	-0.0412435	1	0.515291	1	1.3499	1	0.349503	1	2.26355	0.00855565	1.52291	1	0.794926	1	1.08656	1	0.36944	1	0.996851	1	1.29247	1	1.24276	1
ADTRP|ENSG00000111863	0.397175	1	0.350054	1	0.201393	1	0.775682	1	0.207583	1	0.267935	1	0.42062	1	-0.0516703	1	-0.443546	1	0.626403	1	-0.347447	1	-0.685974	1	-0.142771	1	-0.0797337	1	0.238322	1	NA	NA	0.175704	1	0.249104	1
AEBP1|ENSG00000106624	-0.710264	1	0.0918733	1	-0.31277	1	-0.603702	1	-0.158276	1	-0.416143	1	-3.23863	1.93092e-12	-0.205331	1	-0.425812	1	-0.25119	1	-0.14502	1	-0.186055	1	-0.161661	1	-0.418613	1	-0.281883	1	-0.67127	1	-0.562444	1	0.258937	1
AEBP2|ENSG00000139154	0.156508	1	-0.0179209	1	-0.118899	1	0.123092	1	0.016371	1	0.114427	1	0.0361143	1	-0.00729373	1	0.0235168	1	-0.27062	1	-0.142815	1	0.0929492	1	0.101446	1	0.195785	1	0.125908	1	0.303417	1	0.144561	1	0.0149847	1
AEN|ENSG00000181026	-0.986762	0.0023038	0.145437	1	-0.725162	0.344004	-0.882337	0.411095	-0.0541339	1	-0.926278	0.0164606	0.630434	0.183639	-0.10932	1	-0.181013	1	-0.315013	1	-0.463303	1	-0.402316	1	-0.269098	1	-0.201482	1	-0.553475	1	-0.220708	1	-0.48804	1	-0.246704	1
AES|ENSG00000104964	0.0242415	1	0.061906	1	0.367906	1	0.222775	1	-0.0406184	1	0.219297	1	-0.228404	1	0.0887989	1	-0.0779745	1	0.380336	1	0.383716	1	0.186711	1	0.28048	1	-0.015824	1	0.275733	1	0.0676246	1	0.165662	1	0.207185	1
AF001548.5|ENSG00000263335	0.413194	1	0.313074	1	0.472636	1	0.107225	1	0.147985	1	0.27349	1	-0.706709	1	0.653373	1	0.499019	1	1.07711	1	1.5707	0.0402554	1.10262	1	-0.126953	1	-0.206272	1	0.071435	1	0.181924	1	-0.009626	1	0.856929	1
AF011889.2|ENSG00000238039	NA	NA	NA	NA	0.811382	1	0.670805	1	0.146986	1	0.946781	1	-0.665763	1	-0.0401344	1	0.200768	1	-0.0412354	1	1.57937	1	-0.203697	1	NA	NA	0.799569	1	0.362758	1	1.23048	1	0.818589	1	-0.68776	1
AF127936.7|ENSG00000235609	0.687041	1	0.191353	1	0.568807	1	-0.194267	1	-0.0534982	1	0.00214699	1	-0.302135	1	0.0918424	1	0.620357	1	0.774613	1	1.05128	1	1.48257	0.882897	0.439915	1	1.03652	1	0.977546	1	1.32113	1	1.32546	1	-0.349114	1
AF131215.2|ENSG00000255310	0.238616	1	-0.209833	1	0.277541	1	0.434542	1	-0.109026	1	0.407298	1	0.0700392	1	-0.340325	1	-0.0157401	1	-0.247358	1	-0.794328	1	-0.245423	1	0.244704	1	0.354239	1	0.0831381	1	0.488239	1	0.289462	1	-0.674591	1
AF131215.9|ENSG00000269918	0.483947	1	-0.238797	1	0.388587	1	0.372937	1	-0.0341597	1	0.416757	1	0.0290677	1	-0.533545	1	-0.0722664	1	-0.733209	1	0.0512553	1	-0.713202	1	0.246037	1	0.510456	1	0.113918	1	0.678473	1	0.226728	1	-1.36316	1
AF131217.1|ENSG00000232855	-0.955736	1	0.563003	1	-1.17787	1	-1.10137	1	0.35174	1	-0.724729	1	-0.244557	1	NA	NA	NA	NA	NA	NA	1.84053	1	1.78023	1	NA	NA	1.97275	1	NA	NA	2.53506	0.0994971	2.00359	1	NA	NA
AFAP1|ENSG00000196526	-0.393559	1	0.132588	1	-0.0403168	1	-0.207848	1	0.135847	1	-0.147089	1	0.425712	1	0.133643	1	-0.32382	1	-0.148217	1	-0.630327	1	-0.341824	1	0.121514	1	-0.431022	1	-0.215025	1	-0.39698	1	-0.369502	1	0.089245	1
AFAP1L1|ENSG00000157510	-1.51605	2.50413e-05	0.334291	1	-0.945281	0.151467	-0.699101	1	0.262738	1	-0.497946	1	2.51482	6.28422e-13	-0.000162077	1	-0.365515	1	0.139958	1	-0.824616	1	-0.339265	1	-0.231474	1	-0.248752	1	0.219208	1	-0.529864	1	0.100273	1	-0.246653	1
AFAP1L2|ENSG00000169129	NA	NA	NA	NA	NA	NA	0.0969757	1	-0.522694	1	0.000218992	1	-4.24086	1.06003e-07	0.542248	1	0.828924	1	0.578754	1	0.253599	1	0.639346	1	0.26751	1	0.326778	1	0.374018	1	0.157874	1	-0.0585087	1	0.230447	1
AFF1|ENSG00000172493	0.480335	0.00107629	-0.0264404	1	0.414447	0.0215851	0.513924	0.00652955	-0.121923	1	0.519528	0.000433529	-0.316744	0.154152	0.0707374	1	-0.111716	1	0.157277	1	-0.0886407	1	0.11258	1	0.013332	1	0.0471017	1	0.176769	1	0.302052	1	0.204297	1	-0.088373	1
AFF3|ENSG00000144218	0.123996	1	-0.3062	1	0.00325761	1	0.102826	1	-0.104558	1	-0.129795	1	0.385171	1	-0.185348	1	-0.0103537	1	-1.01412	1	-0.893159	1	-0.517953	1	-0.270678	1	-0.529035	1	-0.478193	1	-2.08906	0.0107766	-1.06819	1	-0.959201	1
AFF4|ENSG00000072364	-0.11492	1	-0.0439106	1	-0.221437	1	-0.00418721	1	0.0166133	1	0.0241745	1	0.15058	1	-0.0348366	1	-0.119249	1	0.0838544	1	-0.427777	1	0.120746	1	-0.105863	1	-0.106797	1	0.0584749	1	-0.102608	1	-0.00987099	1	0.375893	1
AFG3L1P|ENSG00000223959	-0.361452	1	0.00143853	1	-0.188725	1	-0.181427	1	-0.0806904	1	0.0297853	1	0.0555675	1	-0.189365	1	-0.0435866	1	-0.340408	1	0.699221	1	-0.364842	1	-0.0127803	1	0.0233344	1	-0.206827	1	0.325674	1	-0.13363	1	-0.395871	1
AFG3L2|ENSG00000141385	-0.231158	1	-0.0204516	1	-0.250501	1	0.0179378	1	-0.0114086	1	-0.00493854	1	-0.134399	1	0.0193751	1	-0.120797	1	-0.131898	1	-0.371691	1	-0.195765	1	-0.0827022	1	0.0109219	1	-0.113681	1	0.025524	1	-0.00646302	1	-0.138161	1
AFMID|ENSG00000183077	0.0971319	1	0.0612179	1	0.101902	1	0.020053	1	0.0748174	1	0.0238044	1	0.167252	1	0.0440451	1	0.0171507	1	0.273159	1	-0.000465338	1	0.030451	1	0.262023	1	0.146905	1	0.354294	1	-0.00398007	1	0.266554	1	0.0384587	1
AFTPH|ENSG00000119844	0.347083	0.485922	0.0247096	1	0.20055	1	0.265427	1	-0.0431971	1	0.27534	1	-0.0313197	1	0.012552	1	-0.151475	1	0.111754	1	0.214466	1	0.2441	1	0.271107	1	0.123637	1	0.416436	1	0.490744	1	0.179095	1	-0.110221	1
AGA|ENSG00000038002	0.158794	1	0.0917843	1	0.147163	1	0.0336522	1	-0.0567467	1	0.00249161	1	-0.0573287	1	-0.175677	1	-0.0737174	1	-0.233869	1	-0.46431	1	-0.0754218	1	-0.305951	1	-0.0864129	1	-0.266386	1	-0.520872	1	-0.239078	1	-0.0230623	1
AGAP1|ENSG00000157985	0.0637735	1	0.110393	1	0.241508	1	0.106089	1	0.0110182	1	0.164138	1	0.199714	1	0.0236968	1	0.181741	1	0.200619	1	0.0278988	1	0.264153	1	-0.0231162	1	-0.082678	1	-0.0294884	1	-0.173994	1	0.0398919	1	0.513429	1
AGAP2-AS1|ENSG00000255737	-0.214199	1	0.0201802	1	0.315749	1	0.0278635	1	-0.0239876	1	0.0352658	1	0.193939	1	-0.149675	1	-0.502773	1	0.125024	1	-0.436279	1	-0.17057	1	-0.0740456	1	-0.532977	1	-0.0785943	1	-0.867506	1	-0.496259	1	-0.414545	1
AGAP2|ENSG00000135439	0.0963692	1	0.157124	1	0.570446	1	-0.130583	1	0.246109	1	-0.0546979	1	-1.14343	1	NA	NA	NA	NA	NA	NA	NA	NA	NA	NA	NA	NA	NA	NA	NA	NA	NA	NA	NA	NA	NA	NA
AGAP3|ENSG00000133612	-0.24428	1	-0.0671575	1	0.0814422	1	0.143951	1	-0.123821	1	0.112531	1	0.063624	1	-0.000659953	1	0.057118	1	0.115131	1	0.831809	0.270079	0.35653	1	0.237801	1	0.264827	1	0.105921	1	0.754999	1	0.527233	1	-0.309297	1
AGAP4|ENSG00000188234	-0.229477	1	-0.00491852	1	0.0198248	1	0.19897	1	-0.228594	1	0.0445834	1	-0.109396	1	-0.203756	1	0.168384	1	-0.217867	1	1.21207	1	0.0164535	1	0.0946551	1	0.263092	1	-0.525386	1	0.822914	1	0.0450292	1	-0.632742	1
AGAP6|ENSG00000204149	-0.153781	1	-0.126887	1	-0.119984	1	-0.10265	1	0.0660445	1	0.0150865	1	0.0694575	1	-0.0662071	1	0.20692	1	-0.332006	1	1.11475	1	-0.20893	1	0.0500934	1	0.0696028	1	-0.243154	1	0.537101	1	-0.110042	1	-0.645792	1
AGAP8|ENSG00000174194	0.219303	1	-0.0576888	1	-0.884438	1	0.518062	1	NA	NA	NA	NA	-0.0578112	1	-0.522835	1	0.0216308	1	-0.229975	1	1.25729	1	0.322318	1	NA	NA	0.295262	1	0.276982	1	0.947543	1	0.384933	1	-0.845346	1
AGBL2|ENSG00000165923	1.81799	0.000149973	-0.0127768	1	1.72079	0.000561762	1.33706	0.174005	-0.0387804	1	1.15015	0.340942	-1.14691	0.156333	0.631604	1	1.04892	1	0.378636	1	2.39122	2.02812e-05	1.58766	0.0315127	0.732565	1	1.06742	1	0.244863	1	1.52041	0.0604232	1.1994	1	0.452535	1
AGBL3|ENSG00000146856	0.19221	1	-0.347559	1	-0.0928011	1	0.43676	1	-0.117313	1	0.365253	1	0.0718551	1	-0.0137165	1	-0.0728349	1	-0.11545	1	0.89116	1	0.447562	1	0.0967691	1	0.126116	1	0.120862	1	0.620115	1	0.146132	1	-0.204816	1
AGBL5|ENSG00000084693	0.024571	1	-0.137222	1	0.163694	1	-0.0860443	1	-0.219681	1	-0.168051	1	-0.468366	0.00487446	-0.143395	1	0.343432	1	0.129713	1	0.305389	1	0.451909	1	-0.163084	1	0.173685	1	-0.0458122	1	0.120324	1	0.195365	1	0.447099	1
AGER|ENSG00000204305	0.387882	1	-0.0260599	1	0.361867	1	0.539213	1	-0.335385	1	0.623196	1	-0.28312	1	0.135507	1	0.477297	1	-0.0665929	1	2.25985	0.808893	0.445341	1	0.392139	1	0.333906	1	-0.160063	1	0.547608	1	0.260087	1	-0.214483	1
AGFG1|ENSG00000173744	-0.288643	1	0.0828599	1	-0.300772	1	-0.303691	1	-0.014029	1	-0.235893	1	0.235971	1	0.0600847	1	-0.11224	1	-0.00891278	1	-0.345508	1	-0.0899076	1	0.032781	1	-0.125783	1	-0.00180143	1	-0.116375	1	-0.216508	1	0.108104	1
AGFG2|ENSG00000106351	-0.302312	1	-0.129669	1	-0.122924	1	-0.186051	1	-0.135754	1	-0.214994	1	-0.291531	1	-0.0873756	1	0.174054	1	0.313704	1	0.670269	1	0.520737	1	-0.0132506	1	0.1221	1	0.144276	1	0.181245	1	0.19109	1	0.0799103	1
AGGF1|ENSG00000164252	0.303508	1	0.109907	1	0.16956	1	0.0860136	1	0.0576279	1	0.0257266	1	-0.143671	1	-0.0636635	1	-0.0335866	1	-0.0405051	1	-0.150199	1	-0.0104726	1	0.000849572	1	0.086142	1	0.0409973	1	0.14004	1	0.0481051	1	0.211069	1
AGK|ENSG00000006530	-0.363412	0.4194	-0.00209099	1	-0.383551	0.16667	-0.243774	1	0.110637	1	-0.313223	1	0.29314	0.756348	-0.0681878	1	-0.0154213	1	-0.220549	1	-0.555209	0.0458866	-0.366562	1	-0.139433	1	0.00148252	1	-0.0805383	1	-0.266595	1	-0.258984	1	-0.0701947	1
AGL|ENSG00000162688	0.471201	0.00589719	-0.0193437	1	0.339256	1	0.286888	1	-0.0520046	1	0.24338	1	-0.644346	2.18316e-07	0.100391	1	0.335548	1	0.218989	1	0.499592	1	0.550476	1	0.0666724	1	0.453266	1	0.322281	1	0.563273	1	0.47918	1	0.371485	1
AGMO|ENSG00000187546	1.02898	0.0853157	-0.306952	1	0.731291	1	0.273447	1	-0.318127	1	0.20432	1	-0.941228	0.0444103	NA	NA	NA	NA	NA	NA	NA	NA	NA	NA	-0.69345	1	-0.293818	1	-0.221878	1	-2.11545	1	-0.837495	1	0.718878	1
AGO1|ENSG00000092847	0.216407	1	-0.0841704	1	0.191664	1	0.1547	1	-0.065526	1	0.153953	1	-0.351005	0.0170764	-0.0248273	1	0.218804	1	-0.134951	1	0.149976	1	0.120451	1	0.0368863	1	0.191414	1	-0.0261123	1	0.34884	1	0.123555	1	-0.00934845	1
AGO2|ENSG00000123908	-0.692074	6.61737e-05	0.127635	1	-0.561251	0.00738065	-0.510357	0.696448	-0.0552913	1	-0.496163	0.115602	0.188327	1	-0.111797	1	-0.155085	1	0.131973	1	-0.0214941	1	-0.0661861	1	-0.067654	1	-0.170038	1	0.114466	1	-0.317541	1	-0.0299878	1	0.570815	1
AGO3|ENSG00000126070	0.149533	1	-0.0333157	1	0.0202583	1	0.0339089	1	-0.028202	1	0.0832328	1	-0.190335	1	-0.0183827	1	0.0213079	1	0.022006	1	0.0814798	1	0.307834	1	0.115348	1	0.175779	1	0.245504	1	0.381792	1	0.326603	1	-0.370585	1
AGO4|ENSG00000134698	0.206019	1	0.05842	1	0.112729	1	0.0761047	1	0.0596342	1	0.204407	1	-0.14393	1	0.170668	1	-0.155876	1	0.366978	1	0.914736	0.0703816	0.288692	1	0.399152	1	-0.0213361	1	0.330051	1	0.69902	1	0.346701	1	0.408883	1
AGPAT1|ENSG00000204310	-0.171902	1	-0.0604683	1	0.0780346	1	-0.0538923	1	-0.0880668	1	-0.0881499	1	-0.127036	1	0.160831	1	0.11665	1	0.339185	1	-0.058885	1	0.186915	1	0.041452	1	-0.0297248	1	-0.0134931	1	-0.214284	1	0.00967648	1	0.184804	1
AGPAT2|ENSG00000169692	-0.270534	1	0.0624958	1	0.0946513	1	-0.0131509	1	0.00688511	1	-0.0511569	1	0.182418	1	-0.0198274	1	0.090747	1	0.108393	1	0.278381	1	-0.0953334	1	0.104215	1	-0.0132559	1	-0.00415324	1	-0.0269564	1	0.188539	1	-0.496317	1
AGPAT3|ENSG00000160216	-0.159056	1	0.0272546	1	0.0485408	1	0.00923715	1	-0.0643309	1	-0.0721933	1	0.0526946	1	-0.0205298	1	-0.0188434	1	0.0709425	1	-0.267965	1	-0.00310749	1	0.00193751	1	0.0701629	1	0.0248206	1	-0.098454	1	0.117472	1	0.0240346	1
AGPAT4|ENSG00000026652	0.966489	1	0.286262	1	0.951307	1	0.723678	1	0.192596	1	0.805262	1	-0.909478	1	0.0481959	1	0.313805	1	0.0963385	1	0.915426	0.0929427	0.616378	1	-0.200294	1	0.161746	1	0.00505634	1	0.8879	0.14413	0.388448	1	-0.140501	1
AGPAT5|ENSG00000155189	-0.521848	1	0.23729	1	-0.567733	1	-0.490613	1	0.119001	1	-0.466536	1	0.177885	1	-0.184894	1	-0.299138	1	-0.929129	1	-1.45821	1	-1.05981	1	-0.545166	1	-0.398573	1	-0.829507	1	-1.06488	1	-0.971225	1	0.175349	1
AGPAT6|ENSG00000158669	-0.0140151	1	0.0729725	1	0.0866138	1	0.13935	1	0.00491441	1	0.184685	1	-0.0328918	1	0.00499714	1	-0.11267	1	0.249055	1	0.0384416	1	0.0946765	1	-0.111818	1	-0.143845	1	-0.0145739	1	0.160053	1	0.0214957	1	-0.07367	1
AGPAT9|ENSG00000138678	0.762036	1	-0.253063	1	0.580218	1	1.03201	1	0.142654	1	0.896933	1	-1.30482	0.000909995	-0.220407	1	-0.0832515	1	-0.116045	1	-0.0408827	1	-0.530436	1	0.304572	1	0.578167	1	0.193057	1	0.915544	1	0.410874	1	-0.799939	1
AGPS|ENSG00000018510	-0.170352	1	-0.0158797	1	-0.308661	1	-0.280559	1	0.0233976	1	-0.225389	1	0.234252	1	-0.119904	1	-0.36592	1	-0.0349427	1	-0.649905	1	-0.115253	1	-0.209398	1	-0.2518	1	0.103001	1	-0.574805	1	-0.324956	1	0.112707	1
AGRN|ENSG00000188157	0.134177	1	-0.0615427	1	0.597756	1	0.246449	1	-0.158408	1	0.174986	1	0.289447	1	0.1034	1	0.212175	1	0.316645	1	-0.352289	1	0.341143	1	0.154876	1	0.0919773	1	-0.0450275	1	-0.109255	1	0.23755	1	0.148284	1
AGT|ENSG00000135744	NA	NA	NA	NA	NA	NA	-1.17261	1	-0.0551528	1	-1.0725	1	-3.26236	0.00214829	-0.664609	1	1.64593	1	-0.298883	1	2.08271	0.29279	2.498	0.0211158	-0.809688	1	1.30303	1	-0.213554	1	0.42362	1	1.65596	1	2.83951	0.00277943
AGTPBP1|ENSG00000135049	0.0870654	1	0.0755806	1	-0.184452	1	-0.195384	1	0.0914757	1	-0.179677	1	0.278234	1	0.156836	1	-0.257954	1	0.401669	1	0.131773	1	0.118955	1	0.125693	1	-0.394085	1	0.567977	1	-0.399366	1	-0.187364	1	-0.0377624	1
AGTRAP|ENSG00000177674	-0.0709394	1	-0.00627807	1	0.290893	1	-0.144724	1	-0.0922874	1	-0.116049	1	-0.18576	1	0.242011	1	0.281231	1	0.0290609	1	0.336238	1	-0.0676475	1	0.127694	1	-0.142114	1	-0.305113	1	0.00271692	1	-0.270224	1	0.215717	1
AHCTF1|ENSG00000153207	-0.604092	0.0995974	0.118852	1	-0.681057	0.0150435	-0.435828	1	0.0474092	1	-0.415023	1	0.359251	1	0.084133	1	-0.0330832	1	-0.0325094	1	0.596391	1	0.0438974	1	-0.000514705	1	-0.0151236	1	0.00973564	1	0.400809	1	-0.0315153	1	-0.0432887	1
AHCTF1P1|ENSG00000226121	-0.689449	1	0.273753	1	-1.07565	1	-0.267584	1	0.038962	1	-0.648072	1	0.570595	1	-0.0141953	1	-0.233561	1	0.0152728	1	0.677361	1	0.0628971	1	0.0162492	1	-0.604042	1	-0.464199	1	0.0498103	1	-0.40342	1	0.231752	1
AHCY|ENSG00000101444	-0.420399	0.00876199	-0.0511719	1	-0.277429	1	-0.404472	0.279298	0.0267421	1	-0.47983	0.00117086	0.279912	0.405365	-0.133348	1	-0.197139	1	-0.11709	1	-0.435883	1	-0.24809	1	-0.0561386	1	0.0257869	1	-0.0677039	1	-0.0458654	1	0.0831774	1	-0.320674	1
AHCYL1|ENSG00000168710	0.161495	1	0.00277075	1	0.0209752	1	0.230499	1	-0.0207145	1	0.161076	1	-0.238404	0.0970207	0.150613	1	0.136196	1	-0.0180724	1	0.178674	1	0.159893	1	0.124628	1	0.150828	1	0.01925	1	0.288192	1	0.111513	1	0.223962	1
AHCYL2|ENSG00000158467	1.37608	7.64942e-08	-0.115187	1	1.15863	8.52625e-06	0.629857	1	-0.163123	1	0.604754	1	-1.45254	7.62675e-10	-0.0777529	1	0.0884221	1	0.51475	1	0.208611	1	0.518321	1	0.136639	1	0.283207	1	0.499119	1	0.618668	1	0.702894	1	0.0191759	1
AHDC1|ENSG00000126705	0.149162	1	-0.191572	1	0.424455	1	0.0354576	1	-0.19714	1	0.0212994	1	-0.0785582	1	-0.20672	1	0.0995802	1	0.691007	1	0.0918727	1	0.630084	1	0.0280415	1	0.384964	1	0.521327	1	-0.228801	1	0.738596	1	0.0561399	1
AHI1|ENSG00000135541	0.141431	1	0.0372504	1	-0.0246628	1	0.347275	1	-0.0177931	1	0.414311	1	-0.162978	1	-0.0515672	1	-0.151564	1	-0.109534	1	0.56127	1	-0.0805205	1	0.0495513	1	0.0306664	1	0.0870228	1	0.943224	0.00144662	0.0174226	1	-0.339438	1
AHNAK2|ENSG00000185567	0.497614	1	-0.186266	1	0.505743	1	0.245547	1	-0.0898279	1	0.350621	1	-0.0735343	1	-0.314471	1	-0.371734	1	1.40626	1	-1.25074	1	0.110738	1	-0.429168	1	0.290567	1	1.33572	1	-0.655906	1	0.959988	1	0.10285	1
AHNAK|ENSG00000124942	-0.246378	1	0.0892553	1	-0.148744	1	-0.208547	1	-0.00065598	1	-0.0402668	1	0.328488	0.591845	0.033828	1	-0.406353	1	0.728671	1	-0.931918	1	0.0838591	1	-0.134339	1	-0.480396	1	0.494872	1	-0.997585	1	-0.153492	1	0.717316	1
AHR|ENSG00000106546	0.230005	1	-0.0197452	1	0.291463	1	-0.352733	1	0.105717	1	-0.0179329	1	0.253753	1	0.242043	1	-0.115163	1	0.430069	1	-0.263796	1	0.439768	1	0.0725755	1	-0.247544	1	0.281248	1	-0.250691	1	-0.0699049	1	0.438788	1
AHRR|ENSG00000063438	0.58705	0.770639	-0.208516	1	0.562594	1	0.366214	1	-0.0751123	1	0.334397	1	-0.49052	1	0.37933	1	0.577153	1	1.05534	1	1.97884	1	1.1883	1	0.52871	1	0.60865	1	0.633041	1	1.04923	1	0.978979	1	0.615524	1
AHSA1|ENSG00000100591	-0.492488	0.0161442	-0.0658262	1	-0.386912	0.476073	-0.410492	1	-0.0203928	1	-0.386111	0.871212	0.258596	1	-0.0838775	1	-0.230113	1	-0.118639	1	-0.515861	1	-0.444051	1	-0.0113628	1	-0.0601799	1	-0.0592059	1	-0.180247	1	-0.239559	1	-0.438638	1
AHSA2|ENSG00000173209	0.484853	1	-0.0927554	1	0.360747	1	0.430311	1	-0.0190601	1	0.489789	1	-0.453472	1	0.218998	1	0.452175	1	0.0778645	1	1.42291	0.00165912	0.568708	1	0.576252	1	0.518986	1	0.0495075	1	1.18972	0.041614	0.422304	1	0.138955	1
AIDA|ENSG00000186063	-0.258015	1	0.173376	1	-0.301746	1	-0.358154	1	0.0973443	1	-0.333861	1	0.220405	1	-0.0180525	1	-0.600325	1	0.361769	1	-0.962537	0.404191	-0.236209	1	-0.188758	1	-0.630553	1	0.371715	1	-0.681442	1	-0.410115	1	0.132797	1
AIF1L|ENSG00000126878	NA	NA	NA	NA	NA	NA	-0.656782	1	0.752166	1	-0.0748058	1	-0.185167	1	NA	NA	NA	NA	NA	NA	NA	NA	NA	NA	NA	NA	NA	NA	NA	NA	NA	NA	NA	NA	NA	NA
AIFM1|ENSG00000156709	-0.125222	1	-0.133255	1	-0.23289	1	-0.07307	1	-0.0171252	1	-0.0979337	1	-0.0741979	1	-0.0914266	1	0.012643	1	-0.13705	1	-0.46256	1	-0.104155	1	-0.28625	1	0.112506	1	-0.103058	1	-0.0155225	1	0.0178461	1	-0.20208	1
AIFM2|ENSG00000042286	-0.520879	0.000593592	-0.0908833	1	-0.356947	0.377628	-0.00498321	1	-0.035851	1	-0.18213	1	0.186954	1	-0.0427687	1	-0.119714	1	-0.322194	1	0.0783696	1	-0.456214	1	0.117515	1	0.0570942	1	-0.145474	1	0.215377	1	-0.0395808	1	0.389669	1
AIG1|ENSG00000146416	0.469771	0.00200536	-0.0500405	1	0.281756	1	0.248574	1	-0.082462	1	0.112906	1	-0.218296	1	-0.0564294	1	-0.166817	1	-0.355938	1	-0.4709	1	-0.426837	1	-0.263859	1	-0.154717	1	-0.383218	1	-0.805171	0.492861	-0.442397	1	0.117808	1
AIM1|ENSG00000112297	-0.628498	1	-0.0093258	1	-0.583874	1	-1.04193	1	0.39987	1	-0.758838	1	-1.21669	0.00700557	-0.304536	1	-0.743219	1	-0.481977	1	-1.44061	0.255964	-1.09418	1	-0.875192	1	-1.17814	1	-0.41985	1	-1.995	0.0014412	-1.32076	0.702072	0.724251	1
AIM1L|ENSG00000176092	-1.40418	1	0.145272	1	-0.758828	1	-2.54565	1	0.281452	1	-1.43305	1	1.56902	0.0337562	NA	NA	NA	NA	NA	NA	NA	NA	NA	NA	NA	NA	NA	NA	NA	NA	NA	NA	NA	NA	NA	NA
AIMP1|ENSG00000164022	-0.0690431	1	-0.0753435	1	-0.301752	1	0.166772	1	0.0297856	1	0.12163	1	0.260953	1	-0.0600245	1	-0.289167	1	-0.31419	1	-0.387012	1	-0.461934	1	-0.0233238	1	-0.0629998	1	-0.0801495	1	-0.115517	1	-0.315014	1	-0.273233	1
AIMP2|ENSG00000106305	-0.489675	0.0749394	-0.0738273	1	-0.270712	1	-0.0877682	1	0.0474341	1	-0.192075	1	0.363541	0.473917	-0.127111	1	-0.439816	1	-0.316827	1	-1.40439	0.000532495	-0.977668	0.138931	-0.355443	1	-0.352204	1	-0.298449	1	-0.801562	1	-0.661113	1	-0.153517	1
AIP|ENSG00000110711	0.119973	1	0.029218	1	0.448681	0.178881	0.1192	1	-0.0628405	1	0.0718313	1	-0.281932	1	0.148381	1	0.184897	1	0.23191	1	0.678236	0.617633	0.38586	1	0.305586	1	0.0851948	1	0.106649	1	0.269644	1	0.205742	1	0.30146	1
AJAP1|ENSG00000196581	NA	NA	NA	NA	NA	NA	0.220234	1	-0.318271	1	0.145942	1	-1.54079	0.0534154	0.503994	1	-0.193822	1	1.91076	1	0.282565	1	0.934617	1	NA	NA	0.191473	1	1.31183	1	1.02681	1	1.41059	1	-1.45475	1
AJUBA|ENSG00000129474	-0.526755	1	-0.121236	1	-0.434037	1	-0.746562	0.379738	0.0302325	1	-0.718288	0.0661282	0.770055	0.000577079	-0.0430325	1	-0.220771	1	-1.18376	0.0529297	-1.28466	0.0155725	-1.1424	0.120918	0.00519787	1	-0.454866	1	-0.95569	1	-1.42094	0.00324859	-1.47502	0.001712	0.0242846	1
AK1|ENSG00000106992	0.172804	1	-0.114733	1	0.356448	1	0.372714	1	-0.144262	1	0.263815	1	-0.307124	1	-0.193522	1	0.146702	1	0.482235	1	1.57744	0.239771	0.616688	1	0.0603039	1	0.295013	1	0.593743	1	1.02177	1	0.728994	1	-0.307157	1
AK2|ENSG00000004455	-0.495152	9.44514e-05	-0.0288154	1	-0.564919	2.06173e-06	-0.189282	1	0.0674429	1	-0.26213	1	0.220264	1	-0.0178232	1	-0.176037	1	-0.427905	1	-0.794429	1	-0.602714	1	0.0860987	1	-0.0222773	1	-0.373127	1	-0.55336	1	-0.357982	1	-0.175091	1
AK3|ENSG00000147853	0.32942	1	0.0495696	1	0.204677	1	0.234636	1	0.0685945	1	0.19422	1	-0.204002	1	0.125135	1	0.352098	1	0.330202	1	0.645718	1	0.723296	1	0.241572	1	0.440297	1	0.358203	1	0.783265	1	0.582517	1	0.146562	1
AK4|ENSG00000162433	-0.522273	1	0.0618317	1	-0.49571	1	-1.12311	1	0.0675471	1	-1.2522	1	3.20849	3.10686e-13	0.0573076	1	-0.411911	1	-0.145739	1	-1.78459	1	-0.73059	1	0.190751	1	-0.415981	1	-0.173788	1	-2.0201	1	-0.52174	1	-0.486102	1
AK5|ENSG00000154027	0.625884	1	0.396807	1	0.419975	1	0.666756	1	0.0239271	1	0.415012	1	0.433494	1	-0.189155	1	-0.84778	1	-0.644173	1	-2.14359	0.0857776	-1.61479	1	-0.292666	1	-1.10004	1	-0.483397	1	-2.14648	0.0689691	-1.57404	1	0.55639	1
AK9|ENSG00000155085	0.821071	0.00547737	0.0969997	1	0.635684	0.476798	0.531462	1	0.0172538	1	0.484275	1	-0.352369	1	0.0593821	1	0.287108	1	0.277203	1	1.39811	3.47409e-05	0.683576	1	0.609057	1	0.489589	1	0.35088	1	1.4448	1.90078e-05	0.712949	1	0.0842027	1
AKAP10|ENSG00000108599	-0.0364444	1	0.0872654	1	-0.0727712	1	0.063974	1	0.0547714	1	0.0369543	1	-0.0158139	1	0.0437127	1	0.130045	1	0.00109454	1	0.0156754	1	0.11253	1	-0.0269623	1	-0.00516227	1	0.0604855	1	0.0179613	1	0.0379933	1	0.0921808	1
AKAP11|ENSG00000023516	0.0557801	1	0.0897053	1	-0.102031	1	-0.0207144	1	-0.0201738	1	-0.00163337	1	-0.217986	1	0.0106289	1	0.131653	1	0.179535	1	0.2212	1	0.466239	1	0.0411655	1	0.195092	1	0.179791	1	0.301275	1	0.159715	1	0.563271	1
AKAP12|ENSG00000131016	-0.62506	0.0865356	0.242501	1	-0.636145	0.0594223	0.722325	0.0469223	0.169343	1	0.645911	0.0411513	0.331397	1	0.557525	1	0.131543	1	0.984715	1	0.420405	1	0.777334	1	0.262619	1	0.114672	1	0.684418	1	0.56236	1	0.522907	1	0.374576	1
AKAP13|ENSG00000170776	0.206988	1	-0.0682081	1	0.271398	1	0.0969921	1	-0.0456813	1	0.157799	1	-0.274072	1	-0.0351217	1	-0.128443	1	0.229358	1	0.119758	1	0.125815	1	-0.0669966	1	-0.282511	1	0.111647	1	0.0272042	1	-0.051283	1	0.18959	1
AKAP17A|ENSG00000197976	-0.088021	1	-0.0971618	1	0.208108	1	0.0799169	1	-0.146717	1	0.152115	1	-0.0672078	1	-0.0515272	1	0.174746	1	0.0165816	1	1.08233	1	0.242174	1	0.299746	1	0.265678	1	0.000763645	1	0.707381	1	0.254699	1	-0.396692	1
AKAP1|ENSG00000121057	0.324439	1	0.0280546	1	0.391997	1	0.394585	1	-0.0645229	1	0.402426	1	-0.860368	1.97675e-09	0.10705	1	0.0549431	1	-0.0728463	1	0.076361	1	-0.0434571	1	0.180002	1	0.343852	1	-0.0463832	1	0.646341	1	0.402719	1	-0.35245	1
AKAP2|ENSG00000241978	-0.85249	1	0.051876	1	-0.379792	1	-0.700582	1	-0.276123	1	-0.68593	1	0.836307	0.951734	0.185519	1	-0.20639	1	-0.265999	1	-1.08166	1	-0.218153	1	0.389937	1	-0.19758	1	-0.639759	1	-1.39208	1	-0.801726	1	0.621002	1
AKAP5|ENSG00000179841	-0.705082	1	-0.220214	1	-0.634035	1	-1.16467	1	0.0332181	1	-1.11157	0.274608	0.554989	1	NA	NA	-0.689698	1	NA	NA	-0.900018	1	NA	NA	-0.12832	1	-0.516747	1	-0.919583	1	-0.961752	1	-1.3644	1	0.0378999	1
AKAP6|ENSG00000151320	0.713458	1	0.00778914	1	0.55991	1	0.461479	1	0.0440928	1	0.190724	1	-0.672484	1	0.0347389	1	0.118709	1	-0.254452	1	-0.305004	1	-0.168491	1	-1.2238	1	-1.3384	1	-0.303899	1	-2.21379	0.582135	-1.36757	1	2.15408	0.784715
AKAP7|ENSG00000118507	-0.0655243	1	0.219413	1	-0.286365	1	-0.301392	1	0.0721441	1	-0.419229	1	-0.214801	1	-0.082987	1	0.0377279	1	-0.166901	1	-0.337505	1	0.222193	1	-0.341023	1	-0.431924	1	-0.205025	1	-0.559784	1	-0.151632	1	0.157781	1
AKAP8|ENSG00000105127	-0.285898	1	-0.0881431	1	-0.166372	1	0.00610534	1	-0.136239	1	-0.0169776	1	0.104932	1	-0.0103431	1	0.093072	1	0.032093	1	0.301123	1	-0.000319819	1	0.120637	1	0.167592	1	-0.0251449	1	0.363675	1	0.151883	1	-0.233704	1
AKAP8L|ENSG00000011243	0.0564498	1	-0.230501	1	0.20904	1	0.117922	1	-0.197495	1	0.174105	1	-0.175658	1	-0.0483409	1	0.311282	1	0.10765	1	1.10256	0.0597283	0.487109	1	0.023923	1	0.31168	1	0.0482403	1	0.705864	1	0.521915	1	0.0159826	1
AKAP9|ENSG00000127914	0.567733	0.0105761	-0.0400642	1	0.366925	1	0.470907	1	-0.0439837	1	0.514897	0.128649	-0.292338	1	0.113786	1	0.151631	1	0.20716	1	0.628324	1	0.457579	1	0.265452	1	0.264741	1	0.245236	1	0.952193	0.00454774	0.458603	1	-0.059158	1
AKIP1|ENSG00000166452	0.266393	1	-0.0118567	1	0.335144	0.153652	0.401075	0.113482	-0.0670986	1	0.257305	1	-0.174602	1	-0.162882	1	-0.268743	1	-0.229409	1	-0.91035	0.000257672	-0.52556	1	-0.339954	1	-0.43822	1	-0.227264	1	-0.980575	8.26507e-05	-0.719679	0.0205768	0.0260424	1
AKIRIN1|ENSG00000174574	-0.346816	0.042666	-0.0877882	1	-0.358752	0.0179603	-0.296607	1	0.0457061	1	-0.336614	0.106105	0.555257	3.64267e-08	-0.00083342	1	-0.184028	1	0.0476696	1	-0.512567	1	-0.151264	1	-0.0397505	1	-0.0830934	1	0.0722917	1	-0.174533	1	-0.0885146	1	-0.128319	1
AKIRIN2|ENSG00000135334	-0.471935	1	0.017675	1	-0.297867	1	-0.0868501	1	0.0390404	1	-0.0551153	1	0.0838342	1	0.108915	1	-0.23467	1	0.078498	1	-0.0616178	1	-0.0863241	1	-0.0335925	1	-0.300021	1	0.0413316	1	-0.00120185	1	-0.208693	1	0.22273	1
AKNAD1|ENSG00000162641	NA	NA	NA	NA	NA	NA	1.54726	1	-0.00641102	1	0.841375	1	-4.46803	5.51935e-06	0.866977	1	NA	NA	NA	NA	1.96966	1	1.43993	1	0.660831	1	NA	NA	0.735333	1	1.35815	1	0.782121	1	NA	NA
AKNA|ENSG00000106948	0.0447363	1	-0.177656	1	0.28174	1	0.242822	1	-0.153369	1	0.235655	1	-0.179783	1	-0.321789	1	0.041778	1	-0.0254686	1	0.410691	1	0.268326	1	-0.476189	1	-0.182662	1	-0.151274	1	-0.11525	1	0.0907479	1	0.3088	1
AKR1A1|ENSG00000117448	0.268189	1	-0.0964778	1	0.432063	1	0.501333	1	-2.62467e-05	1	0.486663	1	0.0879333	1	0.0117643	1	-0.0353829	1	-0.030476	1	-0.0624017	1	0.0335397	1	-0.0547247	1	-0.0258871	1	-0.135193	1	-0.0885346	1	-0.101497	1	-0.0996475	1
AKR1B10|ENSG00000198074	1.77488	0.00887235	NA	NA	1.48719	0.270069	-0.0581004	1	-0.212602	1	-0.6456	1	-2.00268	4.37371e-05	NA	NA	0.316855	1	NA	NA	NA	NA	NA	NA	NA	NA	NA	NA	0.485211	1	NA	NA	NA	NA	NA	NA
AKR1B1|ENSG00000085662	-0.0952105	1	-0.132721	1	-0.0493775	1	0.0865152	1	-0.0322093	1	0.000711326	1	0.167776	1	0.353611	1	0.607587	1	0.343747	1	2.14286	1.24363e-09	0.968476	0.0115269	0.37386	1	0.433384	1	0.204595	1	1.86006	3.23564e-08	0.608548	1	-0.206984	1
AKR1C1|ENSG00000187134	3.33885	1.92821e-14	-0.583019	1	2.92375	1.23351e-12	1.08988	0.224033	-0.279329	1	0.93091	0.446767	-2.25795	1.90395e-10	-0.458829	1	1.18338	1	1.34325	1	2.86963	0.00396993	3.00598	0.00189605	-0.360095	1	1.53986	1	1.20041	1	3.05422	0.00113496	2.88922	0.00279313	1.08306	1
AKR1C2|ENSG00000151632	3.15202	4.08249e-09	NA	NA	2.6949	5.16665e-07	0.987296	1	-0.51273	1	0.841808	1	-1.98385	0.000132318	-0.736564	1	2.03137	1	1.23349	1	3.99435	0.0165304	3.55813	0.08515	0.21809	1	2.60402	1	1.34147	1	3.69791	0.039666	3.66402	0.0487808	0.969356	1
AKR1C3|ENSG00000196139	3.43754	1.6439e-05	NA	NA	2.9013	0.00290157	1.04153	1	-0.183487	1	0.949555	1	-3.90086	1.08871e-08	0.0217758	1	2.67633	1	1.526	1	3.22994	0.120459	3.76376	0.0161544	0.829139	1	2.90494	0.400191	1.52551	1	3.23647	0.102646	3.53084	0.0345951	0.696829	1
AKR7A2|ENSG00000053371	0.421562	1	-0.0476684	1	0.530068	0.120497	0.277759	1	-0.0937161	1	0.130397	1	-0.338481	1	-0.0605778	1	-0.0427535	1	0.0831973	1	-0.444627	1	-0.0208432	1	-0.00129533	1	0.000507349	1	0.0444125	1	-0.458283	1	-0.0511086	1	0.0831298	1
AKR7A3|ENSG00000162482	0.809298	1	-0.399378	1	1.06038	1	0.814159	1	-0.0899888	1	0.8672	1	-0.576611	1	0.000852052	1	0.451372	1	0.00825561	1	1.722	1	0.134326	1	-0.126601	1	0.331454	1	0.148467	1	0.881758	1	0.710646	1	-0.392739	1
AKR7L|ENSG00000211454	0.901114	1	NA	NA	0.957409	1	0.685829	1	-0.600698	1	0.7029	1	-0.585457	1	-0.26936	1	0.52517	1	0.012066	1	1.62271	1	0.253179	1	0.252122	1	0.959083	1	0.296029	1	1.54102	1	1.23398	1	-0.976405	1
AKT1|ENSG00000142208	-0.191986	1	-0.0750951	1	-0.0421286	1	-0.126079	1	-0.119935	1	-0.242217	1	-0.0683844	1	-0.0215829	1	-0.208772	1	0.0668256	1	-0.17673	1	-0.202313	1	-0.0582766	1	-0.264963	1	-0.0297278	1	-0.269091	1	-0.18207	1	-0.00576366	1
AKT1S1|ENSG00000204673	-0.112457	1	-0.104868	1	0.14864	1	-0.0271074	1	-0.094092	1	-0.10199	1	-0.0951781	1	-0.139743	1	-0.120646	1	0.160626	1	0.134784	1	0.0765714	1	0.0177065	1	-0.0752961	1	0.0251249	1	0.103425	1	0.110867	1	0.0030311	1
AKT2|ENSG00000105221	-0.0176521	1	-0.0756962	1	0.141238	1	0.106772	1	-0.0669768	1	0.0848599	1	-0.204372	1	-0.082503	1	-0.0364334	1	0.107116	1	0.273076	1	0.0791599	1	0.0812627	1	0.00661553	1	0.0484228	1	0.166726	1	0.108075	1	0.096002	1
AKT3|ENSG00000117020	-0.235847	1	0.184833	1	-0.220235	1	-0.106295	1	0.126647	1	-0.0824847	1	0.513534	1.15724e-05	0.237497	1	-0.397722	1	0.114714	1	0.388214	1	-0.0268445	1	0.256331	1	-0.423249	1	0.271091	1	0.450558	1	-0.0996964	1	0.670805	1
AKTIP|ENSG00000166971	0.250684	1	-0.0768563	1	0.0493409	1	0.29596	1	0.0104067	1	0.230282	1	-0.00119226	1	-0.0401765	1	-0.151403	1	-0.0183141	1	-0.36936	1	-0.140325	1	-0.134117	1	-0.0585755	1	0.229984	1	-0.0821496	1	0.0609307	1	-0.173297	1
AL020996.1|ENSG00000223474	0.0789485	1	-0.663664	1	0.238158	1	-0.369957	1	-0.648119	1	-0.288858	1	-0.508447	1	0.340609	1	0.536708	1	-0.194368	1	-0.256764	1	0.376617	1	0.132804	1	-0.073552	1	-0.43833	1	-0.0916614	1	-0.165903	1	0.510022	1
AL022344.4|ENSG00000233515	NA	NA	NA	NA	NA	NA	1.04173	1	-0.103436	1	1.01901	1	-4.7975	4.56688e-12	NA	NA	NA	NA	NA	NA	NA	NA	NA	NA	NA	NA	NA	NA	NA	NA	NA	NA	NA	NA	NA	NA
AL049840.1|ENSG00000224997	0.576466	1	0.125772	1	0.956453	0.51216	0.728068	1	-0.138222	1	0.601193	1	-0.0317786	1	-0.184291	1	-0.262065	1	0.179925	1	0.765916	1	-0.24433	1	0.335638	1	-0.000737548	1	0.556814	1	0.422164	1	0.0418627	1	-1.57262	1
AL132709.5|ENSG00000225746	-0.157255	1	-0.140248	1	-0.280706	1	-0.30091	1	0.162708	1	-0.095466	1	0.638676	0.0361016	-0.38327	1	-0.257299	1	0.317264	1	-1.17051	1	0.0303526	1	-0.372616	1	-0.308615	1	0.249496	1	-1.38243	1	-0.344818	1	-0.532683	1
AL132709.8|ENSG00000232018	0.342339	1	0.0301453	1	-0.222966	1	-0.0996745	1	-0.339787	1	0.145781	1	0.0769535	1	-0.477021	1	-0.57448	1	-0.018489	1	-1.43748	1	-0.136133	1	-0.204322	1	-0.382223	1	0.181575	1	-1.12947	1	-0.438095	1	-1.02203	1
AL161915.1|ENSG00000212670	0.918208	1	0.0385698	1	1.02316	0.458292	0.751995	1	0.0925572	1	0.697856	1	-0.631318	1	0.350882	1	0.736043	1	0.65995	1	1.07281	1	0.644879	1	0.194168	1	0.07318	1	0.337416	1	0.229182	1	0.405426	1	0.337298	1
AL163953.3|ENSG00000237356	NA	NA	NA	NA	NA	NA	0.402052	1	NA	NA	NA	NA	NA	NA	NA	NA	NA	NA	NA	NA	NA	NA	NA	NA	NA	NA	NA	NA	NA	NA	NA	NA	NA	NA	NA	NA
AL353791.1|ENSG00000227921	2.07219	0.0402018	NA	NA	1.84112	0.443912	1.47822	1	-0.188168	1	1.26346	1	-2.14524	0.00165182	NA	NA	NA	NA	NA	NA	NA	NA	NA	NA	NA	NA	NA	NA	NA	NA	2.40716	1	NA	NA	NA	NA
AL354822.1|ENSG00000215615	0.424814	1	-0.201934	1	0.389547	1	0.125655	1	-0.182636	1	0.148281	1	-0.182983	1	-0.191987	1	0.0681547	1	0.0239307	1	0.563325	1	0.248571	1	0.384511	1	0.368259	1	-0.222019	1	0.470034	1	0.235792	1	-1.05849	1
AL357673.1|ENSG00000248835	0.849932	1	-0.00780918	1	0.779736	1	0.885273	1	0.0705304	1	0.714272	1	-0.192027	1	-0.0857741	1	0.429157	1	-0.202377	1	0.917383	1	0.144619	1	0.317428	1	0.581883	1	-0.135377	1	0.902715	1	0.252943	1	0.138837	1
AL450992.2|ENSG00000234614	0.684389	1	0.311364	1	0.580275	1	-0.138175	1	-0.0764165	1	-0.600822	1	-0.823145	1	0.892255	1	0.501383	1	0.549417	1	0.880454	1	0.509459	1	0.912575	1	0.532362	1	0.502947	1	1.26481	1	0.509764	1	-0.50538	1
AL590822.2|ENSG00000269554	0.510792	1	-0.414118	1	0.313565	1	0.283078	1	-0.342471	1	0.162246	1	-0.69187	0.182589	-0.0701001	1	-0.104728	1	-0.059302	1	-1.01444	1	0.0300487	1	-0.24178	1	-0.0446921	1	-0.343252	1	-1.4847	1	-0.558199	1	-0.125021	1
AL592183.1|ENSG00000220023	0.781073	0.000192268	-0.183846	1	0.648424	0.00769638	0.470447	1	-0.00766193	1	0.497416	0.840597	-0.448263	0.418243	0.123856	1	0.193	1	0.381461	1	0.635361	1	0.522317	1	0.334023	1	0.355461	1	0.391807	1	0.882571	1	0.480571	1	0.385152	1
AL645728.1|ENSG00000215014	NA	NA	NA	NA	0.693822	1	-0.551362	1	-0.284321	1	-0.41738	1	-0.459175	1	0.102967	1	0.14454	1	0.145734	1	0.268697	1	0.710083	1	0.820372	1	0.48111	1	0.506558	1	0.71	1	0.502433	1	-0.158741	1
AL807752.1|ENSG00000268996	0.572786	1	-0.0214371	1	0.994291	1	0.298647	1	0.125058	1	0.200438	1	-0.334127	1	0.392338	1	0.247243	1	0.0993801	1	0.385003	1	0.129174	1	0.640746	1	-0.00728264	1	0.269273	1	-0.250305	1	0.114622	1	0.197902	1
ALAD|ENSG00000148218	0.378869	1	-0.106325	1	0.481792	0.0160929	0.256409	1	0.0367509	1	0.275842	1	-0.0692731	1	0.136884	1	0.498509	1	0.429061	1	0.645454	1	0.785833	0.364573	0.194184	1	0.247903	1	0.285961	1	0.424472	1	0.457667	1	0.285618	1
ALAS1|ENSG00000023330	-0.303519	1	-0.161937	1	-0.243471	1	-0.0225807	1	0.0137756	1	-0.114315	1	-0.128069	1	0.0231624	1	-0.0539679	1	0.153257	1	-0.253182	1	0.123672	1	-0.0417264	1	0.0595266	1	0.096993	1	0.203638	1	0.25434	1	0.0512641	1
ALCAM|ENSG00000170017	0.023063	1	-0.0343958	1	-0.0854166	1	-0.244828	1	-0.0384397	1	-0.155882	1	-0.0388561	1	-0.241504	1	-0.384685	1	-0.478494	1	-1.34553	1	-0.630098	1	-0.211033	1	-0.313955	1	-0.189965	1	-1.26802	1	-0.722283	1	0.180036	1
ALDH16A1|ENSG00000161618	-0.481494	1	0.0106168	1	-0.036856	1	-0.337339	1	0.0137077	1	-0.326742	1	-0.0883817	1	0.0542004	1	0.0057007	1	0.0643581	1	0.512023	1	0.110716	1	-0.0548408	1	-0.256878	1	-0.309921	1	0.0654174	1	-0.187753	1	0.0308896	1
ALDH18A1|ENSG00000059573	-0.130547	1	-0.131725	1	-0.111458	1	-0.0939515	1	-0.0722669	1	-0.0764837	1	0.0313924	1	-0.0628045	1	-0.172144	1	-0.386651	1	-1.17226	0.00111967	-0.516224	1	-0.0762369	1	-0.256629	1	-0.523515	1	-1.01836	0.0143214	-0.700152	1	-0.538482	1
ALDH1A2|ENSG00000128918	1.51412	1	NA	NA	1.5168	1	-0.0844432	1	-0.463691	1	0.187436	1	-1.37421	1	NA	NA	NA	NA	NA	NA	NA	NA	NA	NA	NA	NA	0.762953	1	0.902481	1	0.997663	1	1.57022	1	NA	NA
ALDH1A3|ENSG00000184254	0.649118	1	0.282589	1	0.0185474	1	-0.849842	1	0.287875	1	-0.720247	1	-2.80086	6.17745e-08	0.261921	1	-0.157604	1	0.0452246	1	-0.141012	1	-0.273181	1	0.30118	1	0.162835	1	0.162747	1	0.527023	1	0.0671177	1	-0.82952	1
ALDH1B1|ENSG00000137124	-0.804354	0.0293357	-0.0921155	1	-0.511662	1	-0.892719	0.140173	0.25065	1	-0.690672	0.545958	0.713078	0.0102361	-0.0889324	1	-0.264216	1	-0.853854	1	-1.58941	0.032628	-1.15953	1	-0.114632	1	-0.182441	1	-0.999482	1	-1.2002	1	-1.24687	0.879755	-0.509582	1
ALDH1L2|ENSG00000136010	0.65568	0.178718	0.0301637	1	0.465575	1	0.459437	1	-0.153647	1	0.275918	1	0.105642	1	-0.440603	1	-0.793169	1	-0.330276	1	-2.4385	2.59603e-05	-0.958574	1	-0.43602	1	-0.59988	1	0.0914581	1	-2.32207	5.59663e-05	-0.735454	1	0.235761	1
ALDH2|ENSG00000111275	0.925627	0.00110953	-0.0351591	1	0.781336	0.0356731	0.679462	1	-0.157148	1	0.461283	1	-0.519484	1	0.362025	1	1.14277	1	0.627653	1	3.59175	0.000396678	2.03274	1	0.771198	1	1.13311	1	0.501005	1	2.31872	0.27406	1.57199	1	0.657417	1
ALDH3A1|ENSG00000108602	4.1071	1.19875e-11	-0.461407	1	3.91191	4.25946e-11	1.71991	0.0865405	-0.519779	1	1.112	1	-2.83951	2.64347e-08	NA	NA	NA	NA	NA	NA	NA	NA	NA	NA	NA	NA	NA	NA	NA	NA	NA	NA	NA	NA	NA	NA
ALDH3A2|ENSG00000072210	1.85277	7.1314e-12	-0.274865	1	1.35696	4.29025e-08	0.860885	0.0330223	-0.148069	1	0.646337	0.490542	-1.33531	3.77315e-09	-0.135646	1	0.296481	1	0.221248	1	0.217404	1	0.548355	1	-0.0480588	1	0.633738	1	0.288701	1	0.78456	0.682321	0.934942	0.0464679	-0.088652	1
ALDH3B1|ENSG00000006534	0.602936	1	-0.217648	1	1.01219	0.000124715	0.295519	1	-0.152032	1	0.338179	1	-0.345991	1	0.169176	1	0.440192	1	0.447587	1	0.231227	1	0.353456	1	0.339157	1	0.288878	1	0.164541	1	-0.346929	1	0.208023	1	0.46299	1
ALDH4A1|ENSG00000159423	0.236712	1	-0.0105985	1	0.416348	1	0.123377	1	0.0106829	1	0.073336	1	-0.00877075	1	-0.083866	1	-0.149545	1	0.115767	1	-0.308107	1	-0.113662	1	-0.0754932	1	-0.0247749	1	0.052764	1	-0.185611	1	0.013317	1	0.0734367	1
ALDH5A1|ENSG00000112294	0.556711	0.637814	-0.219262	1	0.477152	1	0.107169	1	-0.0469446	1	0.0515574	1	-0.443524	1	-0.0501967	1	0.257824	1	-0.2027	1	-0.39583	1	0.0488889	1	-0.0579585	1	0.558847	1	-0.184951	1	0.542618	1	0.381733	1	-0.653988	1
ALDH6A1|ENSG00000119711	0.76261	0.000120788	0.0370846	1	0.72599	0.000267814	0.480134	1	0.0151582	1	0.586415	0.0280816	-0.496332	0.0412667	0.15394	1	0.0982597	1	0.00411231	1	0.38042	1	0.280376	1	0.193037	1	0.137652	1	0.0362623	1	0.351544	1	0.15795	1	0.510746	1
ALDH7A1|ENSG00000164904	0.0667428	1	0.0726016	1	-0.042013	1	0.0108476	1	0.0447421	1	-0.0296726	1	-0.289412	0.0580714	-0.0606336	1	0.222116	1	0.0613292	1	-0.102856	1	0.232703	1	-0.303661	1	-0.0263028	1	-0.0614427	1	-0.465691	1	-0.0877719	1	0.351169	1
ALDH9A1|ENSG00000143149	-0.175397	1	0.011725	1	-0.138125	1	-0.17431	1	0.0338177	1	-0.194816	1	0.420986	1.67454e-05	-0.10638	1	-0.314462	1	0.107835	1	-1.12457	0.000998857	-0.317496	1	-0.270079	1	-0.316945	1	0.0621286	1	-0.834097	0.101082	-0.408283	1	0.0753894	1
ALDOA|ENSG00000149925	-0.262927	1	-0.131591	1	-0.0225757	1	0.157872	1	-0.0967052	1	0.0703885	1	-0.385108	1	-0.144655	1	-0.277035	1	-0.119788	1	-0.719532	1	-0.595686	1	0.0589777	1	-0.0990632	1	-0.264643	1	-0.730312	1	-0.275564	1	-0.125347	1
ALDOC|ENSG00000109107	-1.07815	0.494168	-0.513427	1	-0.589869	1	-0.472664	1	-0.240415	1	-0.465696	1	0.390831	1	-0.0578846	1	0.316274	1	-0.379882	1	-0.59944	1	-0.318618	1	0.0855688	1	0.41822	1	-0.484964	1	-0.909128	1	0.183861	1	0.300715	1
ALG10B|ENSG00000175548	-0.160665	1	0.201788	1	-0.385595	1	-0.374749	1	0.0983991	1	-0.299542	1	-0.22566	1	-0.0668777	1	-0.0987208	1	-0.21518	1	-0.490313	1	-0.0292149	1	-0.308217	1	-0.352361	1	-0.169297	1	-0.44414	1	-0.571205	1	1.11563	1
ALG10|ENSG00000139133	-1.11225	0.433078	0.135806	1	-0.914096	1	-1.14998	1	0.111782	1	-1.00828	1	0.0855424	1	-0.28147	1	-0.321319	1	-0.32665	1	-1.23708	1	-0.402022	1	-0.492506	1	-0.658493	1	-0.335286	1	-1.05402	1	-1.1177	1	0.668838	1
ALG11|ENSG00000253710	0.0621207	1	0.0790625	1	-0.115551	1	-0.124955	1	-0.00416014	1	-0.248999	1	-0.012774	1	-0.165603	1	-0.190942	1	-0.344559	1	-0.957117	0.273781	-0.434886	1	-0.218071	1	-0.237179	1	-0.226375	1	-0.487186	1	-0.444337	1	-0.0955229	1
ALG12|ENSG00000182858	-0.0197327	1	-0.00951762	1	0.30627	1	0.0893402	1	-0.148556	1	0.109102	1	-0.394766	1	-0.129467	1	0.250536	1	0.0355805	1	0.247689	1	0.155521	1	0.0114255	1	0.241588	1	-0.251325	1	0.237945	1	0.154286	1	0.0766015	1
ALG13|ENSG00000101901	0.0151009	1	-0.0658951	1	-0.112677	1	0.068568	1	0.0395283	1	0.0403383	1	-0.0217479	1	-0.0693263	1	0.0549686	1	-0.190665	1	0.842357	1	-0.0177722	1	0.0879261	1	0.0811837	1	-0.0998866	1	0.28158	1	-0.165705	1	-0.273387	1
ALG14|ENSG00000172339	-0.106434	1	-0.117403	1	-0.243726	1	-0.0908612	1	0.0511915	1	-0.215814	1	0.324571	1	-0.0646945	1	-0.162594	1	-0.199699	1	-0.544549	1	-0.257866	1	-0.279974	1	-0.183619	1	-0.29959	1	-0.288969	1	-0.259133	1	-0.0955689	1
ALG1|ENSG00000033011	-0.221953	1	-0.0738537	1	-0.0576932	1	-0.0455759	1	-0.029727	1	-0.12871	1	0.0899187	1	-0.0932961	1	0.0621979	1	-0.163129	1	-0.360037	1	-0.0859169	1	-0.213467	1	-0.0270195	1	-0.293002	1	-0.17809	1	-0.114091	1	-0.0716657	1
ALG2|ENSG00000119523	0.140015	1	-0.0650767	1	0.13837	1	0.107937	1	-0.00999336	1	0.158508	1	0.0551217	1	0.0409507	1	-0.0395867	1	-0.284875	1	-0.139147	1	-0.163483	1	0.121005	1	0.134736	1	-0.177182	1	0.339206	1	-0.111711	1	-0.300329	1
ALG3|ENSG00000214160	-0.324581	1	-0.0435819	1	0.0111666	1	-0.120224	1	-0.0977631	1	-0.15355	1	-0.0582468	1	-0.0642595	1	-0.0500802	1	-0.256056	1	-0.53904	1	-0.524547	1	-0.0498507	1	-0.043644	1	-0.483157	1	-0.447151	1	-0.453788	1	-0.28574	1
ALG5|ENSG00000120697	-0.0750433	1	0.111673	1	-0.229329	1	-0.0430691	1	0.0893673	1	-0.0539407	1	0.120196	1	-0.0075238	1	-0.050658	1	-0.307195	1	-0.30774	1	-0.19436	1	-0.0932786	1	0.0457316	1	-0.148889	1	-0.110215	1	-0.171544	1	-0.077776	1
ALG6|ENSG00000088035	0.241982	1	0.187594	1	-0.0213396	1	0.124891	1	0.0604661	1	0.0522988	1	-0.406238	1	-0.137713	1	-0.0459738	1	-0.16325	1	-0.502026	1	-0.0265871	1	-0.244876	1	-0.0818004	1	-0.0293808	1	-0.0309844	1	-0.26012	1	-0.367748	1
ALG8|ENSG00000159063	-0.516975	0.110415	0.04805	1	-0.579378	0.0172962	-0.45646	1	0.00134631	1	-0.361136	1	0.167707	1	-0.114377	1	-0.0994046	1	-0.454682	1	-0.829986	0.268123	-0.685783	1	-0.453005	1	-0.275388	1	-0.512953	1	-0.836575	0.336175	-0.640716	1	-0.0618176	1
ALG9|ENSG00000086848	0.7441	3.41072e-06	-0.0495781	1	0.47084	0.0638451	0.794537	3.66617e-05	-0.0581222	1	0.754924	7.23458e-06	-0.110294	1	0.498231	1	1.43989	1	-0.102668	1	1.7882	1	1.43556	1	0.600802	1	1.27766	1	-0.0354183	1	1.82318	1	1.41566	1	0.644612	1
ALKBH1|ENSG00000100601	-0.165292	1	-0.0226987	1	-0.220387	1	-0.156072	1	-0.142773	1	-0.188025	1	0.048084	1	0.0736138	1	0.0125886	1	-0.0172854	1	0.0380035	1	-0.112888	1	-0.106136	1	-0.106517	1	-0.0439526	1	0.246079	1	-0.0591448	1	0.141977	1
ALKBH2|ENSG00000189046	-0.508513	0.0159722	-0.0376576	1	-0.356972	1	-0.275719	1	0.0905919	1	-0.320646	1	0.0789542	1	0.0378067	1	0.125219	1	-0.17442	1	0.277933	1	-0.011895	1	0.24388	1	0.294128	1	-0.00661201	1	0.269673	1	0.155242	1	-0.0281992	1
ALKBH3|ENSG00000166199	-0.0769111	1	-0.0141501	1	-0.0990955	1	0.0388033	1	0.0544391	1	-0.0363855	1	0.147678	1	-0.0603498	1	0.0760138	1	-0.151329	1	-0.158328	1	0.0707453	1	-0.22914	1	-0.137321	1	-0.171033	1	-0.216726	1	-0.0741171	1	0.263558	1
ALKBH4|ENSG00000160993	-0.100757	1	0.0109475	1	0.0189029	1	-0.112879	1	-0.0461413	1	-0.10093	1	-0.188718	1	-0.0372376	1	0.196982	1	-0.0282455	1	0.108204	1	0.117165	1	0.0363989	1	0.0561893	1	-0.0834478	1	0.060949	1	0.118514	1	0.071412	1
ALKBH5|ENSG00000091542	-0.078481	1	-0.0119978	1	0.172288	1	0.0783671	1	-0.0507127	1	0.0753115	1	-0.0450407	1	-0.0724295	1	-0.000301022	1	0.162057	1	-0.0575764	1	0.11842	1	-0.12527	1	-0.115243	1	0.00158903	1	-0.154825	1	0.0429042	1	0.197148	1
ALKBH6|ENSG00000239382	-0.035231	1	-0.192831	1	-0.24615	1	0.0347355	1	0.177113	1	0.14642	1	0.0249979	1	-0.382502	1	0.270931	1	-0.206267	1	-0.137617	1	-0.206657	1	0.227594	1	0.201985	1	0.0150503	1	0.218583	1	0.156776	1	-0.49273	1
ALKBH7|ENSG00000125652	0.136658	1	-0.0458035	1	0.496386	1	0.292289	1	-0.117061	1	0.155914	1	-0.16604	1	-0.0168243	1	0.0316013	1	0.244653	1	0.272092	1	0.290397	1	0.0747463	1	-0.113997	1	0.0300274	1	0.0113751	1	0.0786029	1	0.00739242	1
ALKBH8|ENSG00000137760	0.0025705	1	-0.0973895	1	-0.232816	1	0.0151893	1	0.116696	1	-0.0139935	1	0.0223406	1	-0.115306	1	-0.288693	1	-0.405729	1	-0.71111	1	-0.443361	1	-0.153629	1	-0.209404	1	-0.198534	1	0.0225468	1	-0.430163	1	-0.358991	1
ALMS1|ENSG00000116127	0.040122	1	0.0821587	1	-0.0725996	1	-0.129	1	0.0451274	1	-0.227755	1	-0.0341812	1	-0.0634557	1	-0.171187	1	-0.223298	1	-0.718676	1	-0.296313	1	-0.322159	1	-0.28984	1	-0.129088	1	-0.425009	1	-0.284956	1	0.0532363	1
ALPK1|ENSG00000073331	0.826333	2.23459e-06	0.0895865	1	0.607767	0.00271561	0.457297	1	-0.0889733	1	0.484777	0.209264	-0.529911	0.00244376	-0.0161198	1	0.348578	1	0.00844089	1	0.60714	1	0.225678	1	-0.327415	1	0.0396588	1	-0.151079	1	-0.208645	1	-0.131029	1	0.631857	1
ALPK2|ENSG00000198796	-0.519426	1	-0.134573	1	-0.439018	1	-1.01693	0.00547336	0.149787	1	-0.718885	0.120047	0.714763	0.00437603	-0.889248	1	-0.267221	1	-0.80525	1	-0.995545	1	-0.574831	1	-0.788492	1	-0.33124	1	-0.470729	1	-1.36632	1	-0.863532	1	0.00374309	1
ALPK3|ENSG00000136383	1.01733	1	NA	NA	NA	NA	0.217007	1	-0.320314	1	0.303987	1	-1.18974	1	-0.0155126	1	0.0654655	1	0.438114	1	1.35067	1	0.662376	1	0.0554784	1	0.783564	1	0.276911	1	1.52732	0.712515	1.00707	1	0.563708	1
ALS2CL|ENSG00000178038	-0.381504	1	-0.140566	1	-0.145637	1	-0.259798	1	0.227496	1	-0.219292	1	2.49728	4.07739e-07	-0.0437052	1	-0.633785	1	0.0342576	1	-0.57523	1	-1.27028	1	0.826854	1	0.230634	1	0.353769	1	-0.429916	1	-0.271669	1	-1.97156	1
ALS2CR12|ENSG00000155749	NA	NA	NA	NA	NA	NA	-0.244073	1	-0.427117	1	-0.010908	1	-0.665349	1	-1.01232	1	-0.569721	1	0.268126	1	-0.217948	1	0.292166	1	0.592527	1	0.0423442	1	0.726429	1	-0.132665	1	0.551875	1	0.0593724	1
ALS2|ENSG00000003393	-0.13991	1	0.0262236	1	-0.291435	1	0.0125879	1	0.0208137	1	0.0235838	1	0.409502	0.00381471	-0.0423294	1	-0.05024	1	-0.0487543	1	0.071325	1	-0.163229	1	-0.104585	1	-0.1376	1	-0.031936	1	0.106443	1	-0.121822	1	-0.178747	1
ALYREF|ENSG00000183684	-1.29745	1.02761e-06	0.0370475	1	-0.97	0.00039967	-0.961665	0.018767	0.103247	1	-0.930162	0.00190105	0.473457	1	-0.194993	1	-0.402504	1	-0.310421	1	-1.4033	0.000190632	-0.960094	0.0787581	-0.430773	1	-0.616405	1	-0.523459	1	-1.27075	0.00116433	-0.999567	0.054413	-0.107825	1
AMACR|ENSG00000242110	-0.0710552	1	0.00939524	1	0.547946	1	0.106311	1	0.0989424	1	0.146867	1	0.0949775	1	0.0912442	1	0.150328	1	0.320287	1	-0.126053	1	0.287646	1	-0.331427	1	-0.317532	1	-0.160774	1	-0.445511	1	-0.0593803	1	0.704946	1
AMBRA1|ENSG00000110497	0.0405098	1	-0.0873861	1	0.174424	1	0.118696	1	-0.0820895	1	0.0385804	1	-0.140882	1	0.121648	1	0.241314	1	0.25421	1	0.776989	0.608866	0.423123	1	0.0745026	1	0.211559	1	-0.0438965	1	0.584839	1	0.326802	1	0.444655	1
AMD1|ENSG00000123505	-0.588192	0.0539847	0.105776	1	-0.710902	0.00191746	-0.362204	1	0.199698	1	-0.31201	1	0.53864	0.0116967	-0.0743334	1	-0.386666	1	-0.207941	1	-0.916086	1	-0.689206	1	-0.108436	1	-0.253035	1	-0.227675	1	-0.323606	1	-0.681334	1	0.0270979	1
AMDHD2|ENSG00000162066	-0.395888	1	0.0715303	1	-0.0498392	1	0.434697	1	0.225961	1	0.522478	1	0.0530434	1	-0.232226	1	0.0274529	1	-0.177223	1	0.660843	1	-0.0193434	1	-0.00983786	1	0.337867	1	-0.164974	1	0.623672	1	0.286052	1	0.147552	1
AMER1|ENSG00000184675	-0.0630039	1	-0.402298	1	-0.0972429	1	0.139093	1	-0.0193273	1	0.0174812	1	0.194281	1	-0.0477641	1	0.159623	1	-0.320768	1	-0.495947	1	0.0369061	1	-0.282899	1	0.0251755	1	-0.36928	1	-0.131972	1	0.00229523	1	-0.198417	1
AMFR|ENSG00000159461	0.00583023	1	0.0260105	1	0.169942	1	0.0318112	1	-0.0046076	1	0.0603191	1	0.0425041	1	0.11425	1	0.0813767	1	0.220228	1	0.104894	1	0.20933	1	0.0779334	1	-0.00968309	1	-0.0150653	1	0.270637	1	0.102907	1	0.0777133	1
AMH|ENSG00000104899	-0.434337	1	-0.0274197	1	0.134582	1	0.140035	1	-0.0257381	1	0.0718688	1	0.357321	1	-0.205559	1	0.257769	1	0.029889	1	2.27091	1	0.484439	1	0.491566	1	0.422379	1	0.115964	1	1.29533	1	0.845639	1	-0.495284	1
AMIGO1|ENSG00000181754	0.131142	1	0.0497673	1	0.218841	1	-0.280756	1	-0.0700874	1	-0.247514	1	-0.566305	0.689777	0.0287645	1	1.07372	1	-0.24931	1	1.98973	1	1.16029	1	0.758359	1	1.44269	1	0.400185	1	2.29612	1	1.30589	1	0.408246	1
AMIGO2|ENSG00000139211	-1.40768	1	0.405239	1	-0.863404	1	-1.36217	1	0.265598	1	-0.917086	1	1.02156	1	-0.22821	1	-0.917064	1	-1.48875	1	-1.86273	1	-1.2877	1	-0.329296	1	-0.878064	1	-1.14615	1	-2.47439	1	-1.51494	1	0.122533	1
AMMECR1|ENSG00000101935	-0.268217	1	-0.0987876	1	-0.365751	1	-0.147728	1	0.0165899	1	-0.328778	1	-0.00269491	1	-0.269596	1	-0.214569	1	-0.0855721	1	-0.931234	1	-0.110328	1	-0.410297	1	-0.264486	1	-0.0823749	1	-0.925116	1	-0.57733	1	0.102605	1
AMMECR1L|ENSG00000144233	-0.169466	1	0.0668075	1	-0.124867	1	-0.0618074	1	0.0243562	1	-0.105247	1	0.0166729	1	0.0552217	1	-0.15947	1	0.235433	1	0.0345937	1	0.0480087	1	0.0593995	1	-0.112195	1	0.251091	1	-0.0869166	1	0.0355	1	0.0488456	1
AMN1|ENSG00000151743	0.375881	1	-0.194849	1	0.33207	1	0.589631	1	0.0192519	1	0.392008	1	-0.0710194	1	0.0154303	1	-0.0805714	1	0.0303697	1	0.189147	1	-0.096832	1	0.0138537	1	-0.0460025	1	0.137116	1	0.316261	1	-0.116822	1	-0.057764	1
AMOTL1|ENSG00000166025	-0.539491	1	0.235385	1	-0.439836	1	-0.636692	1	0.109969	1	-0.583395	1	-0.419158	1	0.206708	1	0.140201	1	-0.0895853	1	-0.347862	1	-0.0158277	1	0.0583329	1	0.130093	1	-0.11196	1	-0.020291	1	0.0252443	1	0.516394	1
AMOTL2|ENSG00000114019	-1.0188	0.544546	0.0278737	1	-0.399015	1	-1.23714	0.475528	0.139328	1	-0.922349	1	0.765294	1	0.0549004	1	-0.425083	1	-1.45275	0.79033	-2.06514	0.005412	-2.32333	0.000862379	0.357753	1	-0.68148	1	-1.22971	1	-1.82393	0.0406168	-2.76229	4.38359e-05	-0.118043	1
AMPD2|ENSG00000116337	0.0169824	1	-0.182029	1	0.330733	1	0.167118	1	-0.167463	1	0.149137	1	-0.159798	1	-0.0289971	1	0.0150125	1	-0.185324	1	0.113433	1	-0.0590961	1	0.213571	1	0.204665	1	-0.200109	1	0.326436	1	0.13344	1	-0.293234	1
AMPD3|ENSG00000133805	0.50467	1	-0.0289613	1	0.433427	1	0.712274	0.188673	0.0186736	1	0.716804	0.0221078	-0.521038	0.218636	0.413356	1	0.224678	1	0.23098	1	0.629975	1	0.377534	1	0.638834	1	0.389989	1	0.0766195	1	1.30882	1	0.416856	1	-1.07539	1
AMPH|ENSG00000078053	-0.0342921	1	-0.0994022	1	0.019431	1	-0.219061	1	-0.0716044	1	-0.0688049	1	-0.18893	1	0.400054	1	2.13702	1	NA	NA	3.89297	0.0023043	2.87085	0.20469	0.537091	1	2.07887	1	0.521374	1	3.95689	0.00133782	2.98976	0.081562	1.16871	1
AMT|ENSG00000145020	0.789572	1	-0.124892	1	0.686463	1	0.544349	1	-0.224151	1	0.700952	1	-0.83691	0.415965	-0.0526398	1	0.592735	1	-0.0526737	1	1.65997	0.139337	0.444555	1	0.175248	1	0.528275	1	-0.304579	1	0.693728	1	0.41245	1	0.0981834	1
AMTN|ENSG00000187689	1.04873	1	0.782269	1	1.38237	1	0.510548	1	0.210533	1	0.710417	1	-2.59348	0.000211255	NA	NA	NA	NA	NA	NA	NA	NA	NA	NA	NA	NA	NA	NA	NA	NA	NA	NA	NA	NA	NA	NA
AMY2B|ENSG00000240038	2.464	3.87735e-05	NA	NA	1.76996	0.121653	1.20217	1	-0.1855	1	1.41912	0.0293834	-2.59576	5.32755e-07	0.443011	1	0.69796	1	0.559954	1	2.81354	0.000335464	1.17005	1	0.769815	1	1.09012	1	0.783398	1	1.9237	0.150686	1.29197	1	0.28114	1
AMZ2|ENSG00000196704	0.270342	1	-0.00330102	1	0.0968235	1	0.0866539	1	-0.027489	1	-0.00818259	1	-0.140585	1	0.00799021	1	-0.0247088	1	-0.0334206	1	-0.100937	1	-0.10113	1	0.0313963	1	0.0773369	1	0.0635418	1	-0.251417	1	-0.0360652	1	-0.104362	1
AMZ2P1|ENSG00000214174	0.882961	2.19741e-06	-0.0264784	1	0.619222	0.00799747	0.457141	1	-0.0011897	1	0.37783	1	-1.40856	1.03552e-13	-0.0120409	1	0.265917	1	-0.0828383	1	0.541843	1	0.268264	1	0.171299	1	0.285998	1	0.126886	1	0.279136	1	0.13972	1	0.194348	1
ANAPC10|ENSG00000164162	-0.302707	1	-0.12202	1	-0.599874	0.0612517	-0.23756	1	0.00911803	1	-0.346949	1	0.276338	1	-0.0278397	1	-0.230834	1	-0.333987	1	-0.692167	1	-0.464675	1	-0.00897952	1	-0.158837	1	-0.139367	1	-0.231816	1	-0.416756	1	-0.0895861	1
ANAPC11|ENSG00000141552	-0.136278	1	0.0459314	1	0.249473	1	0.0385839	1	0.0295474	1	-0.0176219	1	-0.142897	1	-0.123373	1	-0.126266	1	0.0375761	1	-0.160171	1	-0.249023	1	-0.117499	1	-0.26952	1	-0.0577714	1	-0.452442	1	-0.348239	1	-0.0308355	1
ANAPC13|ENSG00000129055	-0.0986459	1	0.0199054	1	-0.20074	1	0.00242696	1	0.0837509	1	-0.0188991	1	0.388185	0.0831306	-0.0409781	1	-0.288838	1	-0.196508	1	-0.591166	1	-0.317677	1	-0.078099	1	-0.187413	1	-0.0891049	1	-0.317363	1	-0.357948	1	-0.0423993	1
ANAPC15|ENSG00000110200	-0.408227	1	-0.0185446	1	-0.389155	1	-0.392363	1	-0.046227	1	-0.507971	0.0663462	0.436114	0.0279801	-0.135864	1	-0.241736	1	-0.184809	1	-0.484858	1	-0.376799	1	-0.169518	1	-0.232433	1	-0.165926	1	-0.689536	0.497442	-0.444103	1	-0.039926	1
ANAPC16|ENSG00000166295	0.577256	8.52852e-07	-0.053483	1	0.428352	0.00131818	0.443472	0.0139075	-0.0294445	1	0.295954	1	-0.159933	1	0.161894	1	0.154659	1	0.05065	1	0.228995	1	0.222374	1	0.161295	1	0.242998	1	0.104858	1	0.192252	1	0.226194	1	-0.134841	1
ANAPC1|ENSG00000153107	-0.718064	1.91361e-05	0.054998	1	-0.711181	2.11443e-05	-0.548224	0.108245	0.00439184	1	-0.610409	0.00117268	0.229558	1	0.0205135	1	-0.0245245	1	-0.230627	1	-0.46622	1	-0.408031	1	-0.256356	1	-0.179387	1	-0.279132	1	-0.568365	1	-0.443231	1	0.10859	1
ANAPC1P1|ENSG00000233673	-0.421888	1	-0.295827	1	-0.855948	1	-0.715106	1	0.00692673	1	-0.333777	1	0.0500647	1	0.112799	1	NA	NA	0.393512	1	NA	NA	NA	NA	NA	NA	0.246727	1	NA	NA	NA	NA	NA	NA	NA	NA
ANAPC2|ENSG00000176248	-0.0945163	1	-0.060676	1	0.270852	1	0.078282	1	-0.0490224	1	0.0952011	1	-0.1663	1	-0.0252027	1	0.193928	1	0.0762078	1	0.655694	1	0.12565	1	0.215673	1	0.098521	1	-0.126739	1	0.435543	1	0.104179	1	-0.187949	1
ANAPC4|ENSG00000053900	0.000650206	1	0.0206354	1	-0.188031	1	-0.0314655	1	0.0938402	1	0.0377554	1	0.143373	1	0.0119992	1	-0.0342715	1	-0.000505558	1	0.0783397	1	-0.000340473	1	-0.00379782	1	0.0180741	1	0.0630916	1	0.087662	1	-0.10209	1	-0.0758262	1
ANAPC5|ENSG00000089053	0.0224562	1	-0.00703067	1	0.036519	1	0.147593	1	-0.00808924	1	0.163272	1	0.0451255	1	-0.00565306	1	-0.0606949	1	0.0833188	1	0.0616905	1	0.0588011	1	-0.06562	1	-0.0720857	1	0.0536454	1	0.0282883	1	0.00418028	1	-0.0477749	1
ANAPC7|ENSG00000196510	-0.590381	0.0135557	-0.0259111	1	-0.507154	0.132719	-0.492302	1	0.0418918	1	-0.450326	1	0.321427	1	-0.252862	1	-0.23552	1	-0.389774	1	-0.476716	1	-0.728476	1	-0.356364	1	-0.260296	1	-0.362451	1	-0.513491	1	-0.743957	1	-0.399173	1
ANGEL1|ENSG00000013523	0.20439	1	-0.0824126	1	0.29554	1	0.12263	1	-0.0554556	1	0.122117	1	-0.345767	0.116918	-0.000119997	1	0.229049	1	-0.170846	1	-0.164727	1	-0.0846968	1	0.0529534	1	0.183816	1	-0.322643	1	0.309451	1	-0.0332913	1	-0.672393	1
ANGEL2|ENSG00000174606	0.0614369	1	0.0514642	1	-0.0669539	1	-0.0503947	1	0.125266	1	0.0223522	1	-0.124179	1	0.0414975	1	0.137455	1	0.0960777	1	0.389462	1	0.156207	1	0.0729184	1	0.12555	1	0.196545	1	0.371789	1	0.0447587	1	0.153347	1
ANG|ENSG00000214274	0.98173	0.014102	-0.00188322	1	1.01101	0.00922783	0.875567	0.981537	-0.0834617	1	0.764172	1	-0.390788	1	-0.129317	1	-0.288013	1	-0.109699	1	0.412602	1	-0.123059	1	0.245224	1	-0.502775	1	0.0226074	1	-0.219588	1	-0.114667	1	0.0369925	1
ANGPT1|ENSG00000154188	3.07446	2.6085e-08	0.142898	1	2.58165	3.47242e-06	2.29955	0.000135317	-0.374536	1	1.69299	0.0117114	-1.96969	0.00021489	-0.685083	1	0.54066	1	-1.18729	1	-0.688192	1	0.546489	1	-0.0325463	1	0.574817	1	-0.530088	1	-0.384251	1	0.0267418	1	0.881009	1
ANGPTL1|ENSG00000116194	2.08495	0.0418033	NA	NA	1.85446	0.408238	1.3313	1	-0.366018	1	0.89984	1	-1.25959	1	0.0759837	1	0.701303	1	-0.387858	1	0.495994	1	1.44415	1	-0.326724	1	0.26379	1	-0.120308	1	-0.282765	1	0.556117	1	0.502223	1
ANGPTL2|ENSG00000136859	2.15291	0.108794	NA	NA	2.33357	0.023789	1.13476	1	-0.178676	1	1.05851	1	-2.76475	1.92427e-05	-0.278825	1	1.06912	1	1.53894	1	2.95452	1	2.59135	1	-0.0360429	1	1.61455	1	1.26356	1	2.25283	1	2.20178	1	2.00299	1
ANGPTL4|ENSG00000167772	0.738683	1	0.0359523	1	0.843407	1	0.811727	1	0.0674021	1	0.612126	1	-1.04583	0.0140959	-0.625485	1	-1.44624	1	-0.985331	1	-1.98492	1	-2.42648	1	0.331992	1	-0.851609	1	-0.701713	1	-0.122512	1	-1.17514	1	-2.65508	1
ANGPTL5|ENSG00000187151	1.50499	1	-0.326319	1	1.101	1	0.698662	1	-0.184361	1	0.591469	1	0.203564	1	NA	NA	NA	NA	NA	NA	NA	NA	NA	NA	NA	NA	NA	NA	NA	NA	NA	NA	NA	NA	NA	NA
ANK1|ENSG00000029534	-0.0550824	1	-0.0199487	1	0.208412	1	-0.0945637	1	-0.164405	1	-0.0385135	1	0.0777074	1	-0.30865	1	0.503079	1	1.05831	1	1.86598	1	1.37259	1	-0.212608	1	0.142629	1	0.584407	1	1.0556	1	0.269096	1	-0.0053214	1
ANK2|ENSG00000145362	0.294063	1	-0.108622	1	0.250656	1	-0.0915445	1	-0.222089	1	-0.0617764	1	0.0237425	1	-0.876526	1	-0.757746	1	-0.152054	1	-1.42428	1	-0.713356	1	-1.06034	1	-0.547054	1	0.177605	1	-1.37251	1	-0.367519	1	0.700588	1
ANK3|ENSG00000151150	0.895084	0.179071	-0.0684817	1	0.752532	1	0.673766	1	-0.074911	1	0.527787	1	-1.45875	4.15954e-07	-0.135377	1	0.407532	1	1.22878	1	1.13173	1	1.36587	1	0.0997106	1	0.546679	1	1.37119	1	0.808571	1	1.41166	1	0.19065	1
ANKAR|ENSG00000151687	0.556129	1	-0.133682	1	0.258331	1	0.293173	1	0.0949864	1	0.447765	1	-0.526839	1	-0.130963	1	0.193061	1	0.11763	1	0.183011	1	0.300084	1	0.406663	1	0.189627	1	0.109209	1	0.416853	1	0.26733	1	0.281184	1
ANKDD1A|ENSG00000166839	0.249888	1	-0.360556	1	0.538023	1	0.149591	1	0.197323	1	0.462119	1	-0.310318	1	0.244403	1	0.352181	1	0.959758	0.994894	1.20304	0.0369974	0.978221	0.834283	0.372266	1	0.52	1	0.810148	1	0.66708	1	0.921406	1	0.0784295	1
ANKFY1|ENSG00000185722	-0.153589	1	-0.0505775	1	0.0208518	1	-0.27776	1	0.0743636	1	-0.16684	1	0.181451	1	-0.0804415	1	0.0984577	1	0.00528096	1	0.0318201	1	0.100081	1	-0.0931164	1	0.0618915	1	-0.00252684	1	0.0476566	1	0.0307776	1	0.259905	1
ANKHD1|ENSG00000131503	-0.03947	1	0.0365024	1	-0.24053	1	0.395953	1	-0.0315606	1	0.216104	1	-0.298548	1	-0.44666	1	-0.306199	1	-0.414122	1	0.142353	1	-0.102586	1	0.0528272	1	0.157681	1	0.112089	1	0.804751	1	0.37816	1	-0.531808	1
ANKH|ENSG00000154122	1.42334	2.80426e-12	-0.120015	1	1.37071	8.50426e-12	0.556615	0.403691	-0.140122	1	0.512966	0.212928	-2.29839	3.10463e-20	0.240268	1	0.438155	1	0.643235	1	0.930872	1	0.956723	1	0.0915838	1	0.241124	1	0.592081	1	0.904395	1	0.595789	1	0.971225	1
ANKIB1|ENSG00000001629	0.343792	1	0.0214214	1	0.226286	1	0.231068	1	-0.0284653	1	0.258862	1	-0.0669123	1	-0.0538115	1	-0.142633	1	0.263793	1	-0.0379501	1	0.12363	1	0.0578663	1	-0.0110906	1	0.33227	1	0.120155	1	0.108301	1	-0.0863284	1
ANKLE2|ENSG00000176915	-0.645836	5.2229e-07	0.0894327	1	-0.495101	0.000243226	-0.471175	0.022709	0.0348535	1	-0.318596	0.917454	0.405697	0.000349357	0.104862	1	-0.0297487	1	-0.144293	1	0.252167	1	-0.157923	1	0.0966939	1	-0.208414	1	-0.159108	1	-0.0253713	1	-0.244581	1	-0.0972175	1
ANKMY1|ENSG00000144504	0.482776	0.501493	0.0178033	1	0.645	0.00360575	0.440206	1	-0.13801	1	0.438476	1	-0.237261	1	0.304931	1	0.210329	1	0.395959	1	1.14103	0.000869393	0.362905	1	0.348613	1	0.223618	1	0.216013	1	0.593157	1	0.392489	1	-0.00868439	1
ANKMY2|ENSG00000106524	0.121054	1	-0.071662	1	-0.100667	1	0.225023	1	0.0180479	1	0.0689932	1	0.0465775	1	-0.265547	1	-0.455973	1	0.167491	1	-0.769834	0.116347	-0.111428	1	-0.370456	1	-0.143545	1	0.19104	1	-0.54961	1	0.184479	1	-0.27567	1
ANKRA2|ENSG00000164331	0.748557	2.9044e-05	0.0703874	1	0.538808	0.0268575	0.437945	1	0.011178	1	0.374279	1	-0.37463	0.848096	0.286953	1	0.555365	1	0.210822	1	1.05078	0.00347992	0.747395	0.902085	0.115108	1	0.282603	1	0.11368	1	0.752067	0.421209	0.400469	1	0.109965	1
ANKRD10|ENSG00000088448	0.722993	0.0409123	-0.00754858	1	0.721798	0.0591664	0.397432	1	0.0229328	1	0.548197	1	-0.474135	1	0.0399451	1	0.533125	1	0.290283	1	1.60956	5.58037e-05	1.01819	0.12773	0.378748	1	0.86242	1	0.379753	1	1.61179	4.35167e-05	1.06734	0.0610322	-0.0416995	1
ANKRD10-IT1|ENSG00000229152	0.586271	1	-0.215996	1	0.334186	1	0.396429	1	0.072751	1	0.690785	1	-0.335258	1	-0.0911609	1	0.379347	1	-0.00295367	1	0.403768	1	0.584917	1	0.388255	1	0.852748	1	0.0420242	1	1.57023	1	0.760927	1	-0.0513331	1
ANKRD11|ENSG00000167522	0.0396279	1	-0.0393658	1	0.200338	1	0.136544	1	-0.102043	1	0.0406516	1	0.101768	1	-0.0628624	1	-0.0881319	1	0.129824	1	0.286136	1	0.0754007	1	-0.00948592	1	-0.144258	1	0.0854642	1	0.0476784	1	0.0490712	1	0.154882	1
ANKRD12|ENSG00000101745	0.251879	1	0.0283235	1	-0.0125831	1	0.199477	1	0.0897489	1	0.182229	1	-0.0560205	1	0.0536095	1	-0.0958101	1	0.287075	1	0.35672	1	0.374177	1	-0.00525987	1	-0.0242907	1	0.299746	1	0.576853	1	0.416917	1	0.260643	1
ANKRD13A|ENSG00000076513	-0.034043	1	0.267073	1	-0.0399582	1	0.0884818	1	0.0538211	1	0.222658	1	0.181815	1	-0.125628	1	-0.405161	1	-0.455326	1	0.0578207	1	-0.441547	1	-0.0858388	1	-0.351694	1	-0.305503	1	-0.331307	1	-0.314706	1	0.152716	1
ANKRD13B|ENSG00000198720	0.378845	1	0.0510111	1	0.713652	0.307996	0.404215	1	-0.0929089	1	0.318725	1	-0.545799	1	-0.0477846	1	0.0332139	1	0.219484	1	0.74287	1	0.346528	1	0.0674035	1	0.510242	1	0.296589	1	0.881653	1	0.646138	1	-0.403576	1
ANKRD13C|ENSG00000118454	-0.0992132	1	-0.0672866	1	-0.198069	1	-0.123156	1	-0.00833201	1	-0.102098	1	0.104863	1	0.0766056	1	-0.0160886	1	0.139125	1	0.122017	1	0.201862	1	-0.00454202	1	-0.0142624	1	0.20476	1	0.180237	1	0.0704437	1	0.477308	1
ANKRD13D|ENSG00000172932	-0.348494	1	-0.00748235	1	-0.00384789	1	-0.0966956	1	-0.0465477	1	-0.080737	1	-0.0871561	1	-0.0952444	1	0.0779012	1	-0.0757411	1	1.13088	1	0.0398618	1	0.241513	1	0.0972101	1	-0.0329071	1	0.432103	1	0.152178	1	-0.362001	1
ANKRD16|ENSG00000134461	-0.0637217	1	-0.148489	1	0.126312	1	0.113792	1	0.047058	1	0.158651	1	-0.26508	1	-0.0951326	1	-0.0419752	1	-0.380773	1	-0.392015	1	-0.456534	1	0.0466832	1	0.24125	1	-0.279755	1	0.0202899	1	0.166113	1	-0.131899	1
ANKRD17|ENSG00000132466	-0.0118897	1	-0.101572	1	-0.0388057	1	-0.00493296	1	-0.073531	1	0.0371116	1	-0.0607916	1	-0.0201325	1	-0.0255124	1	0.0840145	1	-0.0363088	1	0.0319755	1	0.0335801	1	0.0463233	1	0.0526501	1	0.0195548	1	-0.0194715	1	0.0779603	1
ANKRD1|ENSG00000148677	-1.71096	0.507906	0.4537	1	-1.2942	1	-2.12968	0.56523	0.57121	1	-1.53963	1	1.74317	0.0166744	0.0606274	1	-2.49737	1	-1.91178	1	-5.45552	0.185465	-5.21889	0.286496	0.0739666	1	-3.00256	1	-1.27148	1	-5.5147	0.190725	-5.93645	0.0881175	-0.916447	1
ANKRD23|ENSG00000163126	0.63394	1	NA	NA	0.786343	1	0.39609	1	0.143784	1	0.54907	1	-0.503354	1	-0.230128	1	0.318906	1	-0.402398	1	1.1902	1	0.121343	1	-0.471694	1	0.47021	1	-0.342419	1	0.583626	1	-0.0515302	1	-0.144806	1
ANKRD24|ENSG00000089847	1.56696	0.0127888	-0.0275615	1	1.85553	0.000286992	1.03382	1	-0.165992	1	1.00735	1	-1.02136	1	-0.41453	1	-0.0124435	1	-0.346632	1	1.31752	1	-0.0174033	1	0.200496	1	0.133733	1	-0.267379	1	-0.216739	1	0.184383	1	-0.267913	1
ANKRD26|ENSG00000107890	-0.0548253	1	0.139024	1	-0.36527	1	-0.142847	1	0.020603	1	-0.165353	1	-0.214478	1	0.0216444	1	0.00202673	1	-0.241389	1	-0.0899696	1	-0.00697942	1	-0.0504259	1	0.163566	1	0.0235703	1	0.23317	1	0.0554291	1	-0.162502	1
ANKRD27|ENSG00000105186	-0.215108	1	0.0253983	1	-0.157648	1	-0.118878	1	0.0118894	1	-0.0506743	1	0.39881	0.0798339	0.0606455	1	-0.333741	1	0.115565	1	-0.333939	1	-0.324313	1	0.0432828	1	-0.303418	1	0.0982222	1	-0.236805	1	-0.209181	1	-0.287305	1
ANKRD28|ENSG00000206560	-0.207875	1	0.0933174	1	-0.180465	1	-0.254552	1	0.0782635	1	-0.0460114	1	0.290735	1	-0.0448097	1	-0.259293	1	-0.322008	1	0.208423	1	-0.357167	1	-0.102191	1	-0.394432	1	-0.19466	1	-0.259125	1	-0.652938	1	0.568092	1
ANKRD30B|ENSG00000180777	-1.29661	0.000736703	0.240373	1	-1.26054	0.00121847	-1.7138	0.010269	0.424689	1	-1.34201	0.0183154	2.04367	2.26859e-10	NA	NA	NA	NA	NA	NA	NA	NA	NA	NA	NA	NA	NA	NA	NA	NA	NA	NA	NA	NA	NA	NA
ANKRD30BP2|ENSG00000224309	NA	NA	NA	NA	NA	NA	0.422433	1	-0.274214	1	0.520325	1	-1.46136	0.413515	NA	NA	NA	NA	NA	NA	NA	NA	NA	NA	NA	NA	NA	NA	NA	NA	NA	NA	NA	NA	NA	NA
ANKRD32|ENSG00000133302	-1.38449	0.000114842	0.203659	1	-1.40028	8.856e-05	-1.01726	0.799061	0.24135	1	-0.880382	0.582506	0.588248	1	-0.305347	1	-0.299912	1	-0.577472	1	-0.767311	1	-0.515479	1	-0.725203	1	-0.706195	1	-0.496664	1	-0.874863	1	-0.920023	0.911116	0.249488	1
ANKRD33B|ENSG00000164236	-0.395757	1	-0.241592	1	0.233309	1	-0.801891	1	-0.245654	1	-0.592592	1	1.15479	0.00872037	NA	NA	NA	NA	NA	NA	NA	NA	NA	NA	0.589323	1	1.0255	1	1.07103	1	1.37063	1	2.05102	1	NA	NA
ANKRD34A|ENSG00000181039	-0.165814	1	-0.489005	1	-0.0513442	1	0.0345115	1	-0.169008	1	-0.0683974	1	-0.010069	1	-0.133309	1	-0.400719	1	-0.388693	1	-1.51109	0.000400695	-1.24394	0.0103459	0.0200918	1	0.0813446	1	-0.474987	1	-0.870347	1	-0.700463	1	-0.296356	1
ANKRD36B|ENSG00000196912	-0.190421	1	0.108446	1	-0.240057	1	-0.164168	1	-0.0698301	1	-0.0610012	1	0.0928802	1	-0.217209	1	-0.340992	1	0.121547	1	-0.781295	1	-0.0535891	1	-0.316323	1	-0.414138	1	-0.0201892	1	-0.634084	1	-0.229916	1	0.310137	1
ANKRD36C|ENSG00000174501	0.114735	1	0.167275	1	-0.0867742	1	0.189172	1	-0.0195366	1	0.0926631	1	-0.132349	1	-0.202511	1	-0.286581	1	0.202856	1	-0.406497	1	-0.0228255	1	-0.135301	1	-0.204107	1	0.293921	1	-0.21596	1	0.0945261	1	0.149195	1
ANKRD36|ENSG00000135976	-0.138521	1	-0.0515814	1	-0.22723	1	0.0530425	1	0.122986	1	0.241705	1	0.00291612	1	-0.115847	1	-0.207901	1	0.104188	1	-0.511392	1	-0.0797467	1	-0.209098	1	-0.349451	1	0.0320763	1	-0.228974	1	-0.243402	1	0.299172	1
ANKRD37|ENSG00000186352	-0.487003	1	0.145406	1	0.020523	1	-0.593269	1	0.181598	1	-0.358194	1	-0.0831754	1	-0.661772	1	-0.496382	1	-0.588219	1	-1.09599	1	-0.606223	1	-0.263389	1	-0.346729	1	-0.185341	1	-1.00776	1	-0.360163	1	-0.00729171	1
ANKRD39|ENSG00000213337	-0.426046	1	0.0694684	1	-0.244373	1	-0.0795192	1	-0.0409703	1	-0.210552	1	0.216278	1	-0.413475	1	-0.33908	1	-0.201935	1	-0.0153692	1	-0.455978	1	-0.240417	1	-0.103251	1	-0.37157	1	-0.0804995	1	-0.245031	1	-0.173503	1
ANKRD40|ENSG00000154945	-0.477735	0.15316	0.0798779	1	-0.418983	0.8738	-0.439372	1	0.0738363	1	-0.348402	1	0.329682	1	-0.0174248	1	-0.273744	1	0.276073	1	-0.330718	1	-0.140006	1	-0.050912	1	-0.270843	1	0.197531	1	-0.389354	1	-0.185893	1	0.306524	1
ANKRD42|ENSG00000137494	0.348492	1	-0.063133	1	0.353664	1	0.0750859	1	-0.0689349	1	0.007723	1	-0.295447	1	-0.0576113	1	-0.0421011	1	-0.13457	1	-0.0695949	1	-0.117591	1	0.123253	1	0.198522	1	-0.00389595	1	0.388011	1	0.0787044	1	-0.10643	1
ANKRD44|ENSG00000065413	0.234455	1	0.153318	1	0.336349	1	-0.0342871	1	0.153257	1	0.276386	1	-0.351789	1	0.0478173	1	0.224528	1	0.094414	1	0.724881	1	0.892319	1	0.133252	1	0.0815715	1	-0.00826107	1	0.421897	1	0.159036	1	0.828884	1
ANKRD45|ENSG00000183831	0.215387	1	0.00824901	1	-0.240649	1	-0.0254019	1	0.277734	1	-0.232595	1	1.25294	1	NA	NA	NA	NA	NA	NA	NA	NA	NA	NA	NA	NA	NA	NA	NA	NA	NA	NA	NA	NA	NA	NA
ANKRD46|ENSG00000186106	-0.114905	1	0.0244371	1	-0.111526	1	-0.0201237	1	0.144641	1	-0.0182296	1	0.178126	1	-0.143463	1	-0.0118479	1	-0.0937738	1	0.045853	1	0.16935	1	0.0486425	1	0.3347	1	0.0812859	1	0.603356	1	0.261628	1	-0.20929	1
ANKRD49|ENSG00000168876	0.0747018	1	0.144094	1	-0.13908	1	0.107727	1	0.0266395	1	0.0499579	1	0.0590375	1	0.0303485	1	-0.0594141	1	0.0191521	1	0.546657	1	0.212547	1	0.209708	1	0.0389837	1	0.21676	1	0.582262	1	0.0621332	1	-0.0701374	1
ANKRD50|ENSG00000151458	-0.234739	1	0.0724152	1	-0.231334	1	0.0474959	1	0.0981966	1	-0.043977	1	0.30398	1	-0.191906	1	-0.323128	1	0.218282	1	-0.884271	1	0.0482213	1	-0.131206	1	-0.211857	1	0.0392159	1	-0.402084	1	-0.122382	1	-0.0277612	1
ANKRD52|ENSG00000139645	-0.797807	1.48899e-07	-0.0496418	1	-0.584071	0.000106491	-0.693638	0.000155692	-0.0182341	1	-0.615235	7.68208e-05	0.399528	0.0101995	-0.127307	1	-0.352313	1	0.087289	1	-0.561038	1	-0.246981	1	-0.11854	1	-0.327851	1	-0.109656	1	-0.404329	1	-0.317977	1	-0.117732	1
ANKRD54|ENSG00000100124	-0.341342	1	-0.0540487	1	-0.082933	1	-0.086687	1	-0.00733157	1	-0.101435	1	0.0706101	1	-0.0887962	1	0.0484948	1	0.152748	1	0.441748	1	0.0692868	1	0.0115164	1	0.0209189	1	-0.00706096	1	0.0334233	1	0.0259324	1	-0.178777	1
ANKRD9|ENSG00000156381	-0.541955	1	0.0587695	1	0.230204	1	-0.0555066	1	-0.0542851	1	0.0144791	1	-0.376041	1	-0.315265	1	-0.0346455	1	0.0125103	1	0.167913	1	-0.181755	1	-0.332134	1	-0.303575	1	-0.251685	1	-0.0709731	1	-0.109482	1	-0.0778116	1
ANKS1A|ENSG00000064999	0.21012	1	-0.0149422	1	0.415187	0.00223195	0.240353	1	-0.0432271	1	0.220141	1	-0.206931	1	0.0407668	1	0.230202	1	0.321872	1	0.45865	1	0.570309	1	0.15621	1	0.296248	1	0.118857	1	0.499675	1	0.415432	1	-0.0976023	1
ANKS1B|ENSG00000185046	1.40911	4.95844e-05	-0.0587816	1	1.09992	0.0150053	0.37214	1	0.293733	1	0.398862	1	-2.73096	7.61254e-15	NA	NA	NA	NA	NA	NA	NA	NA	NA	NA	NA	NA	NA	NA	NA	NA	NA	NA	NA	NA	NA	NA
ANKS3|ENSG00000168096	-0.200692	1	-0.0647212	1	0.174231	1	0.145776	1	-0.0481135	1	0.21637	1	-0.0429796	1	-0.138499	1	0.00476783	1	-0.313173	1	0.520417	1	-0.461286	1	0.0244697	1	-0.127849	1	-0.349846	1	-0.274709	1	-0.510898	1	-0.272877	1
ANKS6|ENSG00000165138	-0.0533837	1	0.109677	1	0.165983	1	-0.135116	1	0.0703611	1	0.00285767	1	-0.166516	1	0.0685675	1	0.238565	1	-0.135697	1	0.39338	1	0.0237168	1	0.14982	1	0.270216	1	-0.115696	1	0.498499	1	0.129422	1	-0.139363	1
ANKZF1|ENSG00000163516	0.550771	0.015586	-0.0533989	1	0.547104	0.0163988	0.339393	1	-0.0404892	1	0.42237	1	-0.476243	0.0177026	-0.0337371	1	0.288022	1	-0.152106	1	0.714231	1	0.147677	1	0.240872	1	0.280405	1	-0.136909	1	0.524652	1	0.312901	1	-0.314332	1
ANLN|ENSG00000011426	-2.13291	0.252509	0.291672	1	-1.95007	0.733679	-2.21991	1	0.194553	1	-1.92919	1	1.05973	1	-0.68939	1	-1.21175	1	-1.186	1	-4.06644	8.96169e-05	-3.06115	0.00709285	-1.69635	1	-1.82651	1	-1.27945	1	-4.64502	9.61897e-06	-3.40462	0.00133572	1.17579	1
ANO10|ENSG00000160746	0.194861	1	-0.0457292	1	0.144756	1	0.137687	1	-0.028308	1	0.0668713	1	0.0492188	1	-0.071532	1	-0.18023	1	0.199522	1	-0.425466	1	0.0439283	1	-0.423227	1	-0.382196	1	-0.0191265	1	-0.477145	1	-0.200702	1	0.0806368	1
ANO6|ENSG00000177119	0.0562044	1	0.0362474	1	0.00856811	1	0.0894965	1	-0.0649734	1	0.150986	1	-0.405835	0.0876476	-0.0231718	1	-0.236223	1	0.098858	1	-0.763736	1	-0.125265	1	-0.198841	1	-0.362677	1	0.0648007	1	-0.529279	1	-0.409106	1	0.379442	1
ANO7|ENSG00000146205	-0.320868	1	0.383663	1	-0.581566	1	0.327754	1	-0.239715	1	0.262028	1	-0.681664	1	-0.116413	1	-0.140309	1	-0.822521	1	-1.06506	1	-1.10533	1	0.359853	1	-0.0868784	1	-0.419672	1	-0.845547	1	-0.407254	1	-0.418873	1
ANO8|ENSG00000074855	0.105028	1	-0.0410552	1	0.48918	1	0.353091	1	-0.0307647	1	0.382839	1	-0.181094	1	-0.135503	1	0.29934	1	0.935717	1	1.07021	1	1.06255	1	-0.0829006	1	0.343752	1	0.619756	1	0.647383	1	0.79867	1	0.293558	1
ANO9|ENSG00000185101	NA	NA	NA	NA	NA	NA	-0.420389	1	-0.732926	1	-0.106563	1	-2.75015	0.108936	NA	NA	NA	NA	NA	NA	NA	NA	NA	NA	NA	NA	NA	NA	NA	NA	NA	NA	NA	NA	NA	NA
ANP32A|ENSG00000140350	-0.131746	1	-0.0573787	1	-0.331736	1	-0.145399	1	0.0151027	1	-0.167117	1	0.127273	1	-0.0659422	1	-0.0863514	1	-0.201146	1	-0.412973	1	-0.260047	1	-0.262676	1	-0.100734	1	-0.114213	1	-0.487159	1	-0.228384	1	0.144758	1
ANP32B|ENSG00000136938	-0.482639	0.097593	0.0681199	1	-0.584206	0.00340674	-0.371445	1	0.0967268	1	-0.453642	0.37373	0.254976	1	0.0627563	1	-0.168597	1	-0.100098	1	-0.258166	1	-0.308848	1	-0.125172	1	-0.270123	1	-0.0776525	1	-0.317415	1	-0.393777	1	0.041339	1
ANP32E|ENSG00000143401	-1.16084	0.00143136	0.040035	1	-1.37354	4.33365e-05	-0.977678	0.485048	0.11303	1	-0.991415	0.0353259	0.38819	1	-0.481847	1	-0.729133	1	-0.590236	1	-1.71797	0.00011982	-0.994174	0.727912	-0.777042	1	-0.851064	1	-0.53321	1	-1.78968	3.93239e-05	-1.34081	0.00734526	0.472557	1
ANPEP|ENSG00000166825	2.16013	0.00217539	-0.435859	1	1.84367	0.0451147	0.108542	1	-0.275193	1	-0.0567344	1	-3.75808	4.06989e-10	-0.0571441	1	-0.19602	1	1.06085	1	-0.258863	1	0.539854	1	-0.312482	1	-0.275349	1	0.65428	1	-0.887911	1	0.0468748	1	0.402232	1
ANTXR1|ENSG00000169604	-0.0331275	1	0.263346	1	0.211063	1	0.38076	1	0.146454	1	0.530089	1	0.465551	1	0.494117	1	0.535868	1	-0.223811	1	0.96217	1	0.561677	1	0.637799	1	0.505196	1	-0.232454	1	1.01876	1	0.277814	1	0.69459	1
ANTXR2|ENSG00000163297	0.746922	0.00600822	0.348725	1	0.638979	0.130505	0.574719	1	-0.04171	1	0.505497	1	-0.769142	0.000213183	0.0310425	1	0.0156567	1	0.00194914	1	0.835626	1	0.312429	1	-0.0154141	1	-0.0322589	1	0.024523	1	0.711761	1	0.128628	1	0.0996857	1
ANXA10|ENSG00000109511	1.86981	0.511031	NA	NA	1.12597	1	0.646547	1	-0.253408	1	0.542969	1	-2.53902	9.30755e-05	NA	NA	0.777722	1	NA	NA	NA	NA	NA	NA	NA	NA	NA	NA	NA	NA	NA	NA	0.851107	1	NA	NA
ANXA11|ENSG00000122359	-0.319784	1	-0.00870145	1	-0.105324	1	0.00172353	1	-0.0373287	1	-0.0239018	1	0.110611	1	-0.0264035	1	-0.0967531	1	0.49488	1	-0.228229	1	0.190142	1	-0.0335612	1	-0.0379955	1	0.33011	1	-0.296098	1	0.184166	1	0.343233	1
ANXA1|ENSG00000135046	-0.176062	1	0.0872979	1	-0.22554	1	-0.183621	1	0.112214	1	-0.101704	1	0.669484	3.86074e-06	-0.147751	1	-1.14759	1	0.186158	1	-1.84186	0.0709189	-1.17905	1	-0.290189	1	-1.15952	1	0.271295	1	-2.03942	0.0194141	-1.29637	1	-0.279405	1
ANXA2|ENSG00000182718	-0.194929	1	0.0375269	1	-0.21566	1	-0.133045	1	-0.000247348	1	-0.170113	1	0.436828	8.07333e-05	-0.208944	1	-0.822432	1	0.174242	1	-1.69337	0.0242765	-0.876207	1	-0.310954	1	-0.726637	1	0.0891987	1	-1.68517	0.0331117	-0.791755	1	-0.178486	1
ANXA2P1|ENSG00000213406	-0.146619	1	0.0337397	1	-0.249263	1	0.162717	1	0.170912	1	0.00422602	1	0.332777	1	-0.0773973	1	-0.334625	1	0.584684	1	-1.65219	1	-0.922482	1	-0.45898	1	-0.79801	1	0.132946	1	-1.87135	1	-0.78473	1	-0.0118775	1
ANXA2P2|ENSG00000231991	-0.0336496	1	0.280426	1	-0.0322353	1	0.10362	1	0.170496	1	-0.0491628	1	0.409202	0.151599	-0.155294	1	-0.691697	1	0.211224	1	-1.81659	0.00310785	-0.919444	1	-0.221064	1	-0.562003	1	0.206504	1	-1.69283	0.012488	-0.803695	1	-0.209619	1
ANXA2R|ENSG00000177721	0.883547	0.367219	-0.0758675	1	0.63654	1	0.125269	1	-0.3078	1	-0.0897344	1	-1.04879	0.000957632	0.187732	1	0.418901	1	0.393877	1	0.936853	1	0.749718	1	0.102233	1	0.434424	1	0.427786	1	0.928915	1	0.712561	1	-0.0258638	1
ANXA3|ENSG00000138772	-1.22033	1	0.588802	1	-1.3169	1	-0.707793	1	0.63871	1	-0.513829	1	0.248138	1	0.0273117	1	-0.477832	1	-0.148677	1	-1.26038	1	-0.403654	1	0.0550336	1	-0.42389	1	-0.40297	1	-1.89743	1	-1.42342	1	-2.04663	1
ANXA4|ENSG00000196975	0.445233	1	-0.0169504	1	0.404336	1	0.25439	1	-0.0166831	1	0.305402	1	0.0631805	1	-0.0160042	1	0.146543	1	0.495098	1	-0.0317154	1	0.621595	1	0.159628	1	0.346477	1	0.655754	0.920611	0.277385	1	0.628316	1	-0.0808876	1
ANXA5|ENSG00000164111	-0.0248769	1	0.0440934	1	-0.144012	1	0.0488214	1	0.0703715	1	0.0059371	1	0.343024	0.100558	0.000426173	1	-0.273498	1	-0.103457	1	-1	0.0658065	-0.44068	1	-0.0182023	1	-0.298034	1	-0.0602618	1	-0.686803	1	-0.572245	1	-0.14676	1
ANXA6|ENSG00000197043	-0.195571	1	-0.120827	1	-0.182254	1	0.004849	1	-0.0492066	1	-0.0867569	1	0.548174	6.14547e-07	-0.152267	1	-0.318584	1	0.0624661	1	-1.03031	2.15361e-05	-0.324118	1	-0.249891	1	-0.30396	1	-0.0920488	1	-0.789373	0.00526707	-0.337471	1	-0.270067	1
ANXA7|ENSG00000138279	0.0327522	1	-0.036479	1	-0.0583614	1	0.0446238	1	-0.000860201	1	0.000624492	1	0.0495271	1	-0.102332	1	-0.54591	1	0.198219	1	-0.984534	0.000257195	-0.479598	1	-0.303391	1	-0.35794	1	0.170145	1	-0.41344	1	-0.336052	1	-0.124546	1
ANXA9|ENSG00000143412	0.617002	1	0.074481	1	0.691997	1	0.533899	1	-0.324268	1	0.432591	1	-0.065188	1	NA	NA	NA	NA	NA	NA	NA	NA	NA	NA	NA	NA	2.45391	1	NA	NA	NA	NA	2.49014	1	NA	NA
AOC2|ENSG00000131480	-0.461317	1	-0.383231	1	-0.315039	1	0.859044	1	-0.13028	1	0.507413	1	-0.00634567	1	0.214528	1	0.152967	1	0.452893	1	1.69478	1	0.539787	1	0.623217	1	0.435981	1	0.24735	1	1.26601	1	0.313247	1	-1.02229	1
AOX1|ENSG00000138356	-0.57663	1	0.236562	1	-0.380477	1	-0.860707	1	0.23296	1	-0.525109	1	1.40474	3.32809e-07	0.58987	1	-0.134054	1	-0.265927	1	-0.158418	1	-0.385586	1	1.1403	1	-0.11323	1	-0.210533	1	0.164492	1	-0.660447	1	-0.216849	1
AP000347.2|ENSG00000272578	0.518431	1	-0.11474	1	0.253935	1	0.340177	1	-0.0505008	1	0.294659	1	-0.762744	1	-0.0911681	1	0.248433	1	-0.148517	1	0.679117	1	0.310294	1	-0.0414288	1	0.409344	1	0.14095	1	1.00588	1	0.483374	1	0.0855728	1
AP000350.4|ENSG00000218537	0.0907059	1	-0.0366699	1	0.750921	0.524508	0.411782	1	-0.332376	1	0.51589	1	-0.495372	1	-0.0713649	1	0.306016	1	0.0798884	1	0.429322	1	0.14225	1	0.352248	1	0.210494	1	0.0259138	1	0.59859	1	0.200971	1	-0.0916874	1
AP000350.5|ENSG00000273295	0.173338	1	-0.288458	1	0.199123	1	0.107526	1	0.284762	1	0.457253	1	-0.557612	1	0.482092	1	0.515727	1	0.350021	1	0.651378	1	0.843861	1	0.485878	1	0.522596	1	0.109419	1	0.759508	1	0.585041	1	0.498145	1
AP000351.10|ENSG00000235231	NA	NA	NA	NA	0.296288	1	0.43273	1	-0.315646	1	0.636062	1	-0.563192	1	0.172352	1	0.153448	1	-0.571666	1	1.05017	1	-0.0411766	1	0.495739	1	-0.0369046	1	-0.322951	1	0.113005	1	-0.0403781	1	0.311017	1
AP000487.5|ENSG00000246889	0.054269	1	-0.0224013	1	0.383728	1	0.137213	1	0.293786	1	0.0550348	1	-0.230013	1	-0.147895	1	-0.173446	1	-0.843189	1	-0.881522	1	-0.757908	1	NA	NA	0.773584	1	NA	NA	0.357279	1	NA	NA	-0.944841	1
AP000569.9|ENSG00000273102	0.309568	1	-0.186091	1	0.14692	1	-0.137597	1	-0.0590628	1	-0.0616525	1	NA	NA	NA	NA	NA	NA	NA	NA	NA	NA	NA	NA	NA	NA	NA	NA	NA	NA	NA	NA	NA	NA	NA	NA
AP000662.4|ENSG00000254602	NA	NA	NA	NA	NA	NA	-0.0907642	1	-0.485749	1	-0.371752	1	0.0617756	1	-0.284687	1	0.349974	1	-0.746148	1	-1.55525	1	-0.762195	1	0.341664	1	-0.0490411	1	-0.40047	1	-1.38152	1	-1.34378	1	-0.0822361	1
AP000692.9|ENSG00000228107	0.579767	1	NA	NA	0.531989	1	0.861683	1	NA	NA	NA	NA	NA	NA	NA	NA	NA	NA	NA	NA	NA	NA	NA	NA	NA	NA	NA	NA	NA	NA	0.533067	1	NA	NA	NA	NA
AP000695.1|ENSG00000267976	NA	NA	NA	NA	NA	NA	0.728659	1	NA	NA	0.632585	1	NA	NA	NA	NA	NA	NA	NA	NA	NA	NA	NA	NA	NA	NA	NA	NA	NA	NA	NA	NA	NA	NA	NA	NA
AP000695.4|ENSG00000233818	1.20338	1	NA	NA	1.13505	1	1.19823	1	-0.00943046	1	0.931522	1	-1.62725	0.954979	-0.0902513	1	-0.601217	1	-0.360917	1	0.12162	1	-0.70104	1	-0.360316	1	NA	NA	NA	NA	-1.49929	1	NA	NA	0.0739725	1
AP000695.6|ENSG00000230479	1.404	1	0.861998	1	1.37344	1	1.04514	1	0.748422	1	1.03479	1	-1.93509	0.0306326	-0.0964896	1	-1.05151	1	-0.124569	1	-1.42943	1	-1.0255	1	-0.743471	1	-1.7293	1	-0.897771	1	-2.0257	1	-1.60957	1	0.0251116	1
AP000769.1|ENSG00000173727	0.473068	1	-0.358801	1	0.425755	1	0.599057	1	-0.0281533	1	0.425542	1	-0.520864	1	-0.39216	1	-0.413886	1	-0.160901	1	-0.636286	1	-0.0659736	1	-0.080783	1	0.175147	1	0.0631869	1	-0.553272	1	0.448581	1	-0.180255	1
AP001062.7|ENSG00000184441	-0.844489	1	0.0854568	1	-0.204133	1	-0.314164	1	0.0726751	1	-0.152561	1	0.235463	1	0.0777452	1	0.512608	1	0.329651	1	1.43335	1	0.558655	1	-0.0763476	1	0.312868	1	-0.0448386	1	0.141611	1	0.648038	1	-0.241931	1
AP001258.4|ENSG00000245571	0.032785	1	0.333668	1	-0.0462935	1	0.15747	1	0.0400335	1	0.072087	1	0.174128	1	-0.0130012	1	-0.0859799	1	-0.512845	1	-0.309414	1	-0.290589	1	0.00255547	1	-0.396525	1	-0.298267	1	-0.240622	1	-0.637534	1	-0.086706	1
AP001372.2|ENSG00000254837	1.01975	1.48435e-05	0.0554243	1	0.96786	8.25332e-05	0.521304	1	-0.0588216	1	0.371317	1	-0.85193	4.9485e-05	0.240607	1	0.384545	1	0.674573	1	0.803241	1	1.10374	1	0.137788	1	0.587599	1	0.609127	1	0.407202	1	0.792289	1	0.234425	1
AP001412.1|ENSG00000272948	0.777838	1	NA	NA	0.764573	1	0.626113	1	0.195878	1	0.519691	1	-0.234407	1	NA	NA	1.0838	1	NA	NA	1.3308	1	1.01834	1	0.379696	1	0.192729	1	-0.0514825	1	0.504264	1	0.183821	1	0.785592	1
AP001468.1|ENSG00000235878	-0.0699884	1	-0.889249	1	-0.0220133	1	0.467892	1	0.0280059	1	0.341048	1	-0.368353	1	-0.123855	1	0.18575	1	0.431818	1	0.139526	1	0.916779	1	-0.450524	1	0.233265	1	0.176367	1	0.688994	1	1.0452	1	-0.310755	1
AP001816.1|ENSG00000254531	1.17116	0.000131065	-0.128508	1	1.31635	1.02407e-05	0.484531	1	-0.197795	1	0.325418	1	-1.10924	2.60964e-05	-0.0593405	1	0.142715	1	0.137263	1	1.00643	1	0.213448	1	0.268781	1	0.0598153	1	0.137874	1	0.328078	1	0.130066	1	0.14036	1
AP002954.3|ENSG00000255176	-0.0120659	1	-0.252831	1	-0.576671	1	-0.156005	1	-0.0968654	1	0.0588272	1	0.207157	1	-0.420539	1	-0.378193	1	0.320234	1	-0.594645	1	0.0168903	1	0.240793	1	-0.210143	1	0.465859	1	-0.0917896	1	0.0428999	1	0.117956	1
AP003068.18|ENSG00000255200	0.576845	1	0.0677308	1	0.136391	1	0.397408	1	-0.482721	1	0.609807	1	-0.852259	1	0.452403	1	0.134645	1	0.926918	1	0.168362	1	0.817085	1	-0.0520083	1	-0.0246225	1	0.316542	1	0.0826989	1	0.421746	1	0.00376915	1
AP003068.23|ENSG00000254614	0.39673	1	-0.244304	1	0.412508	1	0.255317	1	-0.0889362	1	0.215348	1	-1.03059	0.000251601	-0.0494949	1	-0.190348	1	0.551512	1	-0.0761041	1	0.433665	1	0.264189	1	0.104231	1	0.804842	1	0.0560921	1	0.577202	1	0.0776946	1
AP003774.1|ENSG00000236935	3.26079	0.00447159	NA	NA	2.31431	1	0.418281	1	-0.431327	1	0.340181	1	-2.76268	0.0305219	NA	NA	NA	NA	NA	NA	NA	NA	NA	NA	NA	NA	NA	NA	NA	NA	NA	NA	NA	NA	NA	NA
AP005482.1|ENSG00000215527	0.792212	1	0.381509	1	0.635716	1	0.527406	1	-0.400614	1	0.604659	1	-0.0895497	1	0.0334229	1	NA	NA	0.301688	1	NA	NA	0.400344	1	0.155458	1	-0.919778	1	-0.168211	1	-0.986272	1	-0.229433	1	0.242641	1
AP006222.2|ENSG00000228463	2.16217	0.00334916	NA	NA	2.24211	0.00162924	1.40808	0.640865	NA	NA	0.884282	1	NA	NA	NA	NA	NA	NA	NA	NA	NA	NA	NA	NA	NA	NA	NA	NA	NA	NA	NA	NA	NA	NA	NA	NA
AP006621.1|ENSG00000177236	-0.0463182	1	-0.273366	1	0.246059	1	0.238267	1	-0.432984	1	0.472265	1	-0.259474	1	-0.00553891	1	0.480343	1	-0.0678581	1	0.303522	1	0.250388	1	0.0992027	1	0.397665	1	-0.161996	1	0.533245	1	0.192475	1	-0.0590374	1
AP006621.5|ENSG00000255284	0.810484	0.11762	-0.151185	1	0.971991	0.00442921	0.95881	0.0906974	-0.127078	1	0.907284	0.0311288	-0.167711	1	0.152629	1	0.60672	1	0.105212	1	1.563	1	0.581707	1	0.272966	1	0.424179	1	-0.0216332	1	0.634892	1	0.34299	1	0.274047	1
AP006621.6|ENSG00000255142	0.520979	1	NA	NA	0.73489	1	0.770593	1	0.211745	1	0.614955	1	-0.521585	1	0.0847029	1	0.596008	1	0.0570097	1	0.74159	1	0.608628	1	0.111802	1	0.407292	1	-0.00919898	1	0.553742	1	0.354691	1	0.29412	1
AP1AR|ENSG00000138660	0.310726	1	0.0544361	1	0.234856	1	0.341579	1	0.0908014	1	0.397831	1	0.020146	1	-0.061531	1	-0.258702	1	-0.231188	1	-0.0579836	1	-0.030777	1	-0.101313	1	0.0161748	1	-0.114041	1	0.529288	1	-0.0984082	1	-0.147789	1
AP1B1|ENSG00000100280	-0.447723	1	-0.11807	1	-0.173803	1	-0.263396	1	-0.0687607	1	-0.303502	1	0.0628217	1	-0.102553	1	-0.182607	1	-0.0634864	1	-0.820286	0.018754	-0.41969	1	-0.220489	1	-0.261496	1	-0.347509	1	-0.676268	0.469108	-0.425407	1	-0.149242	1
AP1G1|ENSG00000166747	-0.145931	1	-0.0738767	1	-0.265788	1	-0.126373	1	-0.000253429	1	-0.0958932	1	0.121461	1	-0.066715	1	-0.176086	1	0.0200571	1	-0.507309	1	-0.166263	1	-0.0911866	1	-0.140611	1	0.0142605	1	-0.269053	1	-0.23256	1	-0.0314759	1
AP1G2|ENSG00000213983	0.553621	1	-0.146023	1	0.616884	1	0.39741	1	-0.211811	1	0.462872	1	0.0263912	1	0.22157	1	0.346135	1	0.260371	1	1.26765	1	0.551564	1	0.498311	1	0.466589	1	0.0996638	1	0.663836	1	0.457512	1	-0.346764	1
AP1M1|ENSG00000072958	-0.564799	0.139039	0.0675493	1	-0.185261	1	-0.367793	1	0.0192784	1	-0.317875	1	0.223575	1	0.000970863	1	-0.164947	1	0.2944	1	-0.199937	1	-0.0643222	1	0.00518613	1	-0.290973	1	0.0495356	1	-0.343778	1	-0.181751	1	0.0451572	1
AP1S1|ENSG00000106367	0.0278384	1	0.0857005	1	0.0622554	1	0.139985	1	0.0254808	1	0.00896532	1	0.338345	7.23748e-05	-0.142043	1	-0.217343	1	0.193521	1	-0.860484	1.13017e-06	-0.234383	1	-0.156692	1	-0.158142	1	0.0695039	1	-0.684258	0.000117595	-0.230435	1	-0.35464	1
AP1S2|ENSG00000182287	-0.407982	0.723981	0.00535028	1	-0.470429	0.0778744	-0.243654	1	0.178632	1	-0.085731	1	0.792174	3.58292e-08	-0.0202907	1	-0.259259	1	0.161847	1	0.251237	1	0.101508	1	0.105158	1	0.0409202	1	0.309992	1	0.895875	1	0.193042	1	0.00996384	1
AP1S3|ENSG00000152056	-0.852299	1	0.00679803	1	-0.719393	1	-1.05566	1	0.308513	1	-1.3821	0.00648565	1.30581	4.12194e-05	-0.446154	1	0.212754	1	-0.2054	1	-0.706048	1	-0.000400604	1	-0.333081	1	0.335975	1	-0.119477	1	-0.180731	1	0.00505847	1	-0.759872	1
AP2A1|ENSG00000196961	-0.272495	1	-0.0641721	1	0.066754	1	-0.157684	1	-0.108262	1	-0.158788	1	0.0430404	1	-0.112304	1	-0.102406	1	0.125714	1	-0.123396	1	0.00662179	1	-0.0138749	1	-0.092573	1	0.00647813	1	-0.106674	1	0.0579845	1	0.0968117	1
AP2A2|ENSG00000183020	-0.295859	1	-0.0364995	1	-0.0745617	1	-0.0673061	1	-0.0612179	1	-0.087715	1	0.101243	1	-0.111425	1	-0.147331	1	0.318812	1	-0.0378314	1	0.0478338	1	-0.106039	1	-0.0565037	1	0.191539	1	-0.161783	1	0.0875474	1	0.0708459	1
AP2B1|ENSG00000006125	-0.314967	0.606949	0.051296	1	-0.316094	0.460156	-0.322291	1	0.0179832	1	-0.273025	1	0.118383	1	-0.0616741	1	-0.390117	1	0.243838	1	-0.770479	1	-0.205377	1	-0.155255	1	-0.370114	1	0.156647	1	-0.594959	1	-0.201674	1	0.15104	1
AP2M1|ENSG00000161203	-0.0159082	1	-0.0654943	1	0.104064	1	0.00472286	1	-0.091035	1	-0.0445261	1	-0.116663	1	-0.0824603	1	-0.254427	1	0.251612	1	-0.419027	1	-0.122476	1	-0.086369	1	-0.211207	1	0.105061	1	-0.444371	1	-0.118438	1	0.129039	1
AP2S1|ENSG00000042753	-0.192045	1	-0.0637774	1	-0.0916076	1	-0.15102	1	-0.026354	1	-0.286466	1	0.280623	1	-0.168988	1	-0.290956	1	-0.1037	1	-0.6085	1	-0.43505	1	-0.139813	1	-0.293794	1	-0.117207	1	-0.66657	1	-0.339348	1	-0.0827207	1
AP3B1|ENSG00000132842	0.0683518	1	0.0208819	1	-0.13573	1	-0.122051	1	0.0366525	1	-0.183197	1	0.0502702	1	0.0192518	1	-0.233563	1	0.217614	1	-0.611337	1	-0.0577777	1	-0.186776	1	-0.2867	1	0.0940841	1	-0.457049	1	-0.23927	1	0.206235	1
AP3D1|ENSG00000065000	-0.429337	0.161414	-0.120118	1	-0.107134	1	-0.199739	1	-0.0684061	1	-0.175303	1	0.21535	1	-0.0482343	1	-0.186363	1	0.0513061	1	-0.0768348	1	-0.153371	1	0.011439	1	-0.0533072	1	-0.0791476	1	0.0128834	1	-0.0814804	1	-0.101272	1
AP3M1|ENSG00000185009	-0.0483722	1	0.0434056	1	-0.20423	1	-0.208605	1	0.035608	1	-0.163267	1	0.175211	1	0.0793238	1	-0.150702	1	0.17714	1	-0.292283	1	-0.0670779	1	-0.0187356	1	-0.0884059	1	0.191006	1	-0.0362397	1	-0.175509	1	0.187432	1
AP3M2|ENSG00000070718	-0.18256	1	0.0815837	1	-0.411759	1	-0.27036	1	0.100912	1	-0.263809	1	0.0666179	1	0.117386	1	-0.115	1	0.111596	1	-0.0972965	1	-0.0839741	1	-0.209675	1	-0.16785	1	-0.0194551	1	-0.148619	1	-0.234839	1	0.145565	1
AP3S1|ENSG00000177879	0.0911552	1	0.0349881	1	-0.0676094	1	0.148714	1	0.104073	1	0.11103	1	0.18416	1	-0.0540054	1	-0.32532	1	0.0463695	1	-0.350695	1	-0.163845	1	0.0463193	1	-0.206452	1	0.228524	1	-0.107358	1	-0.20637	1	-0.259645	1
AP3S2|ENSG00000157823	0.616392	3.04023e-06	0.0564728	1	0.579305	1.0477e-05	0.414357	0.208156	-0.00286796	1	0.442776	0.00749396	-0.126621	1	0.326255	1	0.25362	1	0.376273	1	0.543323	0.612059	0.351894	1	0.12361	1	0.134633	1	0.156344	1	0.316603	1	0.182881	1	0.256707	1
AP4B1|ENSG00000134262	-0.183089	1	0.01605	1	-0.234095	1	-0.145342	1	0.0121751	1	-0.142825	1	-0.0800371	1	-0.163623	1	-0.203724	1	-0.363308	1	-0.729972	0.272767	-0.62831	1	-0.0607729	1	-0.127287	1	-0.193978	1	-0.530998	1	-0.426974	1	-0.463453	1
AP4E1|ENSG00000081014	-0.435139	1	0.0415554	1	-0.413273	1	-0.532319	1	0.0948325	1	-0.390427	1	0.409753	1	0.00497729	1	-0.144197	1	-0.154905	1	-0.308895	1	-0.256646	1	-0.141308	1	-0.315507	1	-0.0824473	1	-0.362034	1	-0.389117	1	0.344562	1
AP4M1|ENSG00000221838	0.0321296	1	0.0230306	1	0.251743	1	-0.0558572	1	-0.244295	1	-0.0219313	1	-0.440722	0.00336844	0.200506	1	0.137202	1	0.0506058	1	0.231946	1	0.130969	1	0.175678	1	-0.196726	1	0.00860962	1	-0.0631636	1	-0.306745	1	0.296414	1
AP4S1|ENSG00000100478	0.471067	0.278519	-0.0865779	1	0.172937	1	0.260746	1	-0.0205861	1	0.184874	1	-0.0892435	1	0.0164486	1	0.0417961	1	0.00421438	1	-0.303399	1	-0.203023	1	0.139828	1	0.0749417	1	0.0325412	1	-0.219454	1	-0.0433793	1	0.107441	1
AP5B1|ENSG00000254470	-0.158709	1	-0.0848266	1	0.0571818	1	-0.184085	1	-0.0736944	1	-0.0975694	1	-0.195833	1	0.0586542	1	0.230105	1	0.178629	1	0.857476	1	0.763154	1	0.180411	1	0.411282	1	-0.0379262	1	1.21971	1	0.678824	1	0.568752	1
AP5M1|ENSG00000053770	0.139642	1	0.0364083	1	-0.00905437	1	0.140113	1	0.00519714	1	0.106345	1	-0.367844	0.0665091	-0.0944982	1	-0.136482	1	0.128541	1	-0.467174	1	0.0667112	1	0.0577623	1	0.141481	1	0.250637	1	-0.0265882	1	0.107342	1	0.0289106	1
AP5S1|ENSG00000125843	-0.15927	1	-0.0515571	1	0.189882	1	0.119027	1	-0.0665397	1	0.10916	1	-0.169079	1	-0.0547846	1	-0.101615	1	0.0909539	1	-0.25407	1	0.0392338	1	-0.0653918	1	-0.148301	1	-0.148344	1	-0.445957	1	-0.137819	1	0.194458	1
AP5Z1|ENSG00000242802	-0.293577	1	-0.0422911	1	0.131535	1	0.137167	1	-0.0323751	1	0.169253	1	0.108756	1	-0.167699	1	-0.188025	1	0.0539851	1	0.519174	1	-0.0449589	1	0.0634142	1	-0.0366648	1	-0.103153	1	0.45786	1	0.170815	1	-0.108144	1
APAF1|ENSG00000120868	-0.176033	1	0.169391	1	-0.275344	1	-0.303267	1	0.00957142	1	-0.210291	1	0.102048	1	-0.12729	1	-0.231878	1	0.383713	1	-0.632445	1	0.0789343	1	-0.166389	1	-0.554722	1	0.156791	1	-0.677571	1	-0.418981	1	0.108871	1
APBA3|ENSG00000011132	0.230524	1	-0.0542044	1	0.620582	0.195323	0.196656	1	-0.0933074	1	0.162918	1	-0.315954	1	0.000117665	1	0.0913233	1	0.320199	1	0.933844	0.0460625	0.364764	1	0.238446	1	-0.0758122	1	0.0489513	1	0.466031	1	0.105081	1	-0.12562	1
APBB1|ENSG00000166313	0.0920803	1	0.0180834	1	0.370492	1	0.200252	1	0.00184558	1	0.253861	1	-0.0933012	1	0.262022	1	0.0483729	1	0.791727	1	0.982319	1	0.749747	1	0.404259	1	0.045033	1	0.488834	1	0.684678	1	0.545582	1	0.359584	1
APBB2|ENSG00000163697	-0.195261	1	0.134602	1	-0.121378	1	-0.0203969	1	0.142668	1	-0.0361403	1	0.704145	2.09694e-05	0.0516006	1	-0.193832	1	-0.206377	1	-0.467125	1	-0.491696	1	0.0367003	1	-0.275095	1	-0.0872612	1	-0.736422	0.0776802	-0.503442	1	0.11575	1
APBB3|ENSG00000113108	0.672092	1	-0.171347	1	0.829474	0.112707	0.346404	1	-0.105502	1	0.501409	1	-0.632617	0.967881	0.0693648	1	0.362351	1	0.0511362	1	0.675863	1	0.401408	1	0.376636	1	0.29562	1	-0.00306366	1	0.33927	1	0.150159	1	0.151765	1
APC2|ENSG00000115266	0.422622	1	0.29367	1	0.646453	1	-0.296582	1	-0.190754	1	-0.351386	1	-0.216484	1	-0.238121	1	-0.166843	1	-0.00860042	1	-0.256125	1	-0.2253	1	NA	NA	NA	NA	NA	NA	NA	NA	NA	NA	-0.633109	1
APCDD1L-AS1|ENSG00000231290	NA	NA	NA	NA	NA	NA	-0.0833108	1	-0.173133	1	-0.0703487	1	-3.78636	0.00108579	-0.684282	1	-0.555531	1	0.73435	1	-1.40667	1	-0.61706	1	NA	NA	-0.741016	1	0.821413	1	NA	NA	NA	NA	-0.820399	1
APCDD1L|ENSG00000198768	NA	NA	NA	NA	NA	NA	-0.230556	1	-0.040463	1	-0.307931	1	-5.59805	4.70926e-12	-0.368278	1	-0.502366	1	0.570854	1	-1.3814	1	-0.353759	1	-0.919173	1	-0.859257	1	0.577774	1	-1.74611	1	-0.658066	1	-0.0299256	1
APC|ENSG00000134982	-0.302797	1	-0.0273419	1	-0.407734	0.908919	-0.209572	1	-0.0200197	1	-0.160495	1	0.372725	0.21929	-0.114112	1	-0.251677	1	0.21707	1	-0.721537	1	-0.0113586	1	-0.164893	1	-0.144401	1	0.17759	1	-0.455215	1	-0.169736	1	0.163138	1
APEH|ENSG00000164062	-0.200544	1	-0.0524985	1	0.0418933	1	0.0234445	1	-0.0900037	1	0.01917	1	0.0394577	1	0.126397	1	-0.0241241	1	-0.0821329	1	-0.326059	1	-0.246371	1	0.0670583	1	-0.0317563	1	-0.144734	1	-0.121724	1	-0.192053	1	-0.190682	1
APEX1|ENSG00000100823	-0.169032	1	-0.0681229	1	-0.196455	1	0.0622463	1	-0.00585799	1	-0.100925	1	0.0675504	1	-0.0688078	1	-0.0123424	1	-0.207165	1	-0.292134	1	-0.134854	1	-0.114367	1	0.126911	1	-0.141334	1	0.0230186	1	0.079615	1	-0.214686	1
APEX2|ENSG00000169188	-0.575275	0.000702473	0.0645607	1	-0.317772	1	-0.352465	1	-0.00289555	1	-0.335363	1	0.164555	1	0.0306585	1	-0.033462	1	-0.0915396	1	-0.509616	1	-0.397992	1	-0.0113418	1	-0.213864	1	-0.337035	1	-0.432396	1	-0.587962	1	0.0348513	1
APH1A|ENSG00000117362	-0.169713	1	0.019196	1	-0.12816	1	0.0751342	1	0.00398285	1	-0.00549802	1	-0.0297212	1	0.0627847	1	-0.00474235	1	0.0815118	1	-0.137019	1	0.0205404	1	-0.0549197	1	-0.0655837	1	-0.127251	1	0.0054833	1	-0.0391077	1	-0.106366	1
APH1B|ENSG00000138613	-0.0973492	1	0.0558574	1	-0.120514	1	-0.0781838	1	0.04266	1	0.0188651	1	0.615352	8.29332e-05	0.148246	1	0.124596	1	0.295955	1	0.0240144	1	0.471771	1	0.0444891	1	0.0110669	1	0.0848679	1	0.0704946	1	0.113553	1	0.303087	1
API5|ENSG00000166181	-0.274723	1	0.0253063	1	-0.45941	0.0148896	-0.313693	1	0.0296019	1	-0.307366	1	0.216326	1	0.0112044	1	-0.13335	1	-0.157763	1	-0.444653	1	-0.216532	1	0.0113496	1	-0.0338512	1	0.000746897	1	-0.097939	1	-0.158819	1	-0.00239451	1
APIP|ENSG00000149089	-0.184683	1	-0.0295386	1	-0.334556	0.810862	-0.182367	1	0.058864	1	-0.243594	1	0.235631	1	0.00246806	1	-0.0523296	1	0.00151901	1	0.0916784	1	0.12882	1	0.0489829	1	0.0530841	1	0.0452174	1	0.273228	1	-0.0273035	1	-0.179095	1
APITD1|ENSG00000175279	-0.102824	1	-0.0681971	1	0.142537	1	0.0807348	1	0.152271	1	-0.0385368	1	-0.0180651	1	-0.0942234	1	0.0648811	1	-0.222437	1	0.0612619	1	-0.145331	1	-0.0440741	1	-0.0639078	1	-0.069294	1	-0.170771	1	-0.302713	1	0.381262	1
APLF|ENSG00000169621	1.07562	0.0170397	0.566327	1	0.598717	1	0.656945	1	0.309129	1	0.666168	1	-0.508357	1	0.199283	1	-0.124092	1	0.342405	1	0.618708	1	0.327977	1	0.146935	1	-0.305551	1	0.279059	1	0.238796	1	-0.144206	1	-0.205866	1
APLP1|ENSG00000105290	0.0141949	1	0.0117822	1	0.267777	1	-0.238878	1	-0.173318	1	-0.287605	1	-0.692426	0.264536	-0.0589727	1	0.378687	1	0.204688	1	-0.435718	1	0.209061	1	-0.0793255	1	0.213425	1	0.0355197	1	-0.719162	1	0.452562	1	-1.30441	1
APLP2|ENSG00000084234	0.38532	0.000513233	0.0235972	1	0.397563	0.0003627	0.317574	0.40992	-0.0364496	1	0.313725	0.0663373	-0.533492	5.49253e-09	0.149024	1	0.0860821	1	0.281261	1	0.155989	1	0.355234	1	0.0569189	1	0.00365137	1	0.101433	1	0.281222	1	0.199487	1	0.0690734	1
APMAP|ENSG00000101474	0.0667747	1	0.00916734	1	0.053611	1	0.0600425	1	-0.0612902	1	0.0177047	1	0.0786663	1	0.0715162	1	0.15074	1	0.143014	1	0.181832	1	0.309682	1	-0.031058	1	0.0850973	1	-0.0587779	1	0.221599	1	0.223681	1	-0.322209	1
APOA1BP|ENSG00000163382	-0.0835839	1	-0.0764519	1	0.0925425	1	-0.021831	1	-0.0190642	1	-0.111311	1	-0.0322284	1	-0.0283496	1	0.0516175	1	-0.00315168	1	-0.510783	1	-0.236586	1	-0.161023	1	-0.021888	1	-0.141543	1	-0.545657	1	-0.170039	1	-0.163531	1
APOBEC3B|ENSG00000179750	-1.85995	3.46399e-05	0.127453	1	-1.69204	0.000203154	-2.11892	0.000439903	0.00281778	1	-1.98667	3.24746e-05	0.586973	1	-0.658358	1	-0.967809	1	-1.05153	1	-2.39129	0.98438	-2.18874	1	-1.53697	1	-1.3814	1	-1.10169	1	-3.51176	0.00637915	-2.70652	0.203683	0.799348	1
APOBEC3C|ENSG00000244509	0.203466	1	0.00890905	1	0.235153	1	0.114612	1	-0.07886	1	0.101378	1	0.0105439	1	-0.138054	1	0.449085	1	0.395512	1	-0.206547	1	0.557454	1	-0.185621	1	0.315778	1	0.382786	1	-0.27679	1	0.481597	1	0.189861	1
APOBEC3D|ENSG00000243811	1.74321	1	NA	NA	NA	NA	1.05176	1	NA	NA	0.989799	1	NA	NA	0.554675	1	0.930807	1	0.508677	1	1.43824	1	1.23461	1	0.591836	1	0.802238	1	0.704016	1	1.06998	1	1.0055	1	-0.336508	1
APOBEC3F|ENSG00000128394	1.05301	0.120986	-0.0699581	1	0.929939	0.799812	0.486964	1	-0.061665	1	0.133361	1	-0.478549	1	0.112316	1	0.275792	1	0.210472	1	-0.12437	1	0.402659	1	0.167734	1	0.405645	1	0.297321	1	-0.0151914	1	0.437255	1	-0.0797031	1
APOBEC3G|ENSG00000239713	1.62453	0.435599	-0.379214	1	1.36666	1	0.215123	1	-0.0555671	1	-0.0271538	1	-0.84638	1	0.147951	1	0.357982	1	0.179513	1	0.395135	1	0.534671	1	0.205615	1	0.400707	1	0.27334	1	0.15958	1	0.497894	1	-0.281829	1
APOC1|ENSG00000130208	1.40124	1	-0.549955	1	0.932517	1	-0.544077	1	-0.189615	1	-0.988114	1	-2.07658	0.025635	0.335702	1	0.843698	1	0.331953	1	1.95347	1	1.46383	1	-0.357353	1	0.581395	1	-0.00282343	1	0.714015	1	1.06585	1	0.968032	1
APOE|ENSG00000130203	1.7724	0.592293	-0.439689	1	1.89336	0.240065	0.511684	1	-0.0213565	1	0.335139	1	-2.98782	5.90599e-06	-0.459491	1	0.790189	1	0.057208	1	2.62132	1	1.97103	1	-0.309364	1	1.63455	1	0.230081	1	1.92946	1	2.21374	1	0.650767	1
APOH|ENSG00000091583	0.934454	1	-0.270895	1	0.183312	1	0.250303	1	-0.411666	1	0.418977	1	-0.0868326	1	NA	NA	NA	NA	NA	NA	NA	NA	NA	NA	NA	NA	NA	NA	NA	NA	NA	NA	NA	NA	NA	NA
APOL1|ENSG00000100342	1.90285	7.43883e-06	-0.348672	1	1.68825	0.000170683	0.873651	1	-0.222233	1	0.75837	1	-0.925168	0.847717	-0.018411	1	0.327492	1	0.609588	1	0.198962	1	0.660055	1	-0.336599	1	0.208725	1	0.145963	1	-0.322272	1	0.160209	1	-0.0292607	1
APOL2|ENSG00000128335	0.367659	1	-0.23955	1	0.400681	1	0.504518	1	-0.0596244	1	0.396651	1	-0.0894132	1	-0.310265	1	-0.479379	1	-0.00373335	1	-0.558304	1	-0.461031	1	-0.265654	1	-0.294785	1	-0.106308	1	-0.599282	1	-0.316234	1	-0.433795	1
APOL3|ENSG00000128284	2.14529	1.79984e-06	-0.299606	1	1.99411	1.48586e-05	0.858684	1	-0.186636	1	0.759351	1	-0.884511	1	0.106674	1	0.326456	1	0.571283	1	0.796789	1	0.523254	1	0.223018	1	0.0342737	1	0.610334	1	0.409295	1	0.0923466	1	0.259986	1
APOL6|ENSG00000221963	1.18741	0.000545584	-0.0882968	1	0.895033	0.150942	0.603497	1	-0.123383	1	0.316724	1	-0.555754	1	-0.26424	1	-0.215709	1	0.00994367	1	0.0244193	1	0.264513	1	-0.354763	1	-0.165906	1	0.237967	1	-0.293215	1	0.0156786	1	0.503534	1
APOLD1|ENSG00000178878	0.0469121	1	0.144974	1	-0.0480199	1	-0.213082	1	0.144176	1	-0.21137	1	0.0955426	1	0.133881	1	-0.341133	1	0.589417	1	-0.259808	1	-0.0529899	1	-0.647829	1	-0.953443	1	-0.179454	1	-1.02602	1	-0.981324	1	1.0919	1
APOM|ENSG00000204444	0.869279	0.391556	-0.177856	1	0.558226	1	0.520377	1	-0.168679	1	0.550407	1	-0.306252	1	0.0887123	1	-0.105543	1	-0.153819	1	0.715007	1	0.333889	1	0.142024	1	0.15526	1	-0.176192	1	0.0636332	1	-0.00139426	1	0.257934	1
APOO|ENSG00000184831	-0.0181079	1	0.0246584	1	-0.218651	1	0.0354703	1	-0.0233597	1	-0.0653962	1	-0.274558	1	-0.117002	1	-0.245263	1	-0.143596	1	-0.86071	0.00622906	-0.407824	1	-0.345929	1	-0.327798	1	-0.297174	1	-0.864406	0.00590579	-0.488828	1	-0.138891	1
APOOL|ENSG00000155008	-0.040574	1	0.0207017	1	-0.187488	1	-0.345405	1	-0.0620113	1	-0.268007	1	0.193458	1	0.0567178	1	-0.185706	1	-0.160168	1	-0.887488	1	-0.392474	1	-0.251785	1	-0.340401	1	-0.0691738	1	-0.917417	1	-0.293094	1	0.784494	1
APOPT1|ENSG00000256053	-0.0631236	1	0.0313921	1	-0.0437079	1	0.055503	1	-0.0266866	1	-0.0956743	1	0.1876	1	-0.121864	1	-0.361102	1	0.0692596	1	-0.138854	1	-0.211368	1	-0.0808043	1	-0.0962587	1	0.0550585	1	-0.559441	1	-0.147328	1	-0.298037	1
APPBP2|ENSG00000062725	0.325463	0.152487	-0.0538513	1	0.0838588	1	0.201655	1	-0.0205511	1	0.181874	1	-0.174988	1	-0.0996461	1	0.0676817	1	0.117225	1	-0.0812631	1	0.292439	1	0.0427247	1	0.200031	1	0.262128	1	0.1512	1	0.231436	1	0.0807897	1
APP|ENSG00000142192	0.352657	1	0.0844071	1	0.466674	0.123395	0.398673	1	0.0273827	1	0.421366	0.951954	-0.227966	1	0.108258	1	0.138065	1	0.137111	1	0.0624999	1	0.382833	1	0.0490378	1	0.159378	1	-0.00871702	1	0.35397	1	0.263715	1	-0.275057	1
APPL1|ENSG00000157500	-0.0405115	1	0.00376962	1	-0.183115	1	-0.0890534	1	-0.0134125	1	-0.0673746	1	-0.111398	1	-0.0534327	1	-0.200146	1	0.214104	1	-0.536452	1	-0.00212348	1	-0.0667278	1	-0.071396	1	0.29467	1	-0.222307	1	0.0162468	1	0.31205	1
APPL2|ENSG00000136044	-0.0782529	1	0.208686	1	-0.110761	1	0.0106886	1	0.122011	1	0.0778256	1	0.245336	1	0.198815	1	-0.144242	1	0.00658239	1	-0.0783573	1	-0.209169	1	0.138172	1	-0.319315	1	-0.0852888	1	-0.00154679	1	-0.549582	1	0.140021	1
APRT|ENSG00000198931	-0.281317	1	-0.0486505	1	-0.0239972	1	-0.205801	1	-0.0222123	1	-0.275328	1	0.155859	1	-0.119826	1	-0.0510083	1	-0.0815395	1	-0.371073	1	-0.315126	1	0.073141	1	0.0302601	1	-0.0690744	1	-0.388738	1	-0.0639919	1	-0.49889	1
APTX|ENSG00000137074	0.011381	1	0.0135616	1	-0.0729319	1	-0.069638	1	-0.0798393	1	-0.124339	1	0.122699	1	-0.0257721	1	-0.0439263	1	-0.298563	1	-0.048219	1	-0.514409	1	-0.0792645	1	-0.0186265	1	-0.21795	1	-0.309654	1	-0.368223	1	-0.255114	1
AQP11|ENSG00000178301	0.80424	1	0.210937	1	0.528233	1	1.01393	1	0.242302	1	0.453839	1	-0.258789	1	-0.688	1	0.199957	1	-0.518429	1	-0.595547	1	-0.0383631	1	-0.676545	1	0.232578	1	-0.892819	1	-0.336586	1	-0.295347	1	0.0495172	1
AQPEP|ENSG00000172901	0.318762	1	-0.408035	1	-0.650907	1	0.362218	1	NA	NA	NA	NA	0.789524	1	0.517457	1	0.226156	1	0.367479	1	1.33226	0.707475	0.477428	1	0.381705	1	0.153832	1	0.469162	1	1.40538	0.414973	-0.0367202	1	-0.231242	1
AQR|ENSG00000021776	-0.330644	1	0.0325796	1	-0.43675	0.197696	-0.38149	1	-0.0239064	1	-0.308316	1	0.219966	1	0.0270164	1	-0.0927432	1	-0.156259	1	-0.250997	1	-0.277063	1	-0.0564322	1	-0.10562	1	-0.171848	1	-0.164611	1	-0.271232	1	-0.0293812	1
ARAF|ENSG00000078061	-0.0999472	1	-0.0168182	1	0.171335	1	-0.0157857	1	-0.131135	1	-0.0239744	1	-0.187539	1	0.0934775	1	0.0309316	1	0.271596	1	0.083643	1	0.231365	1	0.0288093	1	-0.127144	1	-0.118474	1	-0.101123	1	-0.0604837	1	0.232234	1
ARAP1|ENSG00000186635	0.333014	1	-0.0644554	1	0.529502	0.360116	0.447749	1	-0.109139	1	0.402845	1	-0.42561	0.99516	0.0494449	1	0.336471	1	0.223334	1	1.14276	0.000395049	0.52657	1	0.269706	1	0.271847	1	0.0292026	1	0.842916	0.0654141	0.406806	1	0.200859	1
ARAP2|ENSG00000047365	-0.431028	1	0.350163	1	-0.472506	1	-0.454976	1	0.105998	1	-0.222369	1	1.03681	0.00226117	NA	NA	NA	NA	NA	NA	NA	NA	NA	NA	NA	NA	NA	NA	NA	NA	NA	NA	NA	NA	NA	NA
ARCN1|ENSG00000095139	-0.185878	1	-0.0404523	1	-0.250985	1	-0.105858	1	0.00454245	1	-0.0942717	1	0.104317	1	0.041262	1	-0.186206	1	0.069903	1	-0.642879	1	-0.07246	1	-0.0212533	1	-0.191072	1	-0.00858548	1	-0.375647	1	-0.241914	1	0.0219171	1
AREL1|ENSG00000119682	-0.103859	1	0.0373856	1	-0.0668689	1	-0.14464	1	0.0385496	1	-0.0518408	1	0.0189623	1	0.0891838	1	0.0922686	1	0.173546	1	-0.040324	1	0.170551	1	0.0594172	1	-0.0112348	1	-0.029931	1	0.136538	1	-0.0378379	1	-0.0233701	1
AR|ENSG00000169083	0.49387	1	0.0648839	1	0.6363	1	0.0493446	1	0.197414	1	0.469886	1	0.0471317	1	0.124266	1	-0.000996106	1	-0.550173	1	-0.429235	1	-0.217457	1	0.217136	1	0.0733801	1	-0.355809	1	-0.0151243	1	-0.11981	1	0.0977004	1
ARF1|ENSG00000143761	-0.296746	1	0.0128492	1	-0.0380953	1	-0.0154157	1	0.00831158	1	-0.0170568	1	0.130467	1	0.0202321	1	-0.281761	1	0.0335883	1	-0.329431	1	-0.286832	1	-0.00384619	1	-0.326805	1	-0.114841	1	-0.327037	1	-0.362537	1	0.0257016	1
ARF3|ENSG00000134287	-0.0708889	1	0.00677195	1	-0.0457002	1	-0.00973309	1	0.0362278	1	-0.0730918	1	0.0660067	1	0.0657938	1	-0.134114	1	0.0992903	1	-0.2657	1	-0.0605398	1	-0.00104034	1	-0.0189152	1	0.078629	1	-0.0478883	1	0.0580095	1	-0.0688486	1
ARF4|ENSG00000168374	-0.250896	1	0.00257507	1	-0.29448	1	-0.0885074	1	0.0635266	1	-0.0816813	1	0.338418	1	-0.110461	1	-0.527963	1	-0.0992658	1	-1.18788	0.00147291	-0.528056	1	-0.0700331	1	-0.392128	1	-0.0411229	1	-0.645472	1	-0.671671	1	-0.109675	1
ARF5|ENSG00000004059	0.145251	1	-0.0511223	1	0.34632	1	0.212757	1	-0.0217445	1	0.105592	1	-0.100522	1	0.0502771	1	-0.101978	1	0.2108	1	0.0338891	1	0.0176106	1	0.152707	1	-0.101086	1	0.165323	1	-0.0647907	1	-0.0407237	1	-0.135806	1
ARF6|ENSG00000165527	-0.780452	0.000234832	0.159212	1	-0.436852	1	-0.403652	1	0.158695	1	-0.344387	1	0.473404	0.0806861	-0.0950576	1	-0.58076	1	0.0650275	1	-1.21537	0.000846711	-0.549218	1	-0.29672	1	-0.67102	1	-0.0182272	1	-1.02012	0.015053	-0.689854	1	0.116606	1
ARFGAP1|ENSG00000101199	-0.160061	1	-0.155054	1	0.114954	1	0.0451027	1	-0.0891424	1	0.0513407	1	-0.0438984	1	-0.151609	1	-0.0875749	1	0.0426231	1	-0.0239411	1	-0.161108	1	-0.0216004	1	-0.106889	1	-0.0986388	1	-0.0923309	1	-0.192473	1	-0.331801	1
ARFGAP2|ENSG00000149182	-0.244825	1	-0.0587075	1	-0.138059	1	-0.0545852	1	0.00311717	1	-0.0485612	1	0.0503017	1	0.0617431	1	0.0209933	1	0.00860765	1	0.150432	1	-0.0731731	1	-0.0814692	1	-0.0599597	1	-0.183705	1	-0.00713127	1	-0.119	1	0.126752	1
ARFGAP3|ENSG00000242247	-0.0262891	1	0.0140024	1	-0.142377	1	-0.0686906	1	0.0242514	1	-0.0664057	1	0.069505	1	0.0746216	1	-0.254431	1	0.234203	1	-0.245151	1	0.0235862	1	0.0317187	1	-0.199783	1	0.187999	1	-0.0849506	1	-0.0627157	1	0.0854387	1
ARFGEF1|ENSG00000066777	0.0248175	1	0.063952	1	-0.153068	1	-0.0113553	1	0.0303842	1	-0.0362916	1	0.101918	1	0.1718	1	-0.0135919	1	0.36716	1	-0.125275	1	0.268018	1	0.0523504	1	-0.0339443	1	0.365878	1	-0.0362166	1	0.139574	1	0.256089	1
ARFGEF2|ENSG00000124198	-0.0679195	1	-0.0678669	1	-0.0605921	1	-0.0667655	1	-0.0135502	1	0.032459	1	0.0914006	1	0.0864011	1	0.0398026	1	0.113125	1	0.156445	1	0.179145	1	0.0716215	1	0.0804368	1	0.0397717	1	0.30133	1	0.119062	1	0.372348	1
ARFIP1|ENSG00000164144	0.0627042	1	0.0800525	1	-0.135992	1	-0.0202608	1	0.0967138	1	0.0583031	1	-0.032731	1	-0.0199908	1	-0.144514	1	0.0100209	1	-0.30954	1	-0.0907389	1	0.0152216	1	0.0166522	1	0.143406	1	0.0685031	1	-0.0971143	1	0.0934774	1
ARFIP2|ENSG00000132254	0.031378	1	-0.147352	1	0.0880193	1	0.222445	1	-0.0750939	1	0.166782	1	0.210285	1	-0.0173523	1	-0.0499086	1	0.0144907	1	0.117314	1	0.097874	1	0.197698	1	0.178297	1	-0.00439169	1	0.304781	1	0.204631	1	-0.279232	1
ARFRP1|ENSG00000101246	-0.357603	1	0.00101969	1	-0.0538756	1	-0.12984	1	0.0317891	1	-0.11341	1	-0.00477185	1	-0.108064	1	-0.293835	1	-0.051727	1	-0.661127	0.270985	-0.422921	1	-0.0705403	1	-0.324928	1	-0.125825	1	-0.577769	1	-0.501553	1	-0.230145	1
ARG2|ENSG00000081181	0.0479964	1	0.0649767	1	-0.21469	1	0.120398	1	0.181149	1	-0.102419	1	1.01842	0.0238067	-0.0588261	1	-0.30842	1	-0.222321	1	0.912357	1	0.158963	1	-0.740931	1	-0.204707	1	-0.114858	1	0.714675	1	0.345518	1	1.18631	1
ARGLU1|ENSG00000134884	0.338105	1	0.0253291	1	0.236215	1	0.371534	1	0.0364099	1	0.462392	0.0575981	-0.11469	1	-0.003658	1	0.0269974	1	-0.0846308	1	0.542301	0.416927	0.162395	1	0.304421	1	0.267207	1	0.100699	1	0.913944	8.46763e-05	0.284358	1	-0.0504398	1
ARHGAP10|ENSG00000071205	0.0341367	1	-0.0292662	1	0.0855711	1	-0.0641044	1	-0.00353801	1	-0.131768	1	-0.134703	1	-0.013845	1	-0.137854	1	-0.191822	1	-0.830255	0.0712461	-0.397839	1	-0.107312	1	-0.116687	1	-0.029724	1	-0.56987	1	-0.317908	1	-0.133275	1
ARHGAP11A|ENSG00000198826	-2.09465	0.0104575	0.252518	1	-2.03597	0.0148761	-1.99472	0.520839	0.193441	1	-1.8299	0.127681	0.697741	1	-0.620344	1	-0.927482	1	-0.761979	1	-1.73401	0.0615301	-1.67629	0.103814	-1.41451	0.892159	-1.57005	0.228167	-0.899118	1	-2.79788	2.08935e-05	-2.25927	0.000913987	1.17015	1
ARHGAP11B|ENSG00000187951	-1.2168	0.486935	0.173302	1	-1.14551	0.930133	-1.15147	1	0.109153	1	-0.919849	1	0.345024	1	-0.434292	1	-0.457136	1	-0.701639	1	-0.875987	1	-0.991898	1	-0.942519	1	-1.09859	1	-0.623133	1	-1.60335	0.130317	-1.40051	0.703892	0.355978	1
ARHGAP12|ENSG00000165322	0.372354	1	-0.00794383	1	0.136832	1	0.514997	0.825781	0.058317	1	0.487914	0.297735	0.0327007	1	0.0632795	1	-0.0534284	1	0.470515	1	0.641569	1	0.331952	1	0.0713567	1	0.0685946	1	0.462871	1	0.622653	1	0.260212	1	0.146173	1
ARHGAP17|ENSG00000140750	-0.610062	1	0.0304179	1	-0.30834	1	-0.398676	1	0.104468	1	-0.189952	1	0.232578	1	0.0144431	1	-0.0661097	1	0.0585262	1	-0.0657892	1	0.0557772	1	0.184424	1	0.0194348	1	-0.0158441	1	-0.133239	1	-0.00130925	1	0.0757267	1
ARHGAP18|ENSG00000146376	-0.407847	1	-0.213397	1	-0.572678	1	-0.830275	1	0.0158153	1	-0.631705	1	-0.402617	1	-0.201437	1	-0.661818	1	-0.760572	1	-2.08563	2.13342e-06	-1.359	0.00463774	-0.640589	1	-0.842902	1	-0.579451	1	-1.69413	0.000147949	-1.45129	0.00193927	-0.237847	1
ARHGAP19|ENSG00000213390	-1.41687	0.000602678	0.133026	1	-1.48137	0.000226436	-0.84511	1	0.118076	1	-0.964501	0.543607	0.311823	1	-0.233253	1	-0.457375	1	-0.447914	1	-0.880462	0.68164	-0.650131	1	-0.84444	0.956112	-0.929257	0.302896	-0.590756	1	-1.06497	0.0432221	-1.1731	0.00807909	0.395827	1
ARHGAP1|ENSG00000175220	-0.107725	1	0.0541844	1	0.139621	1	-0.0531823	1	-0.0108644	1	-0.00565257	1	-0.316191	1	0.0927686	1	-0.295071	1	0.0942176	1	-0.299651	1	-0.0980757	1	0.174172	1	-0.296281	1	-0.0339542	1	-0.163384	1	-0.140332	1	0.172027	1
ARHGAP20|ENSG00000137727	-0.7653	1	0.433097	1	-1.38763	1	-0.100603	1	-0.36106	1	-0.425579	1	-2.95303	1.73768e-08	-0.644383	1	0.274478	1	0.61655	1	0.708359	1	1.05863	1	-0.102711	1	0.430544	1	0.732557	1	0.535342	1	0.923398	1	0.344595	1
ARHGAP21|ENSG00000107863	0.792922	0.00057834	-0.0555446	1	0.60952	0.0798332	0.590339	1	-0.122899	1	0.567256	0.403695	-0.333693	1	-0.0745383	1	-0.179021	1	0.49326	1	-0.0519274	1	0.480423	1	-0.196477	1	-0.0679702	1	0.444409	1	-0.184565	1	0.419265	1	0.267122	1
ARHGAP22|ENSG00000128805	-0.819707	0.145923	0.015138	1	-0.482657	1	-0.893636	1	0.0448745	1	-0.936432	0.0656228	0.977659	0.000224644	-0.343936	1	-0.711421	1	-0.103563	1	-0.8642	1	-0.758324	1	-0.276845	1	-0.562939	1	-0.0911256	1	-0.885476	1	-0.562016	1	-0.818795	1
ARHGAP23|ENSG00000225485	-0.361591	1	-0.0300776	1	-0.00553938	1	-0.131646	1	-0.043597	1	-0.159829	1	0.428744	1	-0.0497162	1	-0.458894	1	-0.0805739	1	-0.832219	1	-0.640702	1	0.236752	1	-0.456474	1	-0.0465533	1	-0.937025	1	-0.58003	1	-0.0944169	1
ARHGAP23P1|ENSG00000260781	-0.578359	1	-0.080621	1	-0.163174	1	-0.181278	1	-0.191056	1	-0.246177	1	0.344802	1	0.156302	1	-0.593658	1	-0.350618	1	-1.31324	0.227093	-0.687049	1	-0.0657414	1	-0.357986	1	-0.0440538	1	-1.16541	1	-0.706582	1	0.117866	1
ARHGAP24|ENSG00000138639	0.548225	1	0.0485787	1	0.533798	1	0.366099	1	-0.0326334	1	0.194368	1	-0.852288	0.174283	0.271027	1	-0.428002	1	-0.175473	1	0.0210725	1	-0.465839	1	0.390067	1	-0.310144	1	0.00351853	1	0.400555	1	-0.23288	1	0.0680282	1
ARHGAP26|ENSG00000145819	-0.0973665	1	0.0910968	1	-0.0559705	1	-0.1584	1	-0.0121893	1	-0.302953	1	0.433557	1	0.00855561	1	0.187836	1	-0.77555	1	0.566343	1	-0.0705578	1	-0.12247	1	-0.278394	1	-0.259763	1	-0.303995	1	-0.771734	1	-0.00218202	1
ARHGAP27|ENSG00000159314	0.405129	1	-0.0454052	1	0.603234	1	0.524024	1	-0.0349649	1	0.655186	1	0.868812	1	0.0334418	1	-0.0460724	1	0.533682	1	0.588975	1	-0.0920977	1	0.657325	1	0.33358	1	0.649462	1	1.09551	1	0.75564	1	-1.34904	1
ARHGAP28|ENSG00000088756	3.4586	6.98538e-06	NA	NA	2.89233	0.00140004	0.875249	1	-0.207127	1	0.668625	1	-5.38893	3.73917e-13	-0.781929	1	0.740911	1	0.584449	1	0.224474	1	1.45938	1	-0.72346	1	0.623152	1	0.846316	1	0.163744	1	1.46238	1	0.237517	1
ARHGAP29|ENSG00000137962	-0.255306	1	0.0804986	1	-0.325056	1	-0.549916	1	0.183037	1	-0.284211	1	0.275238	1	-0.0591085	1	-0.624646	1	-0.320149	1	-1.22519	0.0686695	-0.774961	1	0.0367068	1	-0.596283	1	-0.121197	1	-0.889513	1	-0.641424	1	-0.328663	1
ARHGAP31|ENSG00000031081	0.601885	0.63677	0.0063726	1	0.575198	1	0.759155	0.2937	-0.0207064	1	0.724545	0.0952051	-0.0754287	1	0.223719	1	-0.132483	1	-0.0382517	1	-0.832571	1	-0.253131	1	0.395423	1	-0.277807	1	-0.187962	1	-0.598435	1	-0.469795	1	-0.314357	1
ARHGAP32|ENSG00000134909	0.778538	0.000162703	0.00257807	1	0.682333	0.00326714	0.142919	1	-0.133028	1	0.216791	1	-1.97689	1.01103e-17	0.0718903	1	0.12246	1	0.145478	1	0.792211	1	0.446569	1	-0.151224	1	0.0915253	1	0.0408539	1	0.724542	1	0.327973	1	0.242672	1
ARHGAP33|ENSG00000004777	-1.08166	0.0267424	0.0954163	1	-0.766334	1	-0.654407	1	0.0114806	1	-0.62328	1	-0.17108	1	-0.443743	1	-0.357028	1	-0.279537	1	-0.077137	1	-0.364962	1	-0.700764	1	-0.760887	1	-0.637839	1	-1.37178	1	-0.65066	1	0.748869	1
ARHGAP35|ENSG00000160007	0.0381573	1	-0.105237	1	0.0827983	1	-0.111745	1	-0.076475	1	-0.132638	1	-0.137561	1	0.10467	1	0.122341	1	0.33986	1	0.275422	1	0.3648	1	0.0134959	1	0.0590394	1	0.190603	1	0.165936	1	0.272107	1	0.561539	1
ARHGAP39|ENSG00000147799	-0.220441	1	0.0249658	1	0.263556	1	-0.204398	1	-0.113204	1	-0.105417	1	-0.184658	1	-0.198357	1	-0.209935	1	0.045812	1	0.120285	1	-0.216653	1	0.144858	1	-0.0638939	1	-0.103754	1	0.0536273	1	-0.162281	1	-0.213349	1
ARHGAP42|ENSG00000165895	0.197064	1	-0.310059	1	0.080787	1	-0.171981	1	-0.012619	1	-0.155329	1	0.113593	1	0.347045	1	-0.0751904	1	-0.291515	1	0.0741247	1	-0.149744	1	0.33652	1	0.0527973	1	-0.202299	1	0.502128	1	0.0843754	1	0.0415807	1
ARHGAP44|ENSG00000006740	0.77515	2.16903e-05	-0.0757494	1	0.781226	2.91045e-05	0.363026	1	-0.255325	1	0.338986	1	-1.13806	1.95812e-11	0.0819484	1	0.560088	1	0.221984	1	1.37084	1	0.777407	1	-0.0515837	1	0.559755	1	0.388389	1	1.40768	1	1.03921	1	-0.593668	1
ARHGAP4|ENSG00000089820	1.22905	1	NA	NA	1.40851	1	0.896065	1	-0.093616	1	1.18808	1	-0.70232	1	0.292253	1	0.762495	1	0.0191472	1	1.81887	0.140011	0.987311	1	0.494358	1	0.69398	1	0.292162	1	0.630824	1	0.438848	1	0.427854	1
ARHGAP5-AS1|ENSG00000258655	0.260503	1	-0.0561646	1	0.183829	1	-0.222588	1	-0.187135	1	-0.168497	1	-0.699911	0.506492	0.207233	1	0.602558	1	-0.335477	1	0.215736	1	0.654423	1	0.395751	1	0.418524	1	-0.0828092	1	-0.131072	1	0.214979	1	0.912889	1
ARHGAP5|ENSG00000100852	0.146688	1	0.0549752	1	-0.00438708	1	-0.0571713	1	0.0116041	1	-0.0361081	1	-0.230247	1	-0.0326858	1	0.0127559	1	-0.0542055	1	0.0176026	1	0.368283	1	0.208879	1	0.325632	1	0.290477	1	0.33728	1	0.357444	1	0.665099	1
ARHGAP6|ENSG00000047648	0.0576704	1	-0.0793223	1	0.671001	1	-0.469766	1	-0.086895	1	-0.282006	1	0.488265	1	-0.0381951	1	0.915868	1	0.529423	1	1.33113	1	1.11952	1	-0.162537	1	0.753628	1	0.449112	1	1.20994	1	0.932073	1	0.167459	1
ARHGDIA|ENSG00000141522	-0.838176	1	0.044519	1	-0.414587	1	-0.550696	1	0.0749124	1	-0.536252	1	0.323564	1	-0.100416	1	-0.439469	1	0.0905867	1	-0.687076	1	-0.594309	1	-0.0884173	1	-0.547924	1	-0.202979	1	-0.842899	0.594876	-0.689178	1	0.0797087	1
ARHGDIB|ENSG00000111348	-0.863233	1	-0.0421384	1	-0.995405	1	-1.30904	1	0.151143	1	-1.5448	1	-0.612435	1	-0.0656393	1	-0.163359	1	-0.18	1	-0.270001	1	-0.319677	1	0.026455	1	-0.5206	1	-0.543681	1	-0.772583	1	-0.577247	1	-2.56414	1
ARHGEF10|ENSG00000104728	-0.371469	0.285074	0.0471731	1	-0.170196	1	-0.0844567	1	0.0878545	1	0.0738582	1	0.330093	0.131068	0.00593556	1	-0.132882	1	-0.0453072	1	-0.277152	1	-0.503923	1	0.0393609	1	-0.130268	1	-0.032797	1	-0.4485	1	-0.562848	1	-0.17318	1
ARHGEF10L|ENSG00000074964	-0.0974156	1	-0.152867	1	0.25635	1	0.0160313	1	-0.0740879	1	0.0181538	1	0.10779	1	-0.254123	1	-0.50567	1	0.318804	1	-0.200936	1	-0.267916	1	-0.0862156	1	-0.080514	1	0.108089	1	-0.0834425	1	0.201345	1	-0.0201067	1
ARHGEF11|ENSG00000132694	-0.0130177	1	-0.00998635	1	0.104159	1	-0.150159	1	-0.111207	1	-0.0949399	1	-0.221578	0.687665	0.0351163	1	0.190865	1	0.11113	1	0.552915	0.124516	0.399566	1	0.0752212	1	0.208129	1	0.0141663	1	0.579046	0.0386694	0.225921	1	0.138627	1
ARHGEF12|ENSG00000196914	0.424928	0.0433575	-0.00463797	1	0.244183	1	0.17585	1	-0.059388	1	0.147208	1	-0.154519	1	0.155634	1	0.00128684	1	0.312001	1	0.24985	1	0.345705	1	0.103044	1	0.00118825	1	0.275056	1	0.414763	1	0.202644	1	0.399772	1
ARHGEF17|ENSG00000110237	-0.324337	1	-0.0702932	1	0.0469296	1	-0.275814	1	-0.0996791	1	-0.118648	1	0.356623	1	-0.0238565	1	-0.0833622	1	-0.406873	1	-0.0295672	1	-0.336638	1	0.157604	1	-0.197446	1	-0.282628	1	-0.406995	1	-0.493106	1	0.164019	1
ARHGEF18|ENSG00000104880	-0.339177	1	0.0389142	1	-0.0447814	1	-0.264393	1	0.112428	1	-0.117119	1	0.507278	0.00709262	0.0484287	1	-0.120456	1	-0.243524	1	-0.043016	1	-0.256346	1	0.230658	1	-0.137307	1	-0.37777	1	-0.0467959	1	-0.213203	1	-0.205356	1
ARHGEF19|ENSG00000142632	-0.559399	0.933634	-0.0796362	1	-0.512228	1	-0.545918	1	-0.099033	1	-0.313939	1	0.636286	0.00758996	0.197955	1	0.183759	1	0.248673	1	0.715196	0.382497	0.425355	1	0.330166	1	0.0533563	1	0.0280566	1	0.240703	1	0.141759	1	0.132928	1
ARHGEF1|ENSG00000076928	-0.492779	0.404936	0.0242337	1	-0.163787	1	-0.208695	1	-0.0767776	1	-0.125222	1	0.108357	1	0.00039194	1	-0.107398	1	0.0554413	1	0.14564	1	-0.262992	1	0.175959	1	-0.148188	1	-0.0951122	1	0.0501589	1	-0.247222	1	-0.298209	1
ARHGEF25|ENSG00000240771	0.340011	1	-0.0933836	1	0.512149	0.909763	0.025039	1	-0.144451	1	0.0524072	1	-0.733674	0.000153162	0.177852	1	0.359249	1	0.0378331	1	1.25745	1	0.353997	1	0.369015	1	0.171802	1	-0.0393163	1	0.478254	1	0.0951223	1	0.483795	1
ARHGEF28|ENSG00000214944	-0.260396	1	0.236805	1	-0.230772	1	0.141099	1	0.182899	1	0.312949	1	0.558649	0.00404036	0.16474	1	-0.650298	1	-0.973373	0.940049	-0.371943	1	-1.37286	0.00518779	0.479262	1	-0.590046	1	-0.645426	1	-0.473647	1	-1.20778	0.0406592	-0.0412526	1
ARHGEF2|ENSG00000116584	0.359399	1	0.14253	1	0.436837	1	0.532328	1	-0.128373	1	0.317601	1	0.306516	1	-0.0170857	1	-0.414625	1	0.320987	1	-0.351601	1	-0.000649226	1	-0.233401	1	-0.570831	0.304224	0.231682	1	-0.916701	0.000101342	-0.386174	1	0.321329	1
ARHGEF33|ENSG00000214694	NA	NA	NA	NA	NA	NA	0.901453	1	NA	NA	0.78704	1	NA	NA	0.49543	1	0.841731	1	NA	NA	1.77162	0.475943	1.19777	1	0.0119682	1	0.50355	1	0.225801	1	0.967878	1	0.438201	1	0.733397	1
ARHGEF34P|ENSG00000204959	0.203906	1	-0.174061	1	0.392675	1	-0.255786	1	0.147614	1	0.228171	1	-0.0925344	1	0.094205	1	-0.116837	1	0.0425289	1	-0.459644	1	0.161343	1	0.217866	1	0.0172811	1	-0.132566	1	-0.208132	1	-0.154554	1	-0.193628	1
ARHGEF37|ENSG00000183111	1.22877	1.94396e-05	-0.348906	1	1.20303	4.41481e-05	0.503118	1	-0.117619	1	0.610814	1	-0.503977	1	0.045406	1	0.562435	1	-0.184396	1	0.309118	1	0.462823	1	-0.0590491	1	0.567174	1	-0.219183	1	0.294147	1	0.434858	1	-0.0518343	1
ARHGEF39|ENSG00000137135	-1.60144	0.643337	0.00974525	1	-1.31259	1	-1.7147	1	-0.0133669	1	-1.51319	1	-0.00787715	1	-0.308959	1	-0.141584	1	-1.38035	1	-0.805557	1	-1.90958	1	-1.35688	1	-1.29285	1	-1.24465	1	-3.35294	1	-2.28316	1	1.12145	1
ARHGEF40|ENSG00000165801	0.216285	1	0.0946652	1	0.463057	0.0679833	0.0130872	1	-0.135244	1	0.0563087	1	-0.71866	2.0316e-07	0.135248	1	0.110732	1	0.520312	1	0.178219	1	0.62661	1	-0.0840435	1	0.111366	1	0.358162	1	0.247623	1	0.518541	1	0.0792787	1
ARHGEF5|ENSG00000050327	0.609941	1	-0.112939	1	0.395465	1	0.482951	1	0.139802	1	0.349101	1	-0.365575	1	0.0641504	1	0.0304999	1	-0.00467275	1	0.0857607	1	0.0152747	1	0.0371375	1	-0.0730409	1	-0.109872	1	-0.0248768	1	-0.162362	1	-0.49425	1
ARHGEF6|ENSG00000129675	1.52228	0.000434541	-0.117854	1	1.26557	0.0228512	0.752065	1	-0.181032	1	0.571901	1	-0.716924	1	0.187772	1	0.345211	1	0.398966	1	0.978063	1	0.70579	1	-0.0307248	1	0.29505	1	0.355785	1	0.624995	1	0.495283	1	1.34703	1
ARHGEF7-AS2|ENSG00000235875	1.02423	1	NA	NA	NA	NA	0.0317877	1	0.627976	1	-0.104769	1	-1.23596	1	NA	NA	NA	NA	NA	NA	NA	NA	NA	NA	NA	NA	NA	NA	NA	NA	NA	NA	NA	NA	NA	NA
ARHGEF7|ENSG00000102606	0.355917	0.0651954	-0.0381738	1	0.250288	1	0.0457632	1	0.0348772	1	0.0893293	1	-0.331764	0.0187898	0.0263157	1	-0.0202721	1	0.0568615	1	0.53582	1	0.125614	1	-0.0725752	1	-0.0906195	1	-0.0244428	1	0.223382	1	0.0142909	1	0.100735	1
ARHGEF9|ENSG00000131089	0.0380138	1	-0.129554	1	0.0687849	1	-0.0702948	1	0.0173509	1	-0.0946631	1	0.250198	1	-0.00188405	1	0.02514	1	-0.0150544	1	-0.444918	1	-0.0572752	1	-0.315766	1	-0.00258788	1	0.0741834	1	-0.47199	1	0.0564552	1	0.0455169	1
ARID1A|ENSG00000117713	-0.672738	0.00044321	0.0282534	1	-0.348887	1	-0.352663	1	0.0023336	1	-0.322424	1	0.200339	1	0.0312403	1	-0.126805	1	-0.0819542	1	-0.221932	1	-0.0593807	1	-0.0417878	1	-0.235585	1	-0.157921	1	-0.117819	1	-0.12169	1	0.0328712	1
ARID1B|ENSG00000049618	0.178569	1	0.00559439	1	0.305332	0.0987968	0.136778	1	-0.0502289	1	0.123183	1	-0.172984	1	0.186665	1	0.249108	1	0.377135	1	1.14549	0.00265842	0.705999	1	0.140445	1	0.179373	1	0.110817	1	1.07451	0.00515574	0.469454	1	0.319027	1
ARID2|ENSG00000189079	0.269422	1	0.0514462	1	0.151304	1	-0.0109355	1	-0.0378344	1	0.0864794	1	-0.407282	0.0766023	0.192005	1	0.207256	1	0.15356	1	0.578229	1	0.345872	1	0.175838	1	0.0564586	1	0.0735789	1	0.539963	1	0.158218	1	0.331402	1
ARID3A|ENSG00000116017	-0.132428	1	0.17169	1	0.103154	1	0.107771	1	-0.10169	1	0.0671205	1	-0.444226	0.498099	0.0976522	1	0.0942168	1	0.109395	1	0.213224	1	0.137269	1	0.128896	1	-0.0424628	1	0.00799537	1	0.173305	1	0.0418486	1	-0.187715	1
ARID3B|ENSG00000179361	-0.113552	1	0.170925	1	0.0782156	1	-0.236093	1	-0.0949977	1	-0.228664	1	-0.319613	1	0.163682	1	0.103944	1	0.260979	1	0.650419	1	-0.0128514	1	0.165733	1	-0.13866	1	0.0728045	1	0.237123	1	0.0106658	1	-0.374465	1
ARID4A|ENSG00000032219	0.480279	0.328352	-0.101852	1	0.151496	1	0.224563	1	-0.0419665	1	0.190439	1	-0.178444	1	0.14268	1	0.0300124	1	0.379502	1	0.604042	1	0.61467	1	0.271543	1	0.101226	1	0.452823	1	0.649727	1	0.502278	1	0.26505	1
ARID4B|ENSG00000054267	0.394113	0.586221	-0.0407658	1	0.123429	1	0.180233	1	-0.0548812	1	0.19893	1	-0.241169	1	0.12576	1	0.151332	1	0.260024	1	0.675616	1	0.562936	1	0.141243	1	0.187271	1	0.24833	1	0.697716	1	0.362062	1	0.209388	1
ARID5A|ENSG00000196843	-1.0733	1	0.296252	1	0.00862397	1	-0.841153	1	-0.263241	1	-0.718612	1	-0.249176	1	-0.0465312	1	-0.447385	1	0.28409	1	0.570147	1	-0.0481527	1	0.184742	1	-0.220413	1	0.171002	1	0.598723	1	0.160174	1	0.112889	1
ARID5B|ENSG00000150347	-0.165311	1	-0.151557	1	-0.112426	1	-0.903637	0.279758	0.0429851	1	-0.671858	1	0.330395	1	0.20189	1	0.203732	1	-0.213666	1	0.436454	1	0.462139	1	0.245542	1	0.153856	1	-0.00979695	1	0.473555	1	0.172957	1	0.125084	1
ARIH1|ENSG00000166233	0.311247	0.0283738	0.0255438	1	0.163459	1	0.200956	1	0.00107853	1	0.190691	1	-0.135029	1	0.11081	1	0.0228549	1	0.11572	1	0.0161123	1	0.14704	1	0.0975853	1	0.123779	1	0.126128	1	0.157628	1	0.112509	1	0.171731	1
ARIH2|ENSG00000177479	-0.181092	1	-0.027346	1	-0.171392	1	-0.0514611	1	-0.0196336	1	-0.0273414	1	0.0514249	1	-0.0550625	1	-0.0219225	1	-0.153753	1	0.477161	1	-0.0656856	1	-0.0451007	1	-0.039999	1	-0.114103	1	0.265251	1	-0.0868973	1	-0.128322	1
ARIH2OS|ENSG00000221883	1.00298	0.542519	-0.0659092	1	0.967365	0.979737	0.820389	1	-0.166969	1	0.406109	1	-0.920552	0.246776	-0.216648	1	-0.0866088	1	-0.333019	1	0.844064	1	0.383662	1	-0.0524345	1	0.319551	1	-0.202403	1	0.110471	1	0.314239	1	0.360002	1
ARL10|ENSG00000175414	-0.000625498	1	0.125144	1	0.0406796	1	-0.0222063	1	0.0577204	1	0.0703273	1	-0.318399	0.118509	0.0100789	1	-0.197387	1	-0.185671	1	-0.73051	1	-0.239446	1	0.0467124	1	-0.196698	1	-0.241148	1	-0.923052	1	-0.364085	1	0.509727	1
ARL13A|ENSG00000174225	0.496268	1	NA	NA	0.356768	1	0.49185	1	0.267286	1	0.483841	1	-1.94781	0.0013615	NA	NA	NA	NA	NA	NA	NA	NA	NA	NA	NA	NA	NA	NA	NA	NA	NA	NA	NA	NA	NA	NA
ARL13B|ENSG00000169379	-0.423364	1	0.23726	1	-0.57955	1	-0.53394	1	0.0825778	1	-0.46588	1	0.365298	1	-0.056648	1	-0.302055	1	-0.321752	1	-0.236632	1	-0.262692	1	-0.220038	1	-0.37739	1	-0.0505586	1	-0.0376654	1	-0.422534	1	0.108843	1
ARL14EP|ENSG00000152219	0.013607	1	0.0244789	1	-0.148907	1	-0.0353688	1	0.0381664	1	-0.00712673	1	0.014365	1	0.115047	1	-0.0321335	1	-0.223542	1	-0.0942896	1	-0.0393204	1	0.162441	1	0.158874	1	-0.00664396	1	0.26362	1	-0.0666071	1	-0.0999937	1
ARL15|ENSG00000185305	0.625006	0.00521844	0.0951881	1	0.353357	1	0.132403	1	-0.00700128	1	0.0793917	1	-0.0651763	1	-0.0747259	1	0.294248	1	-0.160816	1	0.26448	1	0.46586	1	-0.027165	1	0.336777	1	0.16114	1	0.535828	1	0.246002	1	-0.00600563	1
ARL16|ENSG00000214087	-0.0978285	1	0.0213487	1	-0.132021	1	0.0134194	1	0.051787	1	-0.0143335	1	0.181095	1	-0.0986777	1	-0.146894	1	-0.103429	1	-0.182005	1	-0.287069	1	0.0309638	1	-0.0315111	1	-0.086817	1	-0.311363	1	-0.163294	1	-0.0496947	1
ARL17A|ENSG00000185829	-0.370544	1	-0.156174	1	-0.585743	1	-0.289142	1	-0.108898	1	-0.408289	1	0.16323	1	-0.279208	1	0.0721085	1	-0.336301	1	-0.319493	1	-0.278685	1	0.313269	1	0.0535454	1	-0.500863	1	0.0576044	1	-0.167095	1	0.00745563	1
ARL1|ENSG00000120805	0.246095	1	-0.0417572	1	0.0245005	1	0.12342	1	0.0480755	1	0.0796792	1	-0.0579825	1	0.032015	1	-0.35772	1	-0.00241857	1	-0.873991	0.0660331	-0.322971	1	-0.0734609	1	-0.245862	1	0.107185	1	-0.529183	1	-0.416008	1	-0.130395	1
ARL2BP|ENSG00000102931	0.286211	0.639086	-0.04226	1	0.21277	1	0.221863	1	0.0446682	1	0.20244	1	-0.0852277	1	-0.0394413	1	-0.261278	1	0.367711	1	-0.612103	1	0.0862631	1	-0.107964	1	-0.113497	1	0.337733	1	-0.398961	1	0.0100124	1	-0.103982	1
ARL2|ENSG00000213465	-0.102845	1	0.0778369	1	0.293798	1	-0.0450667	1	-0.0120986	1	-0.173819	1	-0.151073	1	-0.0490594	1	-0.175475	1	0.0982767	1	0.0707613	1	-0.168668	1	0.0448984	1	-0.175341	1	-0.103533	1	-0.442295	1	-0.194665	1	0.106787	1
ARL3|ENSG00000138175	0.120833	1	-0.0605509	1	-0.0746119	1	0.14299	1	-0.00630083	1	0.0790142	1	0.273182	1	-0.0293972	1	-0.178354	1	0.350832	1	-0.164869	1	0.0716383	1	-0.27806	1	-0.270811	1	0.202071	1	-0.376215	1	-0.115684	1	0.245394	1
ARL4A|ENSG00000122644	0.127622	1	0.0677432	1	-0.132514	1	0.774497	0.109141	0.0672131	1	0.6829	0.122227	0.171449	1	-0.367089	1	-0.640698	1	1.25738	0.883949	-0.0347071	1	0.845002	1	-0.9244	1	-0.750384	1	0.842012	1	-0.0262343	1	0.00611908	1	0.199269	1
ARL4C|ENSG00000188042	-0.237614	1	0.284457	1	0.238788	1	0.12271	1	0.707675	1	0.51316	1	1.56887	0.153441	-0.675165	1	-0.66489	1	0.226901	1	-0.927874	1	-0.470538	1	-0.800343	1	-0.454404	1	-0.380468	1	-0.825721	1	-0.870315	1	0.909365	1
ARL4D|ENSG00000175906	-0.128493	1	-0.101539	1	0.0386732	1	-0.198424	1	0.0282071	1	-0.322619	1	-0.0772418	1	-0.409123	1	-0.187604	1	0.814833	1	-0.62591	1	0.114494	1	-0.766036	1	-0.58544	1	0.306816	1	-1.48826	0.589963	-0.377012	1	0.883338	1
ARL5A|ENSG00000162980	-0.0289804	1	-0.0367055	1	-0.0929286	1	0.0222362	1	0.104292	1	-0.0100557	1	0.0792274	1	-0.162816	1	-0.145973	1	-0.164369	1	-0.364916	1	-0.0504179	1	0.136541	1	0.193459	1	0.207742	1	0.206408	1	0.123182	1	0.304361	1
ARL5B-AS1|ENSG00000152487	1.67108	0.0184505	NA	NA	1.72473	0.0103281	0.751195	1	-0.149581	1	1.02399	1	-0.922898	1	0.409416	1	0.930451	1	0.611646	1	1.25824	1	1.25258	1	0.77654	1	0.794123	1	0.254025	1	1.69501	0.0426835	1.03568	1	0.395086	1
ARL5B|ENSG00000165997	-0.231483	1	-0.00512307	1	-0.386058	1	0.0528891	1	0.0874977	1	0.0581985	1	0.215584	1	-0.0597992	1	-0.0331745	1	-0.0704628	1	-0.0295955	1	0.28784	1	-0.0011491	1	0.159691	1	0.138893	1	0.482963	1	0.132501	1	0.132523	1
ARL6|ENSG00000113966	0.0556393	1	-0.033879	1	-0.560158	1	-0.280939	1	-0.00416795	1	-0.190453	1	0.0815288	1	-0.156662	1	-0.285597	1	-0.319812	1	-0.665244	1	-0.105009	1	-0.205991	1	-0.283675	1	-0.132433	1	-0.0373101	1	-0.256668	1	-0.0328391	1
ARL6IP1|ENSG00000170540	-0.840038	1	0.213367	1	-0.965738	1	-0.839019	1	0.107144	1	-0.634734	1	0.295275	1	-0.24148	1	-0.304035	1	-0.172207	1	-0.306906	1	-0.228369	1	-0.831321	1	-0.591315	1	-0.466587	1	-0.624861	1	-0.749803	1	0.504089	1
ARL6IP5|ENSG00000144746	0.136872	1	-0.0364946	1	0.0389785	1	0.120969	1	-0.00740244	1	0.148955	1	-0.142688	1	-0.161937	1	0.033142	1	0.537564	1	-0.0853788	1	0.532622	1	-0.0755137	1	0.257652	1	0.462907	1	0.306069	1	0.5236	1	0.241568	1
ARL6IP6|ENSG00000177917	-0.264477	1	0.220981	1	-0.278856	1	-0.14973	1	0.0857858	1	-0.0473397	1	0.237863	1	0.0690685	1	-0.204836	1	0.378196	1	-0.00134337	1	0.238362	1	-0.179591	1	-0.509641	1	0.0383701	1	-0.442424	1	-0.288338	1	0.895925	0.368959
ARL8A|ENSG00000143862	-0.348214	0.607392	-0.00840599	1	-0.171342	1	-0.180961	1	0.0682408	1	-0.138019	1	0.180952	1	0.0183726	1	-0.20511	1	0.141112	1	-0.158253	1	-0.126931	1	0.167605	1	-0.196551	1	0.094464	1	-0.0623734	1	-0.0884688	1	0.11605	1
ARL8B|ENSG00000134108	0.148205	1	0.069259	1	-0.0155337	1	0.124838	1	0.0453084	1	0.1369	1	0.0205445	1	-0.0611614	1	-0.0713713	1	-0.00190232	1	0.157572	1	0.110164	1	0.0667103	1	0.228612	1	0.133508	1	0.517232	1	0.226816	1	0.2641	1
ARMC10|ENSG00000170632	0.2252	1	-0.0121381	1	0.191948	1	0.303368	1	0.0318989	1	0.169859	1	0.0553667	1	0.112093	1	-0.0866322	1	-0.0293047	1	0.0215199	1	-0.0903281	1	0.0980369	1	0.144843	1	0.078815	1	0.398398	1	0.0302427	1	-0.213014	1
ARMC1|ENSG00000104442	-0.515864	0.158461	0.0455685	1	-0.631314	0.00508019	-0.260613	1	0.0810194	1	-0.181398	1	0.328136	1	-0.106633	1	-0.231573	1	-0.0954976	1	-0.523413	1	-0.166355	1	-0.171818	1	-0.153224	1	-0.0462074	1	-0.142542	1	-0.269063	1	0.226251	1
ARMC2|ENSG00000118690	0.0600819	1	-0.264808	1	0.00887777	1	0.436702	1	0.0714508	1	0.150318	1	0.0565474	1	-0.109437	1	0.165314	1	0.278716	1	0.584637	1	0.512889	1	0.0489529	1	0.2067	1	0.361708	1	0.548078	1	0.394635	1	-0.1795	1
ARMC4|ENSG00000169126	-0.347581	1	0.10645	1	-0.154237	1	-1.05644	1	0.0752343	1	-0.329908	1	0.507925	1	-0.267186	1	0.0880853	1	-1.3408	1	-0.410851	1	-0.729061	1	-0.049843	1	0.203742	1	-0.744276	1	-0.47674	1	-0.584395	1	0.606937	1
ARMC5|ENSG00000140691	-0.0258316	1	0.0264786	1	0.251626	1	0.0421288	1	-0.085195	1	-0.0854645	1	-0.229861	1	-0.0323328	1	0.0535503	1	0.0164015	1	0.331493	1	0.170189	1	0.257632	1	0.0347995	1	-0.0992022	1	0.120296	1	0.18242	1	0.040062	1
ARMC6|ENSG00000105676	-0.948849	2.15819e-05	-0.0311412	1	-0.578182	0.181708	-0.631834	0.868531	0.0195493	1	-0.613046	0.150364	0.517341	0.0696419	-0.19849	1	-0.421243	1	-0.224755	1	-1.06047	0.000483205	-0.726272	0.187627	-0.169905	1	-0.27651	1	-0.334108	1	-0.753334	0.168031	-0.457431	1	-0.446427	1
ARMC7|ENSG00000125449	-0.193399	1	-0.0527072	1	0.0309087	1	-0.0812098	1	0.00432146	1	-0.0447847	1	-0.0729435	1	0.129863	1	0.0733247	1	0.354525	1	0.359685	1	0.292583	1	0.1766	1	0.0710486	1	0.192726	1	0.0746934	1	0.120867	1	0.145821	1
ARMC8|ENSG00000114098	-0.258447	1	0.0438812	1	-0.365552	0.058494	-0.2356	1	0.0193033	1	-0.17064	1	0.1829	1	0.0252773	1	0.0629007	1	-0.10814	1	-0.0583486	1	-0.15639	1	-0.162656	1	-0.104613	1	-0.147473	1	-0.285687	1	-0.299163	1	-0.100172	1
ARMC9|ENSG00000135931	0.127447	1	-0.217704	1	0.305905	1	-0.356001	1	0.172244	1	-0.0139126	1	0.160745	1	0.22107	1	0.318106	1	0.0731667	1	0.597549	1	0.234113	1	0.27532	1	0.579477	1	0.0926876	1	0.522801	1	0.384473	1	0.781774	1
ARMCX1|ENSG00000126947	0.494227	1	-0.0561351	1	0.482692	1	0.344208	1	0.0415044	1	0.463518	1	0.306242	1	-0.0830093	1	0.0486239	1	0.454727	1	0.306935	1	0.578665	1	0.077262	1	0.408829	1	0.269358	1	0.819877	1	0.560372	1	-0.0701441	1
ARMCX2|ENSG00000184867	0.334656	0.733608	-0.0798072	1	0.343836	0.398307	0.327969	1	-0.117697	1	0.311004	1	-0.0948656	1	-0.234147	1	-0.461879	1	-0.180673	1	-1.52784	0.00656607	-0.630425	1	-0.151297	1	-0.314293	1	-0.173766	1	-1.27516	0.0850527	-0.737003	1	-0.287399	1
ARMCX3|ENSG00000102401	0.544488	0.0355858	-0.0593644	1	0.420326	1	0.471009	1	0.0164294	1	0.501269	0.314104	-0.163729	1	-0.117036	1	-0.236199	1	0.317924	1	-0.371311	1	0.252946	1	-0.0583336	1	-0.0732493	1	0.317172	1	0.0122191	1	0.124108	1	0.139859	1
ARMCX4|ENSG00000196440	-0.0843241	1	-0.29235	1	-0.114592	1	0.190638	1	-0.0545354	1	0.205963	1	0.217661	1	-0.229167	1	0.0255551	1	-0.118516	1	0.379964	1	0.272144	1	-0.103043	1	0.127091	1	-0.151385	1	0.431432	1	0.187796	1	-0.192735	1
ARMCX5|ENSG00000125962	0.0571519	1	-0.150819	1	-0.205142	1	-0.208809	1	-0.0531122	1	-0.240864	1	-0.340452	1	-0.142258	1	-0.196753	1	-0.547645	1	-0.823218	1	-0.459672	1	-0.180514	1	-0.022752	1	-0.234424	1	-0.0407091	1	-0.0662727	1	-0.0742083	1
ARMCX6|ENSG00000198960	0.192126	1	-0.135696	1	0.101244	1	0.205536	1	0.050488	1	0.262929	1	0.20939	1	-0.205454	1	-0.246812	1	-0.0756518	1	-0.806922	1	-0.0742495	1	0.0197157	1	0.106179	1	0.124587	1	-0.110714	1	0.141897	1	-0.259614	1
ARNT2|ENSG00000172379	-0.389989	1	0.023704	1	-0.278931	1	-0.266156	1	0.042249	1	-0.262267	1	-0.148256	1	0.0304669	1	-0.441218	1	-1.12634	1	-0.209885	1	-0.938759	1	0.0455803	1	-0.522897	1	-0.811311	1	-0.188475	1	-0.928008	1	0.517556	1
ARNT|ENSG00000143437	0.342838	0.269594	-0.0964283	1	0.27203	1	0.272825	1	-0.0169685	1	0.263136	1	-0.252311	1	0.108276	1	0.112821	1	0.378221	1	0.286876	1	0.411846	1	0.0776023	1	0.0488204	1	0.233488	1	0.313188	1	0.181962	1	0.251844	1
ARNTL2|ENSG00000029153	-0.325097	1	0.336618	1	-0.571448	0.223203	-0.267884	1	0.0960588	1	-0.402297	1	0.107766	1	-0.0376843	1	-0.60945	1	-0.107585	1	-0.857468	1	-0.69319	1	-0.510287	1	-1.13989	1	-0.105363	1	-0.877303	1	-1.17432	1	-0.184655	1
ARNTL|ENSG00000133794	0.481126	1	-0.131128	1	0.343014	1	0.0294456	1	-0.293206	1	0.0359525	1	-0.442244	1	-0.107284	1	-0.310136	1	0.603358	1	-0.126109	1	0.196471	1	-0.324655	1	-0.426967	1	0.580351	1	-0.271234	1	-0.158654	1	-0.0766019	1
ARPC1A|ENSG00000241685	-0.335261	1	0.0219491	1	-0.289872	1	-0.142882	1	0.0716335	1	-0.223877	1	0.184706	1	-0.192377	1	-0.390578	1	0.191855	1	-0.600912	0.00292121	-0.231683	1	-0.200077	1	-0.312393	1	0.153519	1	-0.592821	0.00336979	-0.286933	1	-0.0778593	1
ARPC1B|ENSG00000130429	-0.109288	1	0.0427934	1	0.142524	1	-0.128052	1	-0.0574683	1	-0.157262	1	-0.0859228	1	-0.0390972	1	-0.270085	1	0.112319	1	-0.503493	1	-0.217878	1	0.143206	1	-0.204781	1	0.171326	1	-0.362161	1	-0.123597	1	-0.307302	1
ARPC2|ENSG00000163466	-0.315214	0.73181	0.050229	1	-0.303021	1	-0.241716	1	0.0916182	1	-0.264147	1	0.428936	0.00015371	0.00891542	1	-0.484231	1	-0.0787755	1	-0.847788	0.000725131	-0.551061	0.595136	-0.118307	1	-0.563999	0.666247	-0.109899	1	-0.832518	0.00161227	-0.668486	0.0556794	-0.162272	1
ARPC3|ENSG00000111229	0.00719302	1	0.029604	1	-0.174081	1	-0.0824885	1	0.0580901	1	-0.103345	1	0.362831	0.00295361	-0.0329028	1	-0.351532	1	0.0419288	1	-0.330828	1	-0.391589	1	-0.0590233	1	-0.287388	1	0.13446	1	-0.386503	1	-0.325278	1	-0.45494	1
ARPC4|ENSG00000241553	-0.528941	0.00346347	-0.028686	1	-0.411437	0.211398	-0.435514	1	0.0361153	1	-0.437067	0.155716	0.240294	1	-0.0396009	1	-0.252329	1	-0.211725	1	-0.41784	1	-0.543637	1	0.0123657	1	-0.30598	1	-0.244141	1	-0.570319	1	-0.481152	1	-0.0513231	1
ARPC5|ENSG00000162704	-0.419331	1	0.0941649	1	-0.423136	1	-0.463887	1	0.196985	1	-0.392046	1	0.533414	0.248092	0.168841	1	-0.42349	1	-0.267829	1	-1.01595	0.000608188	-0.788286	0.0659908	0.0451803	1	-0.592559	1	-0.295973	1	-1.02596	0.000402559	-1.07677	0.000210493	0.242713	1
ARPC5L|ENSG00000136950	-0.705485	0.00212977	0.0370257	1	-0.604395	0.0274494	-0.59244	0.727569	0.0483151	1	-0.662374	0.0122932	0.37865	1	-0.140211	1	-0.314209	1	-0.0623519	1	-0.778472	0.0495182	-0.605899	1	-0.280747	1	-0.406062	1	-0.115258	1	-0.918188	0.00551109	-0.542205	1	-0.114391	1
ARPP19|ENSG00000128989	-0.287809	1	0.13271	1	-0.408363	1	-0.190352	1	0.16014	1	-0.123261	1	0.156536	1	-0.00390844	1	-0.24422	1	0.22932	1	-0.327485	1	0.0914848	1	-0.0866497	1	-0.192519	1	0.253858	1	-0.270317	1	-0.0354913	1	0.651584	0.130762
ARRB1|ENSG00000137486	0.751415	0.25569	-0.133143	1	0.913984	0.0102446	0.490165	1	-0.265591	1	0.4762	1	-1.1661	2.38072e-06	-0.0812687	1	0.187121	1	0.845491	1	0.0465079	1	0.689827	1	0.00754255	1	0.138754	1	0.946448	1	0.760346	1	1.02851	1	-0.637976	1
ARRB2|ENSG00000141480	0.256878	1	-0.0189692	1	0.259055	1	0.345367	1	-0.0329359	1	0.325363	1	-0.290262	1	0.112951	1	0.517718	1	0.0848408	1	1.47851	1	0.798224	1	0.352565	1	0.799035	1	0.259353	1	1.12398	1	0.848782	1	0.416515	1
ARRDC1|ENSG00000197070	0.116897	1	0.0204307	1	0.37337	1	0.132195	1	-0.016603	1	0.206751	1	-0.100031	1	0.0108146	1	-0.0922198	1	0.702557	1	0.479658	1	-0.0759999	1	0.452676	1	0.0151587	1	0.66509	1	0.190014	1	0.16078	1	-0.582704	1
ARRDC2|ENSG00000105643	1.04933	3.33255e-10	0.131042	1	1.18073	1.14983e-11	1.0171	5.05544e-08	-0.103513	1	0.989322	4.80181e-09	-0.809196	1.28934e-08	0.524084	1	0.480116	1	1.13109	1	2.31025	0.00652236	1.22396	1	0.503029	1	-0.0402559	1	0.829254	1	1.53209	1	0.511761	1	0.435083	1
ARRDC3|ENSG00000113369	0.86047	0.587045	-0.405096	1	0.326864	1	0.519052	1	0.000322277	1	0.471936	1	-0.824517	0.154442	0.0536602	1	0.0636975	1	0.609347	1	0.559586	1	0.979921	1	0.0356635	1	0.0309504	1	0.398844	1	0.680328	1	0.572317	1	0.0591708	1
ARRDC4|ENSG00000140450	1.19443	0.516766	0.0737995	1	0.921392	1	-0.330945	1	-0.360479	1	-0.413712	1	-3.75891	6.48216e-16	-0.507041	1	-0.870859	1	0.0135937	1	-1.25745	1	-0.708199	1	-0.439085	1	-0.310589	1	0.246431	1	-0.904358	1	-0.177582	1	-0.358429	1
ARSA|ENSG00000100299	0.423088	1	-0.0899234	1	0.749591	0.114043	0.227155	1	-0.197008	1	0.249496	1	-0.483032	1	0.0864817	1	0.256983	1	0.271094	1	0.443867	1	0.30238	1	0.22911	1	0.117321	1	-0.0774153	1	0.201884	1	0.16211	1	-0.07457	1
ARSB|ENSG00000113273	0.251641	1	0.0276385	1	0.197359	1	-0.181619	1	-0.0722994	1	-0.150265	1	-0.582688	0.00146706	-0.180721	1	-0.163996	1	0.0134513	1	-0.500122	1	-0.0722578	1	-0.238199	1	-0.18502	1	-0.0783012	1	-0.178214	1	-0.178171	1	-0.106891	1
ARSD|ENSG00000006756	0.813096	0.00262023	-0.059473	1	0.797573	0.00513545	0.416077	1	-0.0915453	1	0.328141	1	-0.441746	1	0.234953	1	0.336606	1	0.237152	1	0.0924245	1	0.343141	1	0.0938422	1	0.265336	1	0.024185	1	0.103316	1	0.285663	1	-0.0427111	1
ARSE|ENSG00000157399	0.977775	1	NA	NA	NA	NA	1.1341	1	-0.390138	1	0.412272	1	-0.904536	1	0.06467	1	1.07618	1	-0.090112	1	1.14711	1	0.912634	1	-0.218779	1	0.640933	1	-0.266388	1	0.739817	1	0.531333	1	0.713822	1
ARSG|ENSG00000141337	0.733311	0.392379	0.119825	1	0.751509	0.358994	0.494094	1	-0.060735	1	0.425117	1	-0.691895	0.111926	0.406439	1	0.589919	1	0.273546	1	0.703992	1	0.670951	1	0.458069	1	0.603085	1	-0.00595137	1	0.86647	1	0.468123	1	0.411943	1
ARSI|ENSG00000183876	-0.422988	1	0.186255	1	-0.543499	1	-1.57987	1	-0.408436	1	-1.22373	1	0.554985	1	-0.668282	1	0.419286	1	-0.547099	1	-0.0735006	1	0.839194	1	-0.361938	1	0.904818	1	-0.28003	1	-0.0734852	1	1.0694	1	-0.944895	1
ARSJ|ENSG00000180801	-0.836973	0.000368262	-0.0714637	1	-0.762056	0.00235788	-1.31938	1.70262e-06	0.0434319	1	-1.22779	1.6864e-07	0.896819	1.25356e-06	-0.0369955	1	-0.701467	1	-0.618817	1	-1.94992	0.000775273	-1.38669	0.136823	-0.393534	1	-0.968001	1	-1.12031	1	-1.50944	0.045885	-1.89701	0.00102997	-0.0958678	1
ARSK|ENSG00000164291	0.540785	1	0.317677	1	0.37556	1	0.1954	1	0.0106646	1	0.212772	1	-0.227667	1	-0.219955	1	-0.0830911	1	-0.0486129	1	-0.193801	1	0.152622	1	-0.14609	1	-0.0208011	1	0.0642745	1	0.00773034	1	0.053755	1	0.0913849	1
ARV1|ENSG00000173409	0.185747	1	-0.0826694	1	0.0751284	1	0.237836	1	0.0247325	1	0.127879	1	-0.096652	1	0.0848307	1	0.0725472	1	-0.11597	1	-0.115142	1	-0.0338134	1	0.0746658	1	0.269952	1	-0.0119487	1	-0.0413591	1	0.103347	1	-0.33743	1
ARVCF|ENSG00000099889	1.14956	1	-0.0710587	1	1.22945	1	0.535503	1	-0.251937	1	0.544191	1	-0.133367	1	0.102691	1	0.274121	1	0.687157	1	0.544605	1	0.351254	1	0.486966	1	0.685828	1	0.536225	1	1.05969	1	0.776212	1	-0.446358	1
ASAH1|ENSG00000104763	0.629225	1	0.0243943	1	0.448119	1	0.302156	1	-0.0225169	1	0.283341	1	0.0777997	1	0.152241	1	0.517347	1	0.118034	1	1.05943	1	0.856686	1	0.350236	1	0.835654	1	0.168915	1	1.53799	0.51044	0.894323	1	-0.0351628	1
ASAH2B|ENSG00000204147	-0.548316	1	0.0636694	1	-0.585085	1	-0.0036879	1	0.268574	1	-0.0604363	1	0.326096	1	0.00826562	1	0.0200181	1	-0.238456	1	-0.272328	1	-0.0844561	1	-0.204292	1	0.0205772	1	-0.0885472	1	0.190224	1	-0.0582374	1	0.0131613	1
ASAP1|ENSG00000153317	-0.772274	0.00201664	-0.00270989	1	-0.568458	0.250218	-0.679684	0.298731	0.08225	1	-0.550699	0.661491	0.510182	0.116345	0.063688	1	-0.0926727	1	-0.345324	1	0.180813	1	-0.261094	1	0.220149	1	-0.170073	1	-0.331801	1	0.00586994	1	-0.58479	1	0.0425085	1
ASAP2|ENSG00000151693	-0.1394	1	0.222417	1	-0.105384	1	-0.200488	1	0.0984134	1	-0.113439	1	0.054931	1	0.140801	1	-0.207565	1	0.171929	1	-0.107147	1	-0.113284	1	0.127383	1	-0.181517	1	0.394032	1	-0.0373433	1	-0.140065	1	-0.656795	1
ASAP3|ENSG00000088280	0.595449	1	-0.258279	1	0.644205	1	0.328655	1	-0.158274	1	0.250917	1	-0.457844	1	-0.326199	1	0.372355	1	0.78328	1	1.1909	1	1.19314	1	-0.0293774	1	0.749148	1	0.701565	1	1.04475	1	1.16894	1	0.697332	1
ASB13|ENSG00000196372	0.368541	1	0.142685	1	0.654213	0.0567959	0.198372	1	0.0111879	1	0.31296	1	-0.242454	1	0.188477	1	0.370838	1	0.00429051	1	0.659785	1	0.299284	1	0.249963	1	0.374989	1	-0.155332	1	0.782313	0.854839	0.426786	1	-0.00756378	1
ASB16-AS1|ENSG00000267080	0.133422	1	0.0693948	1	0.501371	0.25935	0.15537	1	-0.146572	1	0.11836	1	-0.399981	1	-0.0330856	1	0.423272	1	0.0260262	1	0.510174	1	0.188177	1	0.176816	1	0.0421	1	-0.20493	1	0.301668	1	-0.0255462	1	0.0467752	1
ASB1|ENSG00000065802	-0.438702	0.00278746	0.304669	0.485219	-0.199327	1	-0.0784722	1	0.182616	1	-0.0323141	1	0.474332	1.36274e-05	0.154042	1	-0.291499	1	-0.101401	1	-0.552325	1	-0.406849	1	-0.210216	1	-0.548036	1	-0.23457	1	-0.471935	1	-0.568616	1	0.0478687	1
ASB6|ENSG00000148331	-0.494237	0.028077	-0.04558	1	-0.173638	1	-0.284564	1	0.00602982	1	-0.187891	1	0.14371	1	-0.0202384	1	-0.142072	1	0.0793718	1	-0.53593	1	-0.209235	1	0.022155	1	-0.0532448	1	0.015802	1	-0.171485	1	-0.0527444	1	-0.118666	1
ASB7|ENSG00000183475	0.0337685	1	0.0659491	1	-0.0656677	1	0.0424167	1	0.0281881	1	0.0337315	1	-0.0563094	1	0.113612	1	0.0940546	1	0.124072	1	0.25656	1	0.270075	1	0.0328728	1	-0.01323	1	0.0784442	1	0.221864	1	0.0649427	1	0.307102	1
ASB8|ENSG00000177981	0.21114	1	-0.0477313	1	0.16824	1	0.212784	1	0.0387779	1	0.221898	1	-0.112433	1	-0.0346273	1	-0.0444939	1	0.193388	1	0.0111284	1	0.135115	1	-0.000447643	1	0.0216104	1	0.170198	1	0.134366	1	0.16727	1	0.107545	1
ASCC1|ENSG00000138303	0.223673	1	-0.0533621	1	0.0805642	1	-0.0111506	1	-0.0380984	1	-0.163396	1	-0.159327	1	-0.00283513	1	-0.0293126	1	0.23458	1	-0.235908	1	0.167946	1	-0.182682	1	-0.109446	1	0.119218	1	-0.286511	1	-0.038901	1	0.282898	1
ASCC2|ENSG00000100325	-0.510942	0.00245899	-0.0923907	1	-0.224923	1	-0.280931	1	-0.0527556	1	-0.28699	1	0.132671	1	-0.128241	1	-0.191986	1	-0.158828	1	-0.260712	1	-0.41464	1	-0.179864	1	-0.228459	1	-0.1869	1	-0.395526	1	-0.378271	1	-0.373937	1
ASCC3|ENSG00000112249	-0.427681	1	0.047913	1	-0.552096	0.486645	-0.546413	1	-0.0164127	1	-0.515844	1	0.383225	1	0.0146608	1	-0.136641	1	-0.0318817	1	-1.01385	1	-0.213791	1	-0.280119	1	-0.274429	1	-0.125241	1	-0.800149	1	-0.449428	1	-0.052116	1
ASF1A|ENSG00000111875	0.151136	1	-0.153582	1	-0.124466	1	0.0230425	1	-0.0209676	1	-0.0463426	1	0.0532556	1	-0.143121	1	-0.0144695	1	-0.165675	1	-0.397472	1	-0.0580465	1	-0.335708	1	0.0772097	1	-0.114848	1	-0.217995	1	-0.0872592	1	0.140744	1
ASF1B|ENSG00000105011	-2.37749	0.0136961	0.310448	1	-1.94373	0.208864	-2.6135	0.122626	0.212163	1	-2.35594	0.026511	0.40194	1	-0.629323	1	-0.857628	1	-1.28119	1	-3.29245	0.0320779	-2.63073	0.482048	-1.49719	1	-1.74217	1	-1.30709	1	-4.30023	0.000697374	-3.21371	0.0375966	0.731599	1
ASH1L-AS1|ENSG00000235919	-0.319	1	-0.508347	1	-0.0764176	1	0.175175	1	-0.266858	1	-0.159519	1	0.00748097	1	-0.0535596	1	0.185859	1	-0.28078	1	0.488589	1	0.69052	1	0.581395	1	0.648729	1	0.00458714	1	0.806273	1	0.761811	1	-0.000235929	1
ASH1L|ENSG00000116539	0.231941	1	-0.0710722	1	0.103603	1	0.11686	1	-0.0568437	1	0.100412	1	-0.16207	1	0.0647289	1	0.123569	1	0.27434	1	0.0777266	1	0.390855	1	0.086938	1	0.148408	1	0.200346	1	0.230097	1	0.314449	1	0.207581	1
ASH2L|ENSG00000129691	-0.136883	1	0.115641	1	-0.158033	1	-0.16796	1	0.0716304	1	-0.173855	1	0.0407065	1	0.0330166	1	-0.0342297	1	-0.0423446	1	-0.298691	1	-0.0792516	1	-0.251466	1	-0.290536	1	-0.175689	1	-0.418779	1	-0.312442	1	0.298942	1
ASIC1|ENSG00000110881	0.252839	1	-0.159666	1	0.432134	1	0.110733	1	-0.0994559	1	0.00921517	1	0.0752787	1	0.0202631	1	0.784129	1	-0.0358836	1	0.487014	1	1.0947	1	-0.170843	1	0.849703	1	-0.297985	1	0.406072	1	1.07783	1	0.67198	1
ASIC3|ENSG00000213199	1.37507	0.138926	-0.188591	1	1.56019	0.0137001	1.34256	0.980393	-0.262797	1	1.52247	0.0204883	-0.596521	1	0.587911	1	0.733699	1	-0.0594413	1	2.88411	0.251559	1.08103	1	0.701481	1	0.453437	1	0.121224	1	1.95523	1	1.06217	1	-0.418939	1
ASL|ENSG00000126522	-0.518307	0.82169	-0.0741627	1	-0.166265	1	-0.352783	1	0.109907	1	-0.375585	1	0.416107	1	-0.248377	1	-0.589969	1	-0.0854385	1	-1.2696	0.961576	-0.775297	1	-0.17384	1	-0.662717	1	-0.255545	1	-1.15258	1	-0.554227	1	-0.457379	1
ASMTL-AS1|ENSG00000236017	0.144147	1	-0.416153	1	0.13988	1	0.182772	1	-0.229624	1	0.0754503	1	-0.506449	1	0.071492	1	0.606244	1	-0.16574	1	1.83581	1	0.0192232	1	0.693587	1	0.602756	1	-0.124612	1	1.09418	1	0.431161	1	-0.632034	1
ASMTL|ENSG00000169093	0.167506	1	-0.0645549	1	0.439394	1	0.0948663	1	-0.0446425	1	0.0238099	1	0.0711452	1	-0.00973447	1	-0.290012	1	0.080403	1	-0.135796	1	-0.326813	1	-0.0444669	1	-0.347492	1	-0.0717216	1	-0.331592	1	-0.294425	1	-0.047661	1
ASNA1|ENSG00000198356	-0.0086385	1	-0.0139168	1	0.143771	1	0.1866	1	-0.0315481	1	0.0918628	1	0.0164538	1	-0.0789014	1	-0.1395	1	-0.157353	1	-0.162697	1	-0.223854	1	-0.108364	1	-0.0846808	1	-0.220555	1	-0.0252859	1	-0.163494	1	-0.0821941	1
ASNSD1|ENSG00000138381	-0.223811	1	0.109643	1	-0.366369	0.45668	-0.112562	1	0.134781	1	-0.144963	1	0.284121	1	0.100792	1	-0.0535968	1	-0.0172832	1	0.303776	1	0.0676893	1	0.0259418	1	-0.0458969	1	-0.0172155	1	0.430991	1	0.0140366	1	0.123261	1
ASNS|ENSG00000070669	0.206229	1	-0.0566796	1	-0.117991	1	0.392772	1	-0.180672	1	-0.00590167	1	0.27764	1	-0.857855	1	-1.44459	1	-1.17353	1	-1.84244	0.367881	-1.84709	0.363903	-0.926578	1	-1.08426	1	-0.0866472	1	-2.69709	0.00160861	-1.45992	1	0.0569298	1
ASNSP1|ENSG00000248498	1.07289	1	NA	NA	0.927749	1	0.979726	1	0.0422697	1	0.808514	1	-3.28407	9.04377e-12	NA	NA	NA	NA	NA	NA	NA	NA	NA	NA	NA	NA	NA	NA	NA	NA	NA	NA	NA	NA	NA	NA
ASPHD1|ENSG00000174939	-0.629249	1	-0.351207	1	-0.435528	1	-0.903022	1	-0.182663	1	-1.12783	1	0.177684	1	0.189298	1	0.294582	1	0.0131144	1	-0.176038	1	-0.123193	1	0.5244	1	0.26267	1	-0.235754	1	0.0715142	1	-0.0835888	1	-0.612	1
ASPHD2|ENSG00000128203	-0.669072	1	0.285385	1	0.0899796	1	-1.00559	1	-0.427277	1	-1.23916	0.498855	-0.0553389	1	0.151542	1	0.0705745	1	-0.586639	1	0.241519	1	-0.14059	1	0.104732	1	-0.0652371	1	-0.273724	1	0.23821	1	-0.471661	1	-0.37368	1
ASPH|ENSG00000198363	-0.0222128	1	0.00114068	1	-0.182335	1	0.202735	1	0.0580087	1	0.01624	1	0.210092	1	-0.139558	1	-0.314928	1	-0.130945	1	-1.08782	0.0237372	-0.296847	1	-0.297685	1	-0.271028	1	-0.266252	1	-0.690596	1	-0.442178	1	0.0642297	1
ASPM|ENSG00000066279	-1.72806	0.792505	0.30898	1	-1.79713	0.456926	-1.82731	1	0.162045	1	-1.488	1	0.523965	1	-0.622797	1	-1.05016	1	-0.556407	1	-2.92833	1	-2.23115	1	-1.59573	1	-1.67227	1	-0.786494	1	-4.83534	0.00351478	-2.85611	1	1.1957	1
ASPN|ENSG00000106819	0.943396	1	-0.152101	1	0.321639	1	-0.0119526	1	-0.00217939	1	0.0924196	1	-1.83022	3.72408e-05	-0.0178845	1	-1.16362	1	0.974782	1	0.203201	1	-0.00617616	1	-0.869224	1	-1.43984	1	0.808517	1	-1.35098	1	-1.12567	1	1.52244	1
ASPRV1|ENSG00000244617	1.49373	0.159528	NA	NA	1.61256	0.0418858	1.08949	1	-0.470794	1	1.36986	0.106117	-1.07391	1	0.687358	1	1.25584	1	1.00963	1	2.76342	0.000895966	1.38227	1	0.917856	1	0.898829	1	0.725343	1	1.73772	1	1.29849	1	0.233721	1
ASPSCR1|ENSG00000169696	-0.200895	1	-0.0517627	1	0.096392	1	-0.186217	1	-0.0635029	1	-0.0919937	1	0.137678	1	-0.0313024	1	0.0362323	1	-0.022416	1	0.603251	1	0.0823235	1	0.119318	1	0.021997	1	-0.122319	1	0.258762	1	0.0677615	1	-0.171667	1
ASS1|ENSG00000130707	1.31279	1.78874e-05	-0.394956	1	1.23904	6.90116e-05	0.639132	1	-0.311942	1	0.3806	1	-0.70101	0.287416	-0.0263663	1	0.0911172	1	0.225303	1	-0.098186	1	0.533578	1	0.0176554	1	0.224134	1	0.225897	1	0.0348428	1	0.387597	1	-0.427675	1
ASTE1|ENSG00000034533	-0.106586	1	-0.194566	1	-0.207974	1	0.198074	1	0.065697	1	0.202102	1	0.0867639	1	-0.133432	1	0.0184822	1	-0.250078	1	0.0139038	1	0.0150801	1	-0.0492361	1	0.213062	1	-0.000714928	1	0.289173	1	0.0980997	1	-0.16371	1
ASTN2|ENSG00000148219	0.419173	1	0.0158519	1	0.413992	1	0.456079	1	-0.20368	1	0.0696599	1	-0.311778	1	-0.266999	1	0.303677	1	-0.31749	1	-0.774113	1	-0.0434497	1	-0.548873	1	0.188566	1	-0.262395	1	-0.891901	1	-0.0772778	1	-0.303788	1
ASUN|ENSG00000064102	-0.174162	1	-0.0300384	1	-0.425172	1	-0.331545	1	0.0245865	1	-0.360486	1	0.273392	1	-0.0920436	1	-0.230268	1	-0.430132	1	-0.968181	1	-0.606217	1	-0.213408	1	-0.127888	1	-0.173853	1	-0.853699	1	-0.458591	1	-0.342461	1
ASXL1|ENSG00000171456	-0.591324	7.24458e-05	-0.0871915	1	-0.396929	0.053505	-0.482063	0.0438691	0.00882182	1	-0.326537	1	0.351446	0.0544752	0.074341	1	0.00928748	1	-0.0439401	1	0.804566	0.244917	0.0561105	1	0.0713643	1	-0.1229	1	-0.148452	1	0.33699	1	-0.06517	1	0.0556243	1
ASXL2|ENSG00000143970	0.0290938	1	0.0382764	1	-0.0745502	1	-0.00634446	1	-0.00786541	1	0.0463129	1	0.0290688	1	0.0239183	1	-0.0594727	1	0.214927	1	0.00397813	1	0.218002	1	0.0752339	1	0.102611	1	0.203151	1	0.262781	1	0.197132	1	0.362957	1
ATAD1|ENSG00000138138	0.151002	1	0.0382607	1	-0.0489619	1	0.088064	1	0.0290383	1	0.0819393	1	-0.162569	1	0.0385603	1	0.0108748	1	-0.0952173	1	-0.196866	1	0.0905568	1	-0.0428234	1	0.139438	1	0.0481841	1	0.138475	1	0.041732	1	0.224733	1
ATAD2B|ENSG00000119778	0.123049	1	-0.0726478	1	-0.0857325	1	-0.177832	1	-0.0084244	1	-0.0453483	1	-0.256328	1	-0.138942	1	-0.16369	1	0.0716086	1	-0.131849	1	0.113399	1	0.0551084	1	0.218863	1	0.27948	1	0.381192	1	0.375058	1	-0.171653	1
ATAD2|ENSG00000156802	-1.96451	0.000522327	0.350422	1	-1.97207	0.000423683	-2.04974	0.0105863	0.141428	1	-1.9515	0.000924517	0.390404	1	-0.218549	1	-0.406972	1	-0.887932	1	-0.495784	1	-0.580924	1	-1.08356	1	-1.50219	1	-1.13768	1	-1.9228	0.171218	-2.03149	0.0778519	0.852789	1
ATAD3A|ENSG00000197785	-1.15865	2.12526e-06	0.0562151	1	-0.607074	0.352301	-0.795645	0.123286	0.011396	1	-0.64457	0.267749	0.270448	1	-0.225931	1	-0.408731	1	-0.254013	1	-1.16122	0.0142402	-0.920332	0.332876	-0.357928	1	-0.636492	1	-0.433605	1	-1.15902	0.0185437	-0.94332	0.378998	-0.170332	1
ATAD3B|ENSG00000160072	-0.906489	6.56807e-05	-0.018764	1	-0.607212	0.0822906	-0.400405	1	-0.0269761	1	-0.301069	1	0.334833	1	-0.218243	1	-0.367091	1	-0.389255	1	-0.486715	1	-0.926551	1	-0.0418792	1	-0.299153	1	-0.386005	1	-0.466108	1	-0.627949	1	-0.54194	1
ATAD5|ENSG00000176208	-2.26756	8.40459e-06	0.275103	1	-1.7947	0.000575283	-2.37125	0.000653398	0.36547	1	-1.91041	0.000605587	0.387973	1	-0.253234	1	-0.439914	1	-1.08116	1	-1.18745	1	-1.51804	1	-1.32075	1	-1.21625	1	-1.10953	1	-1.98388	0.150095	-1.99119	0.135538	0.555847	1
ATAT1|ENSG00000137343	0.02719	1	-0.267864	1	0.0354465	1	0.0721993	1	-0.0455298	1	0.100984	1	-0.385741	1	-0.0796575	1	0.144566	1	-0.203013	1	-0.241016	1	0.0638374	1	-0.00461504	1	0.176519	1	-0.302337	1	-0.000631785	1	-0.157044	1	-0.152831	1
ATE1-AS1|ENSG00000226864	1.05174	0.514795	-0.0358643	1	0.528973	1	0.341701	1	-0.0404598	1	0.44651	1	-0.761563	1	0.549648	1	0.213665	1	NA	NA	0.547509	1	NA	NA	0.476737	1	0.527934	1	NA	NA	0.312647	1	NA	NA	NA	NA
ATE1|ENSG00000107669	0.0476195	1	0.0704199	1	-0.0422083	1	-0.032178	1	0.0687973	1	-0.0576732	1	-0.0461262	1	0.0396083	1	-0.247888	1	0.232463	1	0.068447	1	0.152837	1	-4.7487e-05	1	-0.157323	1	0.283827	1	0.235937	1	0.0213887	1	0.181606	1
ATF1|ENSG00000123268	0.155508	1	0.150692	1	0.048799	1	0.276384	1	0.0604551	1	0.382291	0.685483	-0.144807	1	0.114217	1	-0.119954	1	-0.0689711	1	0.0776004	1	0.0326248	1	0.178189	1	-0.0841176	1	0.112797	1	0.00261904	1	-0.285265	1	0.42788	1
ATF2|ENSG00000115966	0.295997	1	0.138096	1	0.157674	1	0.140671	1	0.0397445	1	0.246458	1	-0.187686	1	-0.0938234	1	-0.119792	1	0.04608	1	0.00949925	1	0.17204	1	0.0391525	1	0.0195031	1	0.289472	1	0.117136	1	0.126075	1	0.252843	1
ATF3|ENSG00000162772	0.966863	0.0119577	-0.423386	1	0.733813	0.852595	0.189696	1	-0.110453	1	0.135078	1	0.445267	1	0.0371574	1	-0.808685	1	-0.26869	1	-0.71134	1	-0.508762	1	-0.59445	1	-1.29112	0.24399	-0.107057	1	-0.64405	1	-1.09961	1	-0.51567	1
ATF4|ENSG00000128272	0.405446	1	0.0707468	1	0.413046	1	0.562893	1	-0.0760819	1	0.425488	1	0.0935091	1	-0.139149	1	-0.496045	1	-0.274698	1	0.207079	1	-0.405815	1	-0.190668	1	-0.443597	1	-0.105078	1	-0.315211	1	-0.29438	1	0.0613105	1
ATF4P3|ENSG00000228218	0.219802	1	0.239678	1	0.615174	1	0.755107	1	0.085658	1	0.680404	1	0.122597	1	-0.420778	1	-0.802358	1	-0.0735193	1	0.276109	1	-0.416693	1	NA	NA	NA	NA	NA	NA	NA	NA	NA	NA	-0.168902	1
ATF5|ENSG00000169136	-0.91151	0.0161886	-0.0472296	1	-0.828074	0.0618321	-0.543244	1	0.098498	1	-0.682856	1	0.428144	1	-0.0564114	1	-0.00345066	1	0.195874	1	0.521992	1	0.411138	1	-0.348741	1	-0.223363	1	-0.02928	1	-0.00260399	1	-0.0766033	1	0.34063	1
ATF6B|ENSG00000213676	-0.167008	1	-0.0798909	1	-0.0296989	1	-0.0492855	1	-0.172763	1	-0.0475793	1	-0.219255	1	0.15964	1	0.183057	1	0.0573555	1	0.138724	1	0.165604	1	0.165998	1	0.0851204	1	-0.210579	1	0.226647	1	0.028762	1	-0.048895	1
ATF6|ENSG00000118217	0.0998625	1	-0.0649166	1	-0.0735666	1	-0.12092	1	-0.0709941	1	-0.0893097	1	0.253141	0.884942	0.105021	1	-0.0512478	1	-0.0475174	1	-0.439352	1	-0.0780426	1	-0.0738003	1	-0.0181999	1	-0.0860732	1	-0.0977649	1	-0.0715969	1	-0.155943	1
ATF7|ENSG00000170653	0.353548	1	0.04613	1	0.279567	1	0.347858	1	-0.0533805	1	0.369618	1	-0.228408	1	-0.00334248	1	-0.169995	1	0.240985	1	-0.118012	1	0.193482	1	-0.0715982	1	0.0716572	1	0.236946	1	0.203124	1	0.239595	1	0.160909	1
ATF7IP|ENSG00000171681	0.371713	0.570248	-0.00483993	1	0.151139	1	0.00695979	1	-0.0568851	1	-0.0587996	1	-0.0787684	1	-0.123229	1	0.0219277	1	0.354797	1	-0.219969	1	0.358228	1	-0.278824	1	-0.0457814	1	0.166545	1	-0.391551	1	0.0487002	1	0.43176	1
ATG10|ENSG00000152348	0.382105	0.389918	0.00518954	1	0.380178	0.363626	0.125835	1	0.051573	1	0.0381794	1	-0.36816	0.0683775	0.14885	1	0.140021	1	0.145339	1	0.019987	1	0.255559	1	-0.108345	1	-0.17953	1	-0.00251768	1	-0.549742	1	-0.163088	1	0.262545	1
ATG12|ENSG00000145782	-0.112654	1	0.0485899	1	-0.221839	1	-0.0163928	1	0.0606784	1	0.0476674	1	0.175761	1	-0.0489501	1	-0.150596	1	0.0457982	1	0.0886728	1	-0.0452207	1	0.122694	1	0.019498	1	0.236393	1	0.342448	1	0.0998327	1	0.269679	1
ATG13|ENSG00000175224	0.272882	0.695583	0.0373723	1	0.394715	0.000621615	0.277288	1	-0.000961447	1	0.231491	1	-0.113485	1	0.20767	1	0.0709195	1	0.311567	1	0.829626	0.171809	0.449439	1	0.287183	1	0.0190838	1	0.167374	1	0.759938	0.402942	0.363869	1	0.344783	1
ATG14|ENSG00000126775	0.594238	1	-0.0111832	1	0.431746	1	0.440671	1	0.00248544	1	0.389023	1	-0.277366	1	0.16801	1	0.297235	1	0.434064	1	0.969161	0.0618455	0.596915	1	0.108114	1	0.304984	1	0.441377	1	0.834879	0.488229	0.58616	1	0.161362	1
ATG16L1|ENSG00000085978	0.0692533	1	0.0242863	1	0.0579607	1	-0.0992393	1	-0.027734	1	-0.0865047	1	-0.303009	0.000348655	0.0199592	1	-0.0542202	1	0.128642	1	-0.120165	1	0.0462669	1	0.0405352	1	-0.018503	1	0.0504059	1	0.0851992	1	-0.10006	1	0.127106	1
ATG16L2|ENSG00000168010	0.845345	1	-0.022041	1	0.83823	1	0.667655	1	0.0586588	1	0.591755	1	-0.724111	1	0.123945	1	-0.151996	1	0.150183	1	0.774474	1	-0.283933	1	0.357326	1	-0.0160944	1	-0.0902233	1	0.757006	1	-0.0591883	1	-0.419994	1
ATG2A|ENSG00000110046	-0.111865	1	-0.000437848	1	0.293559	1	0.0123803	1	-0.0344002	1	0.00619193	1	-0.209535	1	0.248966	1	0.321421	1	0.399759	1	1.40571	1.74808e-05	0.730038	1	0.342674	1	0.162495	1	0.0489781	1	1.29819	6.79462e-05	0.586312	1	0.165428	1
ATG2B|ENSG00000066739	0.168158	1	-0.0714354	1	0.0552616	1	0.037378	1	-0.0155186	1	0.071976	1	-0.104422	1	0.16292	1	0.277308	1	0.345122	1	1.14093	0.130451	0.698773	1	0.277748	1	0.412817	1	0.375869	1	1.16353	0.0749199	0.678156	1	0.152569	1
ATG3|ENSG00000144848	-0.24041	1	0.013269	1	-0.294433	1	-0.138559	1	0.0563494	1	-0.166825	1	0.201587	1	-0.0558092	1	-0.269659	1	-0.137706	1	-0.710405	0.846058	-0.361406	1	-0.105178	1	-0.22165	1	-0.0935247	1	-0.332242	1	-0.397588	1	-0.0689677	1
ATG4A|ENSG00000101844	-0.124797	1	-0.0735375	1	-0.18533	1	-0.464637	1	-0.0923667	1	-0.352583	1	0.16754	1	-0.0639721	1	-0.202754	1	0.234719	1	-0.483285	1	-0.0439757	1	-0.169554	1	-0.114602	1	0.227517	1	-0.137414	1	0.157339	1	-0.716908	1
ATG4B|ENSG00000168397	-0.139244	1	-0.0130416	1	0.212211	1	0.0439877	1	-0.0387153	1	0.0641652	1	-0.0833959	1	-0.0426997	1	-0.0321458	1	0.0409916	1	0.503623	1	-0.068108	1	0.148769	1	-0.0102905	1	-0.111431	1	0.215352	1	-0.147599	1	-0.0630202	1
ATG4C|ENSG00000125703	0.258538	1	0.159959	1	0.0406434	1	0.0362735	1	0.0456836	1	0.0583178	1	0.0626183	1	-0.114838	1	0.131305	1	-0.112319	1	-0.236938	1	0.130058	1	-0.224395	1	0.109007	1	0.0403419	1	-0.0424256	1	-0.0988038	1	-0.00778528	1
ATG4D|ENSG00000130734	-0.127163	1	-0.0259227	1	0.182203	1	0.246217	1	-0.229239	1	0.180703	1	-0.415338	0.224184	-0.0781708	1	-0.0892961	1	-0.0629877	1	0.443753	1	-0.0262234	1	-0.0619973	1	-0.137911	1	-0.264501	1	0.135748	1	-0.0583977	1	-0.148971	1
ATG5|ENSG00000057663	0.026036	1	0.0405	1	-0.0109662	1	0.0263966	1	0.0505031	1	-0.0314121	1	0.186104	1	0.0905461	1	-0.223765	1	0.0954944	1	-0.278713	1	-0.0223923	1	-0.0910068	1	-0.207069	1	0.157384	1	-0.118588	1	-0.20429	1	0.0622851	1
ATG7|ENSG00000197548	-0.168258	1	0.0972059	1	-0.143104	1	-0.0868118	1	0.00338458	1	-0.102907	1	0.130928	1	0.176491	1	-0.144679	1	-0.094887	1	-0.287785	1	-0.432879	1	0.038651	1	-0.18106	1	-0.290655	1	-0.25273	1	-0.556992	0.359312	-0.260178	1
ATG9A|ENSG00000198925	-0.301534	1	-0.107766	1	0.00855648	1	-0.259949	1	-0.0969237	1	-0.263049	1	-0.165324	1	-0.00503005	1	0.0988187	1	0.273307	1	0.313194	1	0.341999	1	-0.0397099	1	-0.0519634	1	-0.0195886	1	0.287257	1	0.241964	1	0.15845	1
ATHL1|ENSG00000142102	0.0935298	1	-0.187243	1	0.362183	1	-0.121313	1	-0.0726872	1	-0.00349974	1	-0.0286849	1	0.134521	1	0.117111	1	0.23892	1	1.09543	1	-0.0318076	1	0.45849	1	0.000348592	1	0.051099	1	0.404608	1	-0.0179829	1	0.264998	1
ATIC|ENSG00000138363	-0.701816	0.000207759	0.0646146	1	-0.616092	0.0028977	-0.551305	0.412264	0.0711893	1	-0.509701	0.143927	0.452072	0.0288914	-0.0225526	1	-0.21305	1	-0.479267	1	-0.836267	0.0268578	-0.660717	0.653558	-0.184837	1	-0.0929752	1	-0.490741	1	-0.420823	1	-0.563626	1	-0.384642	1
ATL1|ENSG00000198513	0.213317	1	0.0503688	1	0.0593604	1	-0.277642	1	-0.0624084	1	-0.193887	1	0.120912	1	-0.143328	1	-0.54087	1	0.809764	1	-1.53054	1	0.00492355	1	-0.476729	1	-0.354552	1	0.415498	1	-1.22701	1	0.0662027	1	0.319721	1
ATL2|ENSG00000119787	-0.270456	1	0.234039	1	-0.513719	1	0.257914	1	0.0532027	1	0.151378	1	0.251545	1	-0.023678	1	-0.0146407	1	-0.119653	1	-0.0554396	1	0.0259615	1	-0.220211	1	-0.0494574	1	-0.137411	1	0.0916934	1	-0.196618	1	0.0832844	1
ATL3|ENSG00000184743	0.0586042	1	0.181146	1	-0.000227154	1	-0.157005	1	0.0767812	1	-0.0212479	1	0.00219281	1	-0.0214363	1	-0.350284	1	0.322906	1	-0.531261	1	-0.0711489	1	-0.192349	1	-0.299927	1	0.362143	1	-0.47223	1	-0.172965	1	0.219893	1
ATM|ENSG00000149311	0.350586	1	0.103434	1	0.137587	1	0.18653	1	0.0315027	1	0.24903	1	-0.287311	1	0.151666	1	0.12472	1	0.0856986	1	0.320184	1	0.353857	1	0.211749	1	0.173069	1	0.156765	1	0.346694	1	0.166242	1	-0.0874862	1
ATMIN|ENSG00000166454	0.221581	1	-0.0370951	1	0.15785	1	0.117804	1	0.0100124	1	0.104885	1	-0.00996254	1	0.052335	1	0.0873537	1	0.181197	1	0.353301	1	0.402304	1	0.124454	1	0.30821	1	0.308422	1	0.606352	1	0.486129	1	-0.0669944	1
ATN1|ENSG00000111676	-0.280478	1	-0.0783105	1	0.048179	1	-0.108247	1	-0.106656	1	-0.0934201	1	-0.200813	1	-0.0257593	1	-0.0483812	1	0.260382	1	0.985048	0.207903	0.342468	1	0.03846	1	-0.0569703	1	-0.0495975	1	0.176076	1	0.100432	1	0.301044	1
ATOH8|ENSG00000168874	-0.165085	1	-0.0276667	1	0.226048	1	0.17012	1	-0.158195	1	0.200115	1	0.0114573	1	0.0317042	1	0.977432	1	0.257121	1	2.58499	0.00046	1.43701	1	0.614407	1	0.945441	1	0.513297	1	2.49302	0.000822773	1.6584	0.460886	0.234774	1
ATOX1|ENSG00000177556	0.0158568	1	0.00723667	1	0.0453343	1	-0.0912207	1	0.0267946	1	-0.14387	1	0.282989	0.0289498	-0.0861672	1	-0.231149	1	0.0998629	1	-0.453326	1	-0.218215	1	-0.0159834	1	-0.168432	1	0.0775175	1	-0.301319	1	-0.143092	1	-0.330925	1
ATP10A|ENSG00000206190	-0.771661	1	0.166925	1	-0.216628	1	-0.753703	1	0.044787	1	-0.713075	1	0.650622	1	-0.998552	1	-1.72843	1	-0.577857	1	-2.42183	1	-1.68948	1	-0.925476	1	-1.76752	1	-0.233513	1	-2.5873	1	-2.07546	1	-0.208671	1
ATP10D|ENSG00000145246	0.427819	1	-0.0174409	1	0.357366	1	0.315866	1	-0.0637593	1	0.182053	1	-0.22144	1	0.0510609	1	-0.431957	1	-0.463102	1	-0.862368	1	-0.700894	1	-0.15843	1	-0.791432	1	-0.634117	1	-0.870105	1	-1.12859	0.782492	0.121593	1
ATP11A|ENSG00000068650	-0.32068	1	0.0802707	1	-0.0134432	1	-0.543486	1	-0.0373942	1	-0.415836	1	0.183629	1	0.164671	1	0.113322	1	0.317371	1	0.106843	1	0.244022	1	0.404968	1	0.305957	1	0.166837	1	0.735853	1	0.394266	1	-0.373103	1
ATP11B|ENSG00000058063	-0.0593034	1	0.0702153	1	-0.191531	1	-0.155909	1	-0.00267064	1	-0.104487	1	-0.0180723	1	0.0161294	1	-0.26211	1	0.0796021	1	-0.496579	1	-0.0546933	1	-0.132712	1	-0.264398	1	0.132838	1	-0.161858	1	-0.266159	1	0.288541	1
ATP11C|ENSG00000101974	-0.280761	1	0.0433203	1	-0.341812	0.923997	-0.167419	1	0.0199546	1	-0.186853	1	1.11926	1.07506e-14	-0.0929795	1	-0.134083	1	-0.023708	1	-0.593341	1	0.048726	1	-0.303978	1	-0.263735	1	-0.0582856	1	-0.337795	1	-0.230761	1	0.7904	1
ATP13A1|ENSG00000105726	-0.135885	1	-0.0945438	1	0.228651	1	0.0992703	1	-0.194377	1	0.0896904	1	-0.216079	1	-0.104311	1	0.0102734	1	-0.305857	1	0.360845	1	-0.136634	1	0.00855683	1	0.116995	1	-0.393301	1	0.158947	1	-0.00893733	1	-0.0427334	1
ATP13A2|ENSG00000159363	-0.667614	0.38233	-0.14242	1	-0.285424	1	-0.675393	1	-0.0663044	1	-0.620939	1	0.379696	1	-0.128883	1	-0.578701	1	-0.0146662	1	-0.990991	1	-0.786338	1	0.062623	1	-0.688528	1	-0.101333	1	-0.786704	1	-0.719126	1	-0.898976	1
ATP13A3|ENSG00000133657	-0.390391	1	-0.00700116	1	-0.344907	1	-0.647572	0.117423	0.091269	1	-0.511929	0.401232	0.663726	7.54989e-05	0.319679	1	-0.335096	1	-0.132262	1	-0.891837	1	-0.492603	1	0.314434	1	-0.27915	1	-0.275832	1	-0.414783	1	-0.744184	1	-0.041277	1
ATP1A1|ENSG00000163399	0.0931404	1	-0.0412369	1	0.175073	1	-0.150529	1	-0.184686	1	-0.0384273	1	-0.206698	1	-0.0615834	1	0.0235903	1	0.25797	1	-0.39456	1	0.221831	1	-0.120396	1	0.183939	1	0.128043	1	0.0371982	1	0.252678	1	-0.241056	1
ATP1A1OS|ENSG00000203865	0.939425	0.118242	0.0664518	1	1.01179	0.0345252	0.357778	1	0.101249	1	0.579813	1	-1.02114	0.00179123	0.28599	1	0.401442	1	-0.26624	1	0.395053	1	-0.247471	1	-0.298455	1	0.282002	1	-0.292335	1	0.177486	1	-0.490797	1	0.235228	1
ATP1A3|ENSG00000105409	-0.780231	1	0.183411	1	-0.769418	1	-0.175881	1	0.103343	1	-0.324873	1	0.765825	1	-0.494783	1	-0.136603	1	0.385195	1	-0.349208	1	0.0585116	1	NA	NA	0.584701	1	NA	NA	NA	NA	NA	NA	-0.547924	1
ATP1B1|ENSG00000143153	0.00145149	1	-0.109683	1	-0.0880738	1	0.330084	1	-0.0563528	1	0.189482	1	-0.327116	1	-0.298528	1	-0.175072	1	-0.3901	1	-1.03	1	-0.480699	1	-0.323748	1	0.11385	1	-0.30867	1	-0.631992	1	-0.282463	1	-0.111094	1
ATP1B3|ENSG00000069849	0.035475	1	0.0382022	1	-0.0652709	1	0.00363498	1	0.074815	1	0.024288	1	0.184002	1	0.0152718	1	-0.0635278	1	-0.0897035	1	-0.414625	1	-0.162182	1	-0.34591	1	-0.0934015	1	-0.177749	1	-0.0462578	1	-0.163229	1	-0.194172	1
ATP2A1|ENSG00000196296	0.551721	1	-0.473502	1	0.188685	1	0.773126	1	-0.132973	1	0.815905	1	0.0964548	1	0.352498	1	0.735662	1	0.284392	1	2.69669	0.0119602	1.1533	1	0.82301	1	0.611305	1	0.223058	1	1.70393	1	1.10502	1	-0.00130283	1
ATP2A2|ENSG00000174437	-0.385101	1	0.0274609	1	-0.328818	1	-0.451313	1	0.00567835	1	-0.405003	1	0.310902	1	-0.0219113	1	0.121924	1	-0.214917	1	-0.0274549	1	0.136342	1	0.0848508	1	0.419649	1	-0.384405	1	0.608535	1	0.320172	1	0.321766	1
ATP2A3|ENSG00000074370	0.121102	1	-0.125623	1	0.414663	1	-0.684841	1	-0.48204	1	-0.549941	1	-0.387534	1	0.66555	1	0.277753	1	-0.0326947	1	1.34802	1	0.840269	1	0.630923	1	0.0394802	1	0.0322898	1	0.881628	1	0.431252	1	-0.480438	1
ATP2B1|ENSG00000070961	-0.110847	1	0.0488222	1	-0.152587	1	0.12771	1	0.040012	1	0.113264	1	0.602523	0.0078473	-0.206987	1	-0.508667	1	-0.181277	1	-1.03677	1	-0.514866	1	-0.494859	1	-0.382626	1	-0.266222	1	-0.535154	1	-0.533704	1	0.30954	1
ATP2B4|ENSG00000058668	0.384932	1	0.0170069	1	0.344095	1	-0.19729	1	-0.117786	1	-0.178444	1	-0.0784279	1	-0.310693	1	-0.093612	1	0.958275	1	-0.208183	1	0.658023	1	-0.622828	1	0.13139	1	0.649042	1	-0.349408	1	0.680187	1	-0.168294	1
ATP2C1|ENSG00000017260	0.264525	0.644075	0.0818678	1	0.117231	1	0.110839	1	0.0182181	1	0.151836	1	0.0689465	1	0.0730861	1	-0.219049	1	0.0564339	1	-0.318754	1	-0.0797361	1	-0.109946	1	-0.2516	1	0.0215551	1	-0.310037	1	-0.211872	1	-0.1752	1
ATP5A1|ENSG00000152234	0.118019	1	-0.0442068	1	0.0392703	1	0.317754	0.11279	-0.0148204	1	0.188625	1	-0.241322	0.0683865	-0.0483302	1	-0.0825639	1	-0.0497994	1	-0.531131	1	-0.113651	1	-0.180058	1	-0.0104757	1	-0.0515599	1	-0.30445	1	-0.0393395	1	-0.0188902	1
ATP5B|ENSG00000110955	-0.200873	1	-0.0904928	1	-0.205628	1	0.229781	1	-0.0366183	1	0.12712	1	-0.297553	0.211302	-0.0621045	1	-0.233308	1	-0.0462509	1	-0.800169	0.00616534	-0.309998	1	-0.163823	1	-0.076517	1	-0.0452842	1	-0.44686	1	-0.127193	1	-0.145016	1
ATP5C1|ENSG00000165629	-0.0107399	1	0.014371	1	-0.158295	1	0.162903	1	0.12304	1	0.090555	1	-0.0122719	1	0.00507222	1	-0.187019	1	-0.114616	1	-0.458749	1	-0.269237	1	-0.0518266	1	0.0116684	1	0.0522426	1	-0.0925409	1	-0.0625327	1	-0.191761	1
ATP5D|ENSG00000099624	-0.215526	1	-0.0659693	1	0.331488	1	0.231861	1	-0.0724235	1	0.0992108	1	-0.266124	1	-0.108895	1	-0.0839912	1	0.0622264	1	0.0720287	1	-0.222744	1	-0.00216536	1	-0.144659	1	-0.0920118	1	-0.333418	1	-0.0991026	1	-0.164272	1
ATP5E|ENSG00000124172	0.137555	1	0.0391609	1	-0.020934	1	0.0330067	1	0.0903721	1	-0.122392	1	0.0164957	1	-0.00745605	1	-0.186929	1	0.0269407	1	-0.28097	1	-0.0786686	1	0.0069057	1	-0.0743386	1	0.206424	1	-0.324772	1	-0.0552004	1	-0.153612	1
ATP5F1|ENSG00000116459	-0.167891	1	-0.0531245	1	-0.31661	0.189972	0.0701124	1	0.0498627	1	-0.0784154	1	0.0353239	1	-0.0819378	1	-0.175309	1	-0.0996747	1	-0.683035	0.0945653	-0.238757	1	-0.181424	1	-0.0571022	1	-0.0244432	1	-0.364346	1	-0.11003	1	-0.13141	1
ATP5F1P5|ENSG00000254944	NA	NA	NA	NA	NA	NA	1.29709	1	NA	NA	1.39835	1	NA	NA	NA	NA	NA	NA	NA	NA	NA	NA	NA	NA	NA	NA	NA	NA	NA	NA	NA	NA	NA	NA	NA	NA
ATP5G1|ENSG00000159199	-0.775373	6.41183e-06	-0.0995113	1	-0.643542	0.000188441	-0.457307	1	0.0199387	1	-0.507399	0.0327421	0.167151	1	-0.227345	1	-0.199983	1	-0.406591	1	-1.20808	0.00295192	-0.873324	0.366218	-0.330956	1	-0.197598	1	-0.469961	1	-1.06459	0.0322721	-0.59571	1	-0.443991	1
ATP5G2|ENSG00000135390	-0.00794758	1	-0.0564864	1	0.13513	1	-0.00377187	1	-0.0924406	1	0.0173157	1	-0.0843299	1	0.00808291	1	0.0555668	1	-0.0716754	1	0.0964179	1	-0.0382038	1	0.0353786	1	0.0796733	1	-0.113506	1	-0.171794	1	-0.0242283	1	-0.18435	1
ATP5G3|ENSG00000154518	-0.197398	1	-0.106511	1	-0.238446	1	0.235983	1	0.0133897	1	0.0950108	1	-0.31867	0.0169056	-0.124328	1	-0.161006	1	-0.100721	1	-0.816565	0.00209608	-0.304389	1	-0.151683	1	0.0149171	1	-0.117883	1	-0.388023	1	-0.141599	1	-0.185361	1
ATP5H|ENSG00000167863	0.0328018	1	0.0136226	1	-0.0667099	1	0.116838	1	0.0687522	1	0.0463476	1	-0.0135911	1	0.0214673	1	-0.184862	1	-0.0307042	1	-0.259866	1	-0.204526	1	-0.132979	1	-0.0976853	1	0.118386	1	-0.362331	1	-0.11413	1	-0.218287	1
ATP5I|ENSG00000169020	0.0511644	1	-0.0724947	1	-0.00893311	1	0.194385	1	0.0356865	1	-0.0304156	1	0.0577773	1	-0.158072	1	-0.219016	1	-0.0286243	1	-0.133745	1	-0.240112	1	-0.00697697	1	-0.117307	1	0.125385	1	-0.38353	1	-0.141127	1	-0.267332	1
ATP5J2|ENSG00000241468	-0.311606	1	0.0169268	1	-0.197338	1	-0.0835035	1	0.0450933	1	-0.0848295	1	-0.0195458	1	-0.213623	1	-0.17877	1	-0.139042	1	-0.249914	1	-0.434772	1	-0.0603052	1	-0.121147	1	-0.148112	1	-0.543806	1	-0.270484	1	-0.230842	1
ATP5J|ENSG00000154723	0.0680509	1	-0.0133595	1	-0.141648	1	0.290571	1	0.038845	1	0.112674	1	-0.241922	0.676468	-0.0464776	1	-0.144204	1	-0.0150107	1	-0.38005	1	-0.19024	1	-0.0402714	1	0.00652968	1	0.0979363	1	-0.215439	1	-0.115233	1	-0.169014	1
ATP5L|ENSG00000167283	-0.0858491	1	-0.0569542	1	-0.178701	1	-0.0372343	1	0.0284052	1	-0.111977	1	0.0355153	1	-0.0887008	1	-0.0345629	1	-0.146144	1	-0.245658	1	-0.156903	1	-0.0222488	1	0.0831221	1	-0.0159747	1	-0.198072	1	-0.0578692	1	-0.26571	1
ATP5O|ENSG00000241837	-0.0909805	1	0.0607346	1	-0.142518	1	0.0700382	1	0.112968	1	0.096173	1	0.0906015	1	-0.0621699	1	-0.107822	1	-0.0842341	1	-0.121268	1	-0.299449	1	-0.0255222	1	0.0162702	1	-0.0620605	1	-0.406869	1	-0.131088	1	-0.252713	1
ATP5S|ENSG00000125375	0.240701	1	-0.0360535	1	0.0965479	1	0.226462	1	0.0768697	1	0.215969	1	0.0036342	1	0.129728	1	-0.155417	1	-0.107922	1	-0.525215	1	-0.0966786	1	0.134048	1	-0.102566	1	-0.0867258	1	-0.266875	1	-0.180796	1	0.0734438	1
ATP5SL|ENSG00000105341	-0.177615	1	-0.0529681	1	0.0171278	1	-0.0483901	1	-0.115978	1	-0.0339464	1	0.0691075	1	0.00161433	1	0.0502871	1	0.132833	1	0.0162669	1	0.00359519	1	-0.0338793	1	-0.0651849	1	-0.0448557	1	-0.136851	1	-0.0244623	1	0.0376679	1
ATP6AP1|ENSG00000071553	0.0546418	1	-0.128398	1	0.248464	1	0.132377	1	-0.124133	1	0.152064	1	-0.24912	1	0.0610113	1	0.257583	1	0.140194	1	0.203381	1	0.356276	1	0.0100061	1	0.255058	1	-0.104124	1	0.358925	1	0.349765	1	-0.0987052	1
ATP6AP1L|ENSG00000205464	1.22078	7.966e-05	0.0477956	1	0.801803	0.36208	0.454924	1	0.0641894	1	0.332692	1	-1.13143	2.29639e-05	0.0128196	1	0.616718	1	0.316542	1	1.20691	1	0.679665	1	0.13508	1	0.65607	1	0.289721	1	0.314145	1	0.528513	1	0.295011	1
ATP6AP2|ENSG00000182220	0.410766	0.000523428	0.0467099	1	0.289049	0.428009	0.267347	1	-0.0263663	1	0.28384	0.885834	-0.216201	1	0.117334	1	0.152195	1	0.0764555	1	-0.10103	1	0.315911	1	0.0626297	1	0.175175	1	0.122035	1	0.311323	1	0.231851	1	-0.27388	1
ATP6V0A1|ENSG00000033627	-0.107195	1	-0.217956	1	-0.0221703	1	-0.0997705	1	-0.0938365	1	-0.0295649	1	0.124472	1	-0.0215114	1	-0.0875258	1	0.331929	1	-0.321957	1	0.107819	1	-0.0929681	1	0.138496	1	0.0900629	1	-0.0749649	1	0.169174	1	0.122962	1
ATP6V0A2|ENSG00000185344	-0.323319	1	0.111337	1	-0.329506	1	-0.373807	1	0.0746768	1	-0.230618	1	0.153536	1	0.142383	1	0.0529339	1	-0.0725282	1	0.140314	1	0.0918892	1	0.174557	1	0.0896556	1	-0.0788414	1	0.535573	1	0.032782	1	-0.0134647	1
ATP6V0A4|ENSG00000105929	-0.895491	1	-0.103795	1	-0.529517	1	-1.04962	1	0.236524	1	-0.323828	1	1.85777	1.36471e-06	-0.202484	1	-0.149639	1	-0.922945	1	-3.22384	1	-1.50773	1	NA	NA	NA	NA	NA	NA	NA	NA	NA	NA	-2.80723	1
ATP6V0B|ENSG00000117410	-0.309494	1	0.0315811	1	-0.141011	1	-0.0293238	1	0.00828289	1	-0.0504856	1	-0.00147199	1	-0.177258	1	-0.150835	1	-0.197705	1	0.102217	1	-0.242398	1	-0.0317261	1	-0.0332775	1	-0.350209	1	0.290684	1	-0.0834075	1	-0.156536	1
ATP6V0D1|ENSG00000159720	-0.0668902	1	-0.114128	1	0.0413674	1	0.0101651	1	-0.0127275	1	-0.00559061	1	0.0284629	1	-0.0443184	1	-0.109022	1	0.230616	1	-0.209481	1	0.137891	1	-0.0462473	1	0.01963	1	-0.00867331	1	0.0800862	1	0.147321	1	0.0340852	1
ATP6V0E1|ENSG00000113732	0.0703928	1	-0.0178684	1	0.0494339	1	0.18193	1	0.0978559	1	0.232457	1	0.325006	1	0.00952481	1	-0.0256569	1	-0.0317557	1	0.350351	1	0.015409	1	0.107963	1	0.232546	1	0.0069547	1	0.632405	1	0.268847	1	-0.430518	1
ATP6V0E2-AS1|ENSG00000204934	0.0339271	1	0.0436347	1	0.122312	1	0.121534	1	0.0395191	1	0.167631	1	-0.619323	0.541286	0.196623	1	0.0389636	1	-0.303432	1	-0.263285	1	-0.898931	1	0.0196611	1	0.221408	1	-0.343856	1	-0.889897	1	-0.775197	1	-0.408005	1
ATP6V0E2|ENSG00000171130	-0.155436	1	-0.0906278	1	0.0673835	1	0.131444	1	-0.0243286	1	0.0442773	1	-0.157519	1	-0.0643063	1	0.283441	1	0.209656	1	0.047574	1	0.224349	1	-0.108437	1	0.222454	1	0.0637275	1	-0.140329	1	0.24659	1	0.222447	1
ATP6V1A|ENSG00000114573	0.438161	1	-0.108219	1	0.240498	1	0.22956	1	0.040932	1	0.257554	1	-0.0986968	1	-0.132538	1	-0.190855	1	-0.212319	1	-0.673945	1	-0.305827	1	-0.000276461	1	-0.0229208	1	-0.161584	1	-0.111118	1	-0.33423	1	0.0925342	1
ATP6V1B1|ENSG00000116039	NA	NA	NA	NA	1.07314	1	0.6609	1	0.009951	1	0.772345	1	-1.29319	0.218237	0.289052	1	0.859374	1	0.0586705	1	2.14213	1	0.431895	1	0.395253	1	0.58185	1	-0.218148	1	1.14073	1	0.488822	1	-0.161137	1
ATP6V1B2|ENSG00000147416	-0.240112	1	0.162454	1	-0.246645	1	0.0935151	1	0.11363	1	0.171096	1	0.822878	3.79492e-06	0.126903	1	-0.0734204	1	-0.0636898	1	0.431169	1	0.0519566	1	0.104825	1	0.122272	1	-0.125592	1	0.656031	1	0.0769512	1	0.211527	1
ATP6V1C1|ENSG00000155097	-0.173215	1	0.00462082	1	-0.269635	1	-0.105468	1	0.0974728	1	-0.0302045	1	0.369138	0.179499	0.0889976	1	0.0207464	1	-0.0243453	1	0.374273	1	0.220566	1	0.150616	1	0.17828	1	0.0266684	1	0.748901	0.00952413	0.33031	1	0.270111	1
ATP6V1D|ENSG00000100554	-0.418876	0.694905	0.0581951	1	-0.513038	0.0439757	-0.190151	1	0.0875598	1	-0.234277	1	0.351442	0.740877	-0.0555144	1	-0.42722	1	-0.134809	1	-0.767351	0.000140483	-0.497635	0.141262	-0.130221	1	-0.216537	1	-0.064167	1	-0.396213	1	-0.360475	1	-0.210008	1
ATP6V1E1|ENSG00000131100	-0.239541	1	0.0403917	1	-0.252515	1	-0.150555	1	0.124381	1	-0.0810567	1	0.324885	0.143987	0.0540363	1	-0.116462	1	-0.00812823	1	-0.00568093	1	-0.0145901	1	0.0758152	1	0.0780569	1	-0.0436653	1	0.283663	1	0.0583258	1	0.140884	1
ATP6V1E2|ENSG00000250565	0.927605	1.9651e-07	0.0250834	1	0.826178	4.6354e-06	0.695621	0.00557562	-0.178007	1	0.447021	1	-0.367642	1	-0.0522818	1	-0.00721157	1	-0.272977	1	-0.151229	1	-0.202741	1	-0.0719662	1	-0.0366454	1	0.0160357	1	-0.233808	1	-0.276615	1	-0.0542717	1
ATP6V1F|ENSG00000128524	-0.0916482	1	-0.138906	1	-0.00755776	1	-0.0485135	1	-0.0575113	1	-0.055677	1	0.0391926	1	-0.078582	1	-0.105921	1	0.0123359	1	0.031527	1	-0.0809725	1	0.0277569	1	0.133155	1	0.00700472	1	0.112992	1	0.130988	1	-0.228282	1
ATP6V1G1|ENSG00000136888	0.0906976	1	0.0173574	1	0.0189904	1	0.159929	1	0.0658745	1	0.175682	1	0.02523	1	-0.0317874	1	-0.2396	1	0.0239634	1	0.0355661	1	0.0971705	1	0.0164728	1	0.141357	1	0.0848354	1	0.443325	1	0.239226	1	-0.177825	1
ATP6V1G2|ENSG00000213760	1.56604	5.46728e-07	-0.0820791	1	1.59982	2.94737e-07	1.00997	0.0561943	-0.0931373	1	0.844121	0.163678	-1.18603	3.20433e-05	0.306776	1	0.567656	1	0.778256	1	1.23155	1	1.44179	1	0.468349	1	0.421489	1	0.909555	1	0.856682	1	0.972008	1	1.11177	1
ATP6V1H|ENSG00000047249	-0.139694	1	0.00910209	1	-0.216291	1	-0.100673	1	0.0518403	1	-0.11024	1	0.1563	1	-0.0308429	1	-0.0567525	1	0.0468421	1	-0.300358	1	-0.00546327	1	-0.0229587	1	0.0668279	1	-0.108896	1	0.0868466	1	0.060544	1	0.0630709	1
ATP7A|ENSG00000165240	0.423895	0.664741	-0.0655802	1	0.221929	1	0.0757576	1	-0.0356067	1	0.046767	1	-0.494863	0.00504768	0.00155393	1	0.135446	1	0.551229	1	-0.0678753	1	0.725517	1	-0.14587	1	0.00721984	1	0.336945	1	0.134653	1	0.349793	1	0.480204	1
ATP7B|ENSG00000123191	0.75094	1	0.0154424	1	0.854693	1	0.463097	1	-0.160521	1	0.639735	1	-0.1522	1	-0.0178438	1	0.0040137	1	0.279371	1	-0.27545	1	0.218777	1	0.00735907	1	0.0342369	1	0.1313	1	0.156919	1	0.116533	1	-0.142152	1
ATP8A2|ENSG00000132932	1.56455	0.00237843	-0.316088	1	0.72885	1	0.488151	1	-0.141298	1	0.0050356	1	-0.804062	1	0.197095	1	-0.0241569	1	-0.0760697	1	0.555685	1	0.127737	1	0.0131025	1	0.308179	1	-0.429831	1	0.705674	1	0.0226293	1	-0.143202	1
ATP8B1|ENSG00000081923	-1.30723	0.000338705	0.0340383	1	-1.04319	0.0208433	-1.35231	0.00779783	0.176364	1	-1.01275	0.0563273	1.32975	3.16017e-06	-0.196138	1	-0.998334	0.204609	-0.471156	1	-1.80713	7.64729e-06	-1.37443	0.00152553	-0.141492	1	-1.01713	0.148661	-0.125133	1	-1.3955	0.000931938	-1.20263	0.0123381	-0.302399	1
ATP8B2|ENSG00000143515	0.402386	1	0.0226017	1	0.585947	0.00423417	0.274019	1	-0.0234778	1	0.395993	1	-0.0444525	1	-0.184457	1	-0.366925	1	0.623763	1	-0.588687	1	0.0361034	1	-0.102119	1	-0.156923	1	0.517121	1	-0.345362	1	0.10029	1	0.158891	1
ATP8B3|ENSG00000130270	-0.333866	1	0.0375176	1	-0.0541118	1	-0.40138	1	0.0131378	1	-0.0691519	1	-0.17928	1	-0.151041	1	0.097092	1	0.663986	1	0.0242996	1	0.550267	1	-0.160452	1	0.0515211	1	0.121131	1	-0.496495	1	0.108577	1	0.756475	1
ATP9A|ENSG00000054793	1.04006	0.0277009	0.269604	1	1.01051	0.0618993	0.796293	1	-0.0997049	1	0.731389	1	-1.44259	2.11608e-06	0.398764	1	0.362782	1	0.845234	1	0.681439	1	0.729195	1	0.261637	1	0.189245	1	0.500511	1	0.498485	1	0.324525	1	0.789308	1
ATP9B|ENSG00000166377	0.30814	1	-0.0446364	1	0.336707	1	0.207695	1	-0.0484942	1	0.179806	1	-0.213563	1	0.207489	1	0.215631	1	0.103275	1	0.334788	1	0.367303	1	0.0674343	1	0.100019	1	-0.0337401	1	0.237743	1	0.141183	1	0.241942	1
ATPAF1|ENSG00000123472	0.0905296	1	-0.0304885	1	-0.0695814	1	0.128882	1	0.0728249	1	0.0504592	1	-0.075456	1	0.0233204	1	0.154186	1	-0.0447891	1	0.133786	1	0.100757	1	-0.116648	1	0.191888	1	0.0375132	1	0.0290384	1	0.113697	1	0.0035777	1
ATPAF2|ENSG00000171953	-0.126679	1	-0.0813629	1	-0.0419107	1	0.00488253	1	-0.0193729	1	-0.0333468	1	-0.0733569	1	-0.251868	1	-0.163234	1	-0.146828	1	-0.145279	1	-0.25806	1	-0.0148754	1	-0.0770788	1	-0.165237	1	-0.289617	1	-0.249725	1	-0.136303	1
ATPIF1|ENSG00000130770	0.129044	1	-0.113594	1	0.149182	1	0.192499	1	0.0127798	1	0.0420044	1	-0.108912	1	-0.0800559	1	-0.0346037	1	0.0269338	1	-0.160627	1	-0.113531	1	-0.100938	1	0.0372128	1	0.104454	1	-0.476672	1	0.0172333	1	-0.219642	1
ATRAID|ENSG00000138085	0.251236	1	-0.00853729	1	0.311238	0.276401	0.122911	1	-0.0563482	1	0.123288	1	-0.285084	0.0688482	0.187814	1	0.363559	1	0.0864764	1	0.187301	1	0.286799	1	0.0385105	1	0.263982	1	-0.0278441	1	0.0144902	1	0.270484	1	-0.0216638	1
ATR|ENSG00000175054	-0.345351	1	0.123433	1	-0.470254	1	-0.266317	1	0.0766949	1	-0.193225	1	0.121621	1	0.0146174	1	-0.0611565	1	-0.21741	1	-0.329397	1	-0.385937	1	-0.138667	1	-0.0601934	1	-0.18411	1	-0.177028	1	-0.364791	1	-0.328581	1
ATRIP|ENSG00000164053	-1.26604	1.3379e-06	0.13018	1	-1.01706	0.000135472	-0.964136	0.0196039	-0.0906128	1	-0.844195	0.011233	0.288408	1	-0.124354	1	-0.1852	1	-0.173811	1	-0.546393	1	-0.421215	1	-0.422769	1	-0.350183	1	-0.2403	1	-0.622076	1	-0.612061	1	-0.10338	1
ATRN|ENSG00000088812	0.187934	1	0.0163633	1	0.246884	1	0.0706542	1	-0.0367943	1	0.0815432	1	-0.180516	1	0.114603	1	0.186218	1	0.194534	1	-0.0637032	1	0.326642	1	-0.0140206	1	0.0615431	1	0.0106131	1	0.135454	1	0.186146	1	0.195332	1
ATRNL1|ENSG00000107518	-0.277682	1	0.0635169	1	-0.22727	1	-0.371226	1	0.121378	1	-0.342229	1	0.87953	0.0463281	-0.366469	1	-1.23211	1	0.290359	1	1.10892	1	-0.649051	1	0.00982917	1	NA	NA	NA	NA	0.626738	1	NA	NA	-0.0906427	1
ATRX|ENSG00000085224	0.306694	1	-0.00597698	1	0.0661932	1	0.0785834	1	-0.00565706	1	0.0740877	1	-0.192481	1	-0.0885292	1	0.179785	1	0.23673	1	0.523923	1	0.589271	1	-0.0790074	1	0.197198	1	0.305123	1	0.54672	1	0.388381	1	0.155008	1
ATXN10|ENSG00000130638	-0.403272	0.01498	-0.0183066	1	-0.421766	0.00340877	-0.380897	0.391821	0.0547875	1	-0.384819	0.0349857	0.28923	0.202407	0.00147259	1	-0.250231	1	-0.105023	1	-0.893709	0.00293431	-0.420285	1	-0.128002	1	-0.159814	1	-0.126323	1	-0.490833	1	-0.35021	1	-0.146907	1
ATXN1|ENSG00000124788	0.165317	1	-0.0160375	1	0.206761	1	0.0736362	1	-0.0133293	1	0.0628646	1	-0.207175	1	-0.0918935	1	-0.117143	1	0.468285	1	0.131009	1	0.398524	1	-0.16986	1	-0.108628	1	0.258354	1	-0.0886459	1	0.142892	1	0.584279	1
ATXN1L|ENSG00000224470	-0.228778	0.337225	0.0532658	1	-0.175673	1	-0.0590934	1	0.0700955	1	-0.0793268	1	0.13713	1	0.0783889	1	-0.0623854	1	0.202399	1	0.30328	1	0.30236	1	0.029754	1	-0.040295	1	0.105893	1	0.348717	1	0.221719	1	0.204978	1
ATXN2|ENSG00000204842	-0.300261	1	0.0485156	1	-0.164139	1	-0.0926624	1	-0.0201984	1	-0.013037	1	0.021168	1	-0.0219731	1	-0.070954	1	-0.0497041	1	0.108274	1	-0.0304161	1	0.0825288	1	-0.00113642	1	0.0418119	1	0.187484	1	0.0200403	1	0.188964	1
ATXN2L|ENSG00000168488	-0.309912	1	-0.0191388	1	-0.0873441	1	-0.00382991	1	-0.0253528	1	-0.0379199	1	0.00181121	1	-0.0972009	1	-0.153556	1	-0.140532	1	0.334943	1	-0.147072	1	-0.0261249	1	-0.0186385	1	-0.205897	1	0.0916196	1	-0.128658	1	0.123714	1
ATXN3|ENSG00000066427	0.670191	0.00453614	0.0336416	1	0.426472	1	0.380465	1	0.0478583	1	0.394368	1	-0.204725	1	-0.0365086	1	-0.0819771	1	0.40239	1	0.423502	1	0.503529	1	0.180029	1	0.102952	1	0.547545	1	0.671749	1	0.436598	1	0.251641	1
ATXN7|ENSG00000163635	-0.0126698	1	0.0442848	1	-0.0349026	1	0.0747151	1	0.0593867	1	0.169414	1	0.176881	1	0.0466303	1	-0.0218562	1	-0.0217998	1	0.00749229	1	0.0881548	1	0.135408	1	0.0034353	1	0.114152	1	0.323119	1	0.11587	1	0.0411394	1
ATXN7L1|ENSG00000146776	0.53895	0.0151882	-0.103911	1	0.558649	0.0105209	0.37861	1	-0.13839	1	0.51653	0.0623124	-0.476529	0.0112924	0.0238306	1	0.662183	1	0.332889	1	0.756254	1	0.754653	1	0.148413	1	0.421473	1	0.0878187	1	0.708865	1	0.532785	1	0.387351	1
ATXN7L2|ENSG00000162650	0.162023	1	0.00237368	1	0.228703	1	0.232939	1	-0.158381	1	0.281615	1	-0.474006	1	-0.0554691	1	0.512333	1	0.138389	1	1.55607	0.105578	0.653808	1	0.260518	1	0.816662	1	0.435364	1	1.24937	1	0.90294	1	0.0712952	1
ATXN7L3B|ENSG00000253719	0.0791022	1	0.0421369	1	0.0435106	1	0.127237	1	0.0392544	1	0.102491	1	0.0292996	1	0.0977927	1	0.113236	1	0.0211055	1	0.0302206	1	0.250058	1	0.109514	1	0.191154	1	0.0157183	1	0.288122	1	0.166551	1	0.0572	1
ATXN7L3|ENSG00000087152	-0.0314647	1	0.040663	1	0.122335	1	0.00581477	1	-0.0854148	1	0.00560447	1	-0.0405029	1	0.140505	1	0.0824279	1	0.314978	1	0.653836	0.0172891	0.431677	1	0.226449	1	0.0479122	1	0.176835	1	0.258019	1	0.197161	1	0.191843	1
AUH|ENSG00000148090	0.84411	3.21792e-07	0.223602	1	0.711737	2.95688e-05	0.824501	1.99076e-05	0.198712	1	0.714492	3.52416e-05	-0.665724	4.57686e-06	0.459923	1	0.518827	1	0.674506	1	1.53919	0.0195789	1.03725	1	0.455597	1	0.574397	1	0.677388	1	1.28038	0.226626	0.905356	1	0.514477	1
AUNIP|ENSG00000127423	-2.0771	0.000827523	0.193989	1	-2.21081	0.000267649	-2.25434	0.0306874	0.274578	1	-2.19652	0.00171429	0.647909	1	-0.607314	1	-1.02861	1	-1.51179	1	-2.54704	0.0142012	-1.99714	0.322801	-1.47837	1	-1.27991	1	-1.33521	1	-3.55723	8.84691e-05	-2.29614	0.0542914	0.165749	1
AUP1|ENSG00000115307	-0.414489	0.000548354	0.00127641	1	-0.25854	1	-0.153554	1	-0.00258596	1	-0.151089	1	0.0849433	1	-0.129678	1	-0.126842	1	-0.178594	1	0.400994	1	-0.264843	1	-0.0808609	1	-0.0457985	1	-0.18196	1	0.257843	1	-0.0720124	1	-0.348182	1
AURKA|ENSG00000087586	-1.89633	0.118741	0.232685	1	-1.82258	0.190591	-1.80622	1	0.130396	1	-1.59491	1	0.785391	1	-0.288427	1	-0.487481	1	-0.757799	1	-1.9618	0.00591171	-1.4046	0.705291	-1.13558	1	-1.06223	1	-1.19884	1	-3.06506	2.36303e-06	-2.21037	0.00085241	0.746785	1
AURKAIP1|ENSG00000175756	-0.583076	0.0490131	-0.0354368	1	-0.221753	1	-0.200168	1	-0.0443437	1	-0.30871	1	0.0531372	1	-0.130096	1	-0.164397	1	0.057047	1	-0.152009	1	-0.333954	1	-0.133281	1	-0.312129	1	-0.140414	1	-0.51856	1	-0.328587	1	-0.200917	1
AURKB|ENSG00000178999	-2.30775	0.00265144	0.297022	1	-1.90931	0.0426106	-2.4493	0.0485882	0.1527	1	-2.08556	0.0234823	0.493909	1	-0.739626	1	-1.02467	1	-1.22733	1	-2.50077	1	-2.78441	0.988918	-1.78702	1	-1.99828	1	-1.38522	1	-4.77835	0.0011423	-3.30764	0.134675	0.602093	1
AURKC|ENSG00000105146	NA	NA	NA	NA	NA	NA	0.610283	1	NA	NA	NA	NA	NA	NA	-0.170591	1	0.226696	1	0.121117	1	1.29363	1	0.0276428	1	0.173202	1	0.0693348	1	-0.12996	1	0.0986463	1	0.325929	1	-0.691017	1
AVEN|ENSG00000169857	-0.393945	0.434965	0.174971	1	-0.255283	1	-0.505899	0.296809	0.108712	1	-0.467846	0.100626	0.182261	1	-0.110094	1	-0.529539	1	-0.150213	1	-0.629938	0.135603	-0.464863	1	-0.300852	1	-0.454346	1	-0.02834	1	-0.475085	1	-0.399807	1	-0.507627	1
AVIL|ENSG00000135407	1.45153	0.423401	-0.137823	1	1.30636	1	0.651602	1	-0.309388	1	0.718521	1	-1.43249	0.0641308	-0.267792	1	0.319107	1	1.09884	1	2.41059	0.00727533	1.58041	1	0.549808	1	0.682717	1	1.33423	1	1.12465	1	1.2389	1	-0.00589159	1
AVL9|ENSG00000105778	-0.198866	1	0.0260058	1	-0.25323	1	0.11538	1	0.17936	1	0.147815	1	0.445885	0.000268125	0.228475	1	0.0108473	1	-0.282237	1	-0.375739	1	-0.270521	1	0.127408	1	-0.0966177	1	-0.323183	1	-0.051512	1	-0.313689	1	-0.0200064	1
AVPI1|ENSG00000119986	0.829909	1	-0.159193	1	1.04126	0.134131	0.891383	1	-0.00376367	1	1.04137	0.267336	0.0899692	1	0.328907	1	0.56634	1	0.2117	1	1.06192	0.929286	0.643679	1	0.403758	1	0.508068	1	-0.0121013	1	0.596219	1	0.462502	1	0.622355	1
AXIN1|ENSG00000103126	-0.347198	1	0.0554906	1	-0.0192752	1	-0.046872	1	-0.086982	1	-0.15711	1	0.128268	1	0.0330399	1	-0.211499	1	0.0622008	1	0.235369	1	-0.0982411	1	0.221357	1	0.0345853	1	0.082713	1	0.103038	1	0.0385611	1	-0.331741	1
AXIN2|ENSG00000168646	0.481181	1	-0.0735785	1	0.279101	1	0.599107	1	0.083787	1	0.627399	1	-0.088197	1	-0.833438	1	0.081697	1	0.493669	1	0.896283	1	0.842986	1	-0.726701	1	-0.171973	1	0.331689	1	-0.00872084	1	0.0734613	1	1.3774	1
AXL|ENSG00000167601	-1.00147	1.54486e-08	0.115375	1	-0.618034	0.000554458	-1.0405	3.78864e-07	0.079446	1	-0.784004	6.94312e-06	0.555458	0.000219212	-0.0451954	1	-0.571186	1	-0.188173	1	-0.847209	1	-0.710429	1	-0.100364	1	-0.693512	1	-0.259749	1	-1.09001	0.347501	-0.876383	1	-0.24773	1
AZI1|ENSG00000141577	-0.732708	0.216106	0.00264214	1	-0.401843	1	-0.316984	1	-0.0373036	1	-0.463913	1	0.0841698	1	-0.0320196	1	0.2558	1	-0.0626866	1	0.807293	1	0.242421	1	-0.0534284	1	0.0479533	1	-0.170286	1	0.162662	1	0.127689	1	0.0624614	1
AZI2|ENSG00000163512	0.289989	0.5594	0.0608469	1	0.0824464	1	0.151405	1	0.0130507	1	0.0901933	1	0.0102112	1	0.124543	1	0.0253081	1	-0.115915	1	0.259594	1	0.211314	1	0.242191	1	0.145262	1	0.127457	1	0.355989	1	0.130904	1	0.319164	1
AZIN1|ENSG00000155096	-0.428848	0.148053	0.112378	1	-0.667306	5.54611e-05	0.0956985	1	0.0600569	1	-0.0176418	1	0.159521	1	0.0655452	1	-0.352743	1	-0.0161859	1	-1.01418	1	-0.285185	1	-0.226242	1	-0.388575	1	0.0262717	1	-0.706679	1	-0.41799	1	0.236195	1
B2M|ENSG00000166710	0.619277	1	0.110386	1	0.349341	1	0.351032	1	0.0559244	1	0.288333	1	-0.246158	1	0.0271595	1	0.0901166	1	0.0463448	1	0.357616	1	0.449861	1	-0.0988611	1	0.230707	1	-0.00982898	1	0.464892	1	0.252235	1	0.0148007	1
B3GALNT1|ENSG00000169255	-0.487445	1	0.105316	1	-0.352738	1	-0.152293	1	-0.0566806	1	-0.219842	1	-4.19212	1.149e-20	-0.155476	1	0.0919773	1	-0.115283	1	-0.611773	1	0.319647	1	-0.374161	1	0.0964851	1	-0.28611	1	-0.522422	1	-0.176967	1	-0.0533029	1
B3GALNT2|ENSG00000162885	0.495745	0.00190546	0.00395518	1	0.421931	0.0619652	0.253923	1	-0.0412545	1	0.166605	1	-0.228098	1	-0.0907328	1	-0.02282	1	-0.103454	1	-0.32622	1	-0.0311747	1	-0.0600482	1	0.160263	1	0.0966651	1	0.0509576	1	0.152462	1	-0.0678391	1
B3GALT4|ENSG00000235863	1.34096	0.0430609	-0.0114154	1	1.76498	0.000115287	0.763077	1	-0.636065	1	0.903887	1	0.149916	1	0.625557	1	0.854699	1	1.7374	0.00191307	2.30372	8.52736e-06	2.1853	3.41727e-05	0.610878	1	0.432149	1	0.841744	1	1.06602	1	1.05224	1	1.35115	0.104282
B3GALT6|ENSG00000176022	-0.553246	0.0323525	0.0727718	1	0.00277834	1	-0.357977	1	0.00425839	1	-0.298713	1	0.19442	1	-0.0724937	1	-0.0122519	1	0.00666649	1	-0.381326	1	-0.151638	1	-0.10813	1	-0.244366	1	-0.312074	1	-0.520332	1	-0.373041	1	-0.0772278	1
B3GALTL|ENSG00000187676	-0.0150245	1	0.106751	1	-0.0463284	1	0.15666	1	0.0647325	1	0.196933	1	0.0338073	1	0.240954	1	-0.00297841	1	0.163904	1	0.26526	1	0.226544	1	-0.239096	1	-0.399204	1	0.158687	1	0.246566	1	-0.0368375	1	0.0348392	1
B3GAT3|ENSG00000149541	-0.13389	1	-0.0557445	1	0.178491	1	-0.0440788	1	-0.116147	1	-0.170022	1	-0.207629	1	-0.16892	1	0.0127009	1	-0.238792	1	-0.510678	1	-0.322319	1	-0.198947	1	0.0384373	1	-0.564734	1	-0.407982	1	-0.204977	1	-0.0145381	1
B3GNT1|ENSG00000174684	0.380805	1	-0.0816019	1	0.538028	0.00600331	0.308304	1	-0.086683	1	0.200213	1	-0.267937	1	0.117827	1	0.717772	1	0.343621	1	0.762188	1	0.967617	0.136411	0.0980954	1	0.724351	1	0.235352	1	0.816291	1	0.915531	0.239308	0.206596	1
B3GNT2|ENSG00000170340	-0.617013	0.814828	-0.0392205	1	-0.629914	0.718208	-0.404914	1	0.0863156	1	-0.336147	1	0.616881	0.0572035	-0.216219	1	-0.612772	1	0.0522217	1	-0.899008	1	-0.200067	1	-0.149908	1	-0.074294	1	0.305216	1	-0.0586278	1	0.0986011	1	-0.262035	1
B3GNT8|ENSG00000177191	1.361	1	-0.169745	1	1.33234	1	0.649388	1	-0.150296	1	0.72377	1	-1.32193	0.255829	-0.135335	1	0.25235	1	1.36204	1	0.682072	1	1.1384	1	0.262739	1	-0.104675	1	0.625848	1	0.0822434	1	0.4896	1	1.40752	1
B3GNT9|ENSG00000237172	0.215748	1	-0.093898	1	0.554215	0.0201341	0.156057	1	-0.140762	1	0.118884	1	-0.162473	1	0.127206	1	0.255507	1	0.161787	1	0.217124	1	0.447219	1	0.157952	1	0.380529	1	-0.103148	1	0.0572227	1	0.345971	1	0.089406	1
B3GNTL1|ENSG00000175711	-0.320658	1	-0.115292	1	-0.117178	1	-0.148573	1	-0.0635157	1	-0.216288	1	0.106807	1	0.020086	1	0.106749	1	-0.296641	1	0.917678	1	-0.167376	1	-0.00187816	1	-0.21697	1	-0.467336	1	-0.0756942	1	-0.474392	1	-0.113022	1
B4GALNT1|ENSG00000135454	-0.54865	1	-0.192817	1	-0.646678	1	-0.351104	1	-0.0541088	1	-0.656921	1	-0.613929	0.154862	-0.42508	1	-0.676019	1	0.154922	1	-1.942	1	-0.822868	1	-1.12132	1	-1.4554	1	-0.267912	1	-2.0104	1	-1.33856	1	-0.0129576	1
B4GALNT4|ENSG00000182272	-0.12203	1	0.0724715	1	0.0829725	1	-0.749979	1	-0.0724736	1	-0.704875	1	1.02392	0.0842431	-0.262119	1	0.157544	1	0.179872	1	0.234035	1	-0.061127	1	0.0756361	1	0.469714	1	0.298565	1	-0.0103118	1	0.634044	1	0.0424222	1
B4GALT1|ENSG00000086062	0.905226	2.80812e-08	-0.0865425	1	0.873128	7.92252e-08	0.502544	0.259701	-0.122101	1	0.431931	0.388775	-0.405431	0.0719812	0.273379	1	0.569476	1	0.337328	1	0.443974	1	0.733935	1	0.112801	1	0.453248	1	0.111378	1	0.523352	1	0.55383	1	-0.0188704	1
B4GALT2|ENSG00000117411	-0.575934	0.0154625	0.0247137	1	-0.24259	1	-0.427585	1	-0.055346	1	-0.435781	1	0.183732	1	-0.157918	1	-0.478956	1	-0.0970884	1	-1.1013	0.000136623	-0.7607	0.071115	-0.224777	1	-0.669569	0.581114	-0.257257	1	-1.40353	1.55343e-06	-0.996465	0.00141178	-0.203642	1
B4GALT3|ENSG00000158850	-0.418373	0.053962	0.0497987	1	-0.160451	1	-0.118957	1	-0.0378287	1	-0.105134	1	-0.041863	1	0.0370657	1	-0.107304	1	-0.137099	1	-0.361807	1	-0.298991	1	0.144906	1	-0.234381	1	-0.407297	1	-0.244986	1	-0.554709	1	-0.245423	1
B4GALT4|ENSG00000121578	-0.0494452	1	0.0662278	1	-0.235006	1	-0.084937	1	-0.010331	1	-0.120606	1	-0.120503	1	0.000121286	1	-0.113569	1	-0.106336	1	-0.27968	1	-0.0816813	1	-0.192565	1	-0.228139	1	-0.160928	1	-0.185765	1	-0.271875	1	-0.142323	1
B4GALT5|ENSG00000158470	-0.0705388	1	0.0869991	1	-0.086819	1	-0.122862	1	0.0944425	1	-0.117408	1	-0.090121	1	-0.0240184	1	0.115427	1	0.285854	1	-0.580294	1	0.463463	1	-0.262568	1	-0.165948	1	0.0296283	1	-0.675789	1	-0.0671544	1	0.35421	1
B4GALT6|ENSG00000118276	-0.618273	1	0.10979	1	-0.797426	1	-0.985059	1	0.168447	1	-0.901918	1	1.17304	0.00065212	-0.151428	1	-0.215066	1	-0.479725	1	-1.13333	1	-0.513312	1	-0.433491	1	-0.492	1	-0.371823	1	-0.889983	1	-0.884418	1	0.439408	1
B4GALT7|ENSG00000027847	0.01526	1	-0.160972	1	0.326549	1	0.0283433	1	-0.126846	1	-0.0431325	1	-0.243158	1	-0.22003	1	-0.165346	1	-0.253648	1	-1.45158	1	-0.715299	1	-0.285823	1	-0.354704	1	-0.652547	1	-1.43473	1	-0.748531	1	-0.678227	1
B9D1|ENSG00000108641	-0.0530361	1	-0.254367	1	0.192568	1	0.048599	1	-0.253597	1	-0.0626436	1	-0.0876519	1	-0.0599392	1	0.0286847	1	-0.159732	1	-0.493889	1	-0.32761	1	-0.0717145	1	0.12151	1	-0.245468	1	-0.434469	1	-0.259632	1	-0.212679	1
B9D2|ENSG00000123810	-0.348747	1	0.0943672	1	-0.080121	1	-0.579393	1	-0.0240525	1	-0.0916224	1	0.0419179	1	0.0934066	1	0.203709	1	0.369528	1	0.559545	1	0.43057	1	-0.164852	1	-0.00774014	1	-0.0225282	1	0.0560418	1	0.187079	1	0.39402	1
BABAM1|ENSG00000105393	-0.166195	1	0.0594815	1	-0.0681988	1	-0.039189	1	0.024262	1	-0.112793	1	0.0732959	1	-0.11081	1	-0.0811572	1	0.00981554	1	0.00628644	1	-0.237202	1	-0.158198	1	-0.174306	1	-0.0718919	1	-0.274502	1	-0.265146	1	-0.242661	1
BACE1|ENSG00000186318	0.199365	1	-0.0133526	1	0.301467	0.0335893	0.199921	1	0.00130111	1	0.209686	1	-0.363647	6.15211e-05	0.0515764	1	0.158925	1	0.280003	1	-0.0391462	1	0.44077	1	-0.0137187	1	0.0972835	1	0.175832	1	0.0942703	1	0.332433	1	0.13469	1
BACE2|ENSG00000182240	0.768622	0.617076	-0.134421	1	0.669529	1	0.0524532	1	0.00380264	1	0.160916	1	-0.23592	1	0.0361014	1	-0.116646	1	0.0803216	1	-0.360992	1	-0.0252684	1	-0.0914434	1	0.0430465	1	0.054979	1	0.116771	1	0.192416	1	-0.315505	1
BACH1|ENSG00000156273	0.383769	1	0.187585	1	0.372818	1	0.234454	1	0.268344	1	0.307066	1	0.688407	3.314e-06	0.152353	1	-0.468733	1	0.0162664	1	0.0740583	1	-0.116375	1	0.148728	1	-0.0769293	1	0.0843634	1	0.609261	1	0.197048	1	0.0638128	1
BAD|ENSG00000002330	-0.318094	1	-0.0481562	1	-0.060179	1	-0.0586833	1	0.0431919	1	-0.174673	1	0.165643	1	-0.0250418	1	0.0899283	1	0.295189	1	0.527945	1	0.353522	1	0.0917072	1	0.0759517	1	0.156511	1	0.268248	1	0.321094	1	0.0909935	1
BAG1|ENSG00000107262	0.709907	0.165944	0.038142	1	0.780191	0.0467281	0.636716	1	-0.096192	1	0.609337	1	-0.567298	0.624277	0.123987	1	0.117913	1	0.367398	1	0.991529	0.57654	0.696604	1	0.186715	1	0.402284	1	0.532127	1	1.15757	0.0619499	1.05121	0.25539	-0.212141	1
BAG2|ENSG00000112208	0.407302	0.654797	-0.243769	1	0.203269	1	0.0672834	1	0.102478	1	0.0769681	1	-0.141379	1	-0.253419	1	-0.446087	1	-0.762611	1	-1.35335	1	-1.12709	1	-0.320179	1	-0.236957	1	-0.462341	1	-0.921522	1	-0.921461	1	-0.0127763	1
BAG3|ENSG00000151929	-0.586237	1	-0.00436768	1	-0.241873	1	-0.28465	1	0.00454533	1	-0.258834	1	0.342098	1	-0.106909	1	-0.172523	1	0.122477	1	-0.713714	1	-0.263479	1	0.200771	1	0.0329361	1	0.0763064	1	-0.386142	1	-0.0867307	1	-0.0928425	1
BAG4|ENSG00000156735	-0.063754	1	-0.00224673	1	-0.218704	1	-0.140749	1	-0.0586389	1	-0.0889509	1	0.00360218	1	-0.0879097	1	-0.348249	1	-0.0848057	1	-0.71098	1	-0.346507	1	0.0115599	1	-0.109753	1	0.147439	1	-0.264776	1	-0.30213	1	0.0408326	1
BAG5|ENSG00000166170	-0.263905	1	0.0656398	1	-0.316213	0.248228	-0.201423	1	0.107722	1	-0.185387	1	0.220488	1	0.114107	1	-0.143849	1	0.189736	1	-0.446209	1	-0.0484451	1	0.0408973	1	-0.116582	1	0.169297	1	-0.123476	1	0.00593198	1	0.0633607	1
BAG6|ENSG00000204463	-0.0829302	1	-0.0583881	1	0.20468	1	0.0806686	1	-0.0724864	1	0.101186	1	-0.297854	1	0.0210476	1	-0.131571	1	0.0428758	1	0.224887	1	-0.0561405	1	0.0959509	1	-0.108083	1	-0.127323	1	0.108057	1	-0.0580157	1	0.180938	1
BAHD1|ENSG00000140320	-0.184766	1	-0.0193076	1	-0.00776842	1	-0.156101	1	-0.0312098	1	-0.133923	1	-0.0502643	1	0.0122026	1	-0.157457	1	0.435987	1	0.213665	1	0.200693	1	0.175364	1	0.120558	1	0.228748	1	0.206866	1	0.228688	1	0.0492489	1
BAI2|ENSG00000121753	-1.40765	1.6143e-05	0.204875	1	-0.948308	0.0256427	-1.3472	0.0029127	0.144235	1	-1.3908	5.36374e-05	0.134043	1	0.0240086	1	0.466418	1	0.236374	1	-0.280862	1	0.312904	1	-0.545135	1	0.052495	1	0.0424432	1	-0.632289	1	0.248563	1	0.150312	1
BAIAP2-AS1|ENSG00000226137	0.31579	1	-0.233771	1	0.462785	1	0.214288	1	-0.0843167	1	0.243756	1	-0.0985845	1	0.239951	1	0.431327	1	0.659883	1	0.658083	1	0.781261	1	0.424641	1	0.623974	1	0.534325	1	0.642206	1	0.800188	0.919856	-0.0453201	1
BAIAP2|ENSG00000175866	-0.60769	1	0.00519077	1	-0.31245	1	-0.0501877	1	-0.0627641	1	-0.246134	1	0.753839	0.115721	-0.0806564	1	-0.0772216	1	0.0932861	1	-0.372777	1	-0.155045	1	0.138908	1	0.23201	1	0.324676	1	0.0685481	1	0.415768	1	-0.698856	1
BAIAP2L1|ENSG00000006453	-0.571233	1	-0.00741409	1	-0.180619	1	-0.637476	1	-0.0450058	1	-0.41096	1	0.623622	1	-0.0920228	1	-0.137987	1	0.188429	1	-1.16997	0.00639713	-0.533289	1	-0.118617	1	-0.301617	1	-0.0563089	1	-1.80596	1.67801e-06	-0.931703	0.207942	0.258221	1
BAIAP3|ENSG00000007516	0.401717	1	NA	NA	0.282511	1	0.160719	1	NA	NA	0.30774	1	NA	NA	1.10389	1	0.8931	1	1.07318	1	3.83015	2.34916e-07	1.60214	0.541071	1.25679	1	0.683985	1	0.849671	1	3.03269	2.07283e-05	1.39531	1	0.587576	1
BAK1|ENSG00000030110	-0.473994	0.364562	-0.120453	1	-0.331406	1	-0.18478	1	-0.100931	1	-0.256241	1	-0.0907822	1	-0.154738	1	-0.351939	1	-0.0187021	1	-1.2496	0.00372947	-0.441641	1	-0.212402	1	-0.246565	1	-0.0271537	1	-0.864234	0.845822	-0.380676	1	-0.334075	1
BAK1P1|ENSG00000175730	-0.421231	1	-0.310187	1	-0.381859	1	0.411366	1	-0.0222177	1	0.0821472	1	0.107259	1	-0.113149	1	-0.0610735	1	0.118176	1	-0.56892	1	-0.47263	1	-0.311951	1	0.113395	1	-0.197221	1	-0.852267	1	-0.368656	1	-0.347724	1
BAMBI|ENSG00000095739	0.0981481	1	-0.0622847	1	0.169054	1	0.687265	0.438924	0.0464063	1	0.583229	0.817484	0.415544	1	0.228586	1	1.30742	1	0.435731	1	3.30302	0.203915	2.09097	1	0.853591	1	1.4844	1	0.981556	1	3.00074	0.759451	2.24413	1	-0.227933	1
BANF1|ENSG00000175334	-0.515815	0.0509877	0.000341151	1	-0.454782	0.185683	-0.3327	1	0.0347455	1	-0.389758	1	0.28065	1	-0.100261	1	-0.336294	1	-0.201598	1	-0.550164	1	-0.598692	1	-0.24483	1	-0.433674	1	-0.263529	1	-0.798955	0.139572	-0.624995	1	-0.0778676	1
BANK1|ENSG00000153064	NA	NA	NA	NA	NA	NA	-0.698346	1	0.0139037	1	-1.74015	1	-1.60787	0.324207	-0.176292	1	0.00751027	1	-0.502881	1	-1.25549	1	-0.378491	1	-0.486361	1	-0.175947	1	-0.640111	1	-1.29682	1	-0.778919	1	1.10732	1
BANP|ENSG00000172530	0.154602	1	0.0158244	1	0.4226	1	0.102844	1	-0.0765623	1	0.0788186	1	-0.21714	1	-0.106911	1	-0.00575449	1	0.0571251	1	0.193426	1	0.00751166	1	0.0460197	1	0.0295494	1	-0.127358	1	-0.0962315	1	-0.27251	1	-0.286919	1
BAP1|ENSG00000163930	-0.130705	1	-0.00853916	1	0.0631487	1	-0.0351936	1	-0.0539433	1	-0.0538284	1	0.0227036	1	0.0223446	1	0.111242	1	0.148286	1	0.40465	1	0.29272	1	-0.000410813	1	0.0349718	1	-0.0254319	1	0.19872	1	0.0982564	1	0.214752	1
BARD1|ENSG00000138376	-1.27725	0.00669996	0.309105	1	-1.48609	0.000425734	-0.982768	1	0.201649	1	-0.886277	1	0.486759	1	-0.301408	1	-0.818366	1	-1.10199	1	-1.69568	0.430905	-1.57546	1	-1.24051	1	-1.68981	0.354722	-1.08026	1	-2.58901	0.000639467	-2.28718	0.00471296	0.830547	1
BASP1|ENSG00000176788	0.605073	1	-0.199296	1	0.758354	0.0503492	0.0783169	1	-0.0833933	1	0.223743	1	-0.236253	1	0.0462285	1	0.255882	1	-0.446011	1	0.833329	0.0967402	0.0712175	1	0.0481518	1	-0.0159327	1	-0.386937	1	0.625316	1	-0.0402168	1	0.0963489	1
BAX|ENSG00000087088	-0.46367	1	0.0888794	1	-0.25172	1	-0.313966	1	-0.0977262	1	-0.348531	1	0.363811	1	0.012136	1	0.166953	1	-0.0242412	1	0.184731	1	0.00109795	1	0.00339548	1	0.0382922	1	-0.208281	1	0.0760988	1	-0.106548	1	-0.422197	1
BAZ1A|ENSG00000198604	-0.437995	1	0.0684091	1	-0.585788	0.0195683	-0.400165	1	-0.0262896	1	-0.367162	1	0.389416	0.531014	0.115584	1	-0.267044	1	-0.103875	1	-0.336034	1	-0.275356	1	-0.115097	1	-0.0905616	1	-0.119998	1	-0.0493229	1	-0.314909	1	-0.457296	1
BAZ1B|ENSG00000009954	-0.183092	1	0.0456428	1	-0.287125	1	-0.270131	1	-0.0335931	1	-0.300214	1	-0.0840214	1	-0.0206626	1	-0.0239553	1	0.097334	1	0.120167	1	0.180618	1	-0.0927857	1	-0.00335888	1	0.0897598	1	0.153182	1	0.0765038	1	0.227845	1
BAZ2A|ENSG00000076108	0.0869897	1	-0.206591	1	0.150057	1	0.139146	1	-0.142151	1	0.223702	1	-0.213954	1	0.116227	1	0.0886199	1	0.420786	1	0.518637	0.172711	0.444936	1	0.222383	1	0.101732	1	0.246342	1	0.554848	0.0437522	0.418669	1	0.176083	1
BAZ2B|ENSG00000123636	1.01153	1.12775e-07	-0.103992	1	0.701085	0.0011028	0.503032	1	-0.0943301	1	0.443052	1	-0.817203	1.10561e-06	0.131724	1	0.196323	1	0.493913	1	0.765021	1	0.904835	1	0.119862	1	0.17611	1	0.373738	1	0.592702	1	0.490867	1	0.418126	1
BBC3|ENSG00000105327	1.4637	0.000730074	0.151718	1	1.63559	8.14235e-05	1.24413	0.188858	-0.135205	1	1.08901	0.276084	-0.83924	1	0.208379	1	0.300794	1	1.14015	0.019608	1.02309	0.0750518	1.33424	0.00117843	0.0703981	1	-0.0475097	1	0.774568	1	0.609785	1	0.93102	0.337496	-0.111791	1
BBIP1|ENSG00000214413	-0.028634	1	0.0172529	1	-0.174212	1	0.159422	1	0.0296347	1	0.193871	1	0.112889	1	-0.0787702	1	-0.171703	1	-0.144156	1	-0.155806	1	-0.100216	1	-0.0409603	1	-0.0389272	1	0.0897134	1	0.0212076	1	-0.14531	1	0.0849264	1
BBS10|ENSG00000179941	0.0040407	1	0.0827256	1	-0.0437704	1	-0.100787	1	0.0682354	1	-0.0769161	1	-0.0497581	1	0.224533	1	0.263209	1	-0.115799	1	-0.0398161	1	0.0739286	1	0.287652	1	0.263813	1	-0.0304269	1	0.0681163	1	-0.239224	1	0.2003	1
BBS12|ENSG00000181004	0.711166	1	-0.151596	1	0.55745	1	0.129457	1	0.0103505	1	0.03401	1	-0.205054	1	0.411744	1	0.263443	1	0.475379	1	0.308786	1	0.331445	1	0.284655	1	-0.0908419	1	0.405382	1	0.0541371	1	0.0198092	1	0.37996	1
BBS1|ENSG00000174483	NA	NA	NA	NA	0.12	1	0.136826	1	-0.116963	1	0.373631	1	-0.507739	1	0.0408375	1	0.781104	1	0.0121158	1	0.626036	1	0.340182	1	0.632076	1	0.882262	1	0.238676	1	1.4089	0.0817252	0.960242	1	-0.535864	1
BBS2|ENSG00000125124	0.562088	0.00317784	0.0799841	1	0.468454	0.133114	0.286548	1	0.0545108	1	0.265557	1	-0.420878	0.0504846	0.246485	1	0.233348	1	0.344055	1	0.752	0.00680385	0.432153	1	0.215821	1	0.173265	1	0.258173	1	0.850123	0.000503192	0.306371	1	0.0533355	1
BBS4|ENSG00000140463	0.558479	6.14491e-06	-0.084901	1	0.409645	0.00853804	0.219738	1	0.0435124	1	0.246811	1	-0.418295	0.000190641	-0.0556883	1	-0.0246713	1	-0.00773513	1	-0.193581	1	0.0252553	1	-0.313011	1	-0.135338	1	-0.039072	1	-0.245169	1	-0.0789395	1	0.329816	1
BBS5|ENSG00000163093	0.123201	1	-0.0150388	1	0.240376	1	0.158018	1	-0.0358988	1	0.110255	1	-0.454942	1	-0.144251	1	0.133528	1	-0.0177866	1	0.933893	1	0.0874316	1	0.00990124	1	0.215448	1	0.0089291	1	0.623339	1	0.255399	1	-0.224801	1
BBS7|ENSG00000138686	0.081388	1	0.0959243	1	-0.0793227	1	-0.058536	1	0.059274	1	-0.0938444	1	0.00538237	1	0.0384536	1	-0.0444813	1	0.106818	1	-0.352552	1	0.0312313	1	-0.00565354	1	0.0583519	1	0.208445	1	-0.125457	1	-0.0203969	1	0.0680751	1
BBS9|ENSG00000122507	0.605973	0.0458521	-0.0950026	1	0.476249	1	0.269205	1	-0.0815274	1	0.189063	1	-0.438943	0.806707	0.0192755	1	-0.041168	1	0.449123	1	-0.16964	1	0.358656	1	-0.142654	1	-0.190734	1	0.386385	1	-0.270186	1	-0.0611678	1	0.459873	1
BBX|ENSG00000114439	0.28313	1	0.109563	1	0.122015	1	0.117274	1	0.00954677	1	0.149575	1	0.121301	1	0.144337	1	0.250219	1	0.270927	1	0.278341	1	0.445314	1	0.155879	1	0.0362302	1	0.160513	1	0.151347	1	0.0388532	1	0.437766	1
BCAM|ENSG00000187244	0.243052	1	-0.235824	1	0.459435	1	-0.161481	1	-0.231116	1	-0.167683	1	-0.309915	1	0.184506	1	0.65346	1	0.0194742	1	0.777535	1	0.67334	1	0.123079	1	0.463692	1	-0.11629	1	0.150892	1	0.515634	1	0.367192	1
BCAP29|ENSG00000075790	-0.329233	1	0.105786	1	-0.465745	1	-0.348898	1	0.0558066	1	-0.204157	1	0.238252	1	-0.0399515	1	-0.347444	1	-0.191867	1	-0.659114	1	-0.390286	1	-0.267714	1	-0.418649	1	-0.0601044	1	-0.444999	1	-0.457341	1	-0.195131	1
BCAP31|ENSG00000185825	-0.0995123	1	-0.0501594	1	0.0136029	1	-0.0756734	1	-0.078734	1	-0.0331391	1	0.0788039	1	-0.0468074	1	-0.122203	1	-0.063561	1	-0.47007	1	-0.323897	1	-0.122418	1	-0.129516	1	-0.172853	1	-0.34249	1	-0.189984	1	-0.269404	1
BCAR1|ENSG00000050820	-0.773043	0.356319	0.0180623	1	-0.131508	1	-0.345676	1	-0.014381	1	-0.309682	1	0.601754	0.914785	-0.0771153	1	-0.0955226	1	-0.0657367	1	-0.161266	1	-0.321915	1	0.180363	1	-0.180794	1	-0.220835	1	-0.324365	1	-0.294147	1	-0.133254	1
BCAR3|ENSG00000137936	-1.2331	0.0350747	0.275633	1	-0.644324	1	-1.22534	0.954633	0.247078	1	-0.827618	1	0.90386	0.203031	0.253437	1	-0.252779	1	0.168948	1	-0.639009	1	-0.0840579	1	0.199564	1	-0.284175	1	-0.0906301	1	-0.310449	1	-0.298591	1	-0.41182	1
BCAS2|ENSG00000116752	-0.207485	1	0.102315	1	-0.397571	0.923899	-0.188258	1	0.088306	1	-0.205964	1	0.216002	1	-0.173479	1	-0.231036	1	-0.210272	1	-0.724468	1	-0.453033	1	-0.131562	1	-0.129379	1	0.0171881	1	-0.323457	1	-0.303115	1	-0.196954	1
BCAS3|ENSG00000141376	0.671	0.00185308	-0.122683	1	0.823905	1.68568e-05	0.477773	1	-0.0701724	1	0.407808	1	-0.466301	0.11226	0.488928	1	0.416327	1	0.675552	1	1.00401	0.488925	0.905852	1	0.285888	1	0.20748	1	0.389634	1	0.613398	1	0.512957	1	0.768834	1
BCAS4|ENSG00000124243	0.379557	1	-0.0760348	1	0.398768	1	0.207716	1	-0.0126355	1	0.00880333	1	-0.314185	1	-0.123146	1	-0.252203	1	-0.0884988	1	-0.616386	1	-0.68815	1	-0.140197	1	-0.397488	1	-0.0916228	1	-0.765762	1	-0.424574	1	-0.231794	1
BCAT1|ENSG00000060982	0.128275	1	0.0722745	1	-0.0290504	1	0.627022	1	-0.0057442	1	0.488333	1	0.115269	1	-0.259624	1	-0.40957	1	-0.160221	1	-0.761727	1	-0.539754	1	-0.194501	1	-0.28062	1	0.230954	1	-0.626902	1	-0.547514	1	-0.0571946	1
BCAT2|ENSG00000105552	-0.038459	1	0.0104572	1	0.172151	1	0.135713	1	-0.0101195	1	0.0504992	1	0.117229	1	-0.128638	1	-0.256032	1	0.00360679	1	-0.121756	1	-0.440326	1	-0.164554	1	-0.233885	1	0.0351786	1	-0.695281	1	-0.163796	1	-0.286264	1
BCCIP|ENSG00000107949	-0.336544	1	-0.091924	1	-0.579852	0.00303483	-0.212113	1	-0.0101294	1	-0.301674	1	0.375552	0.30686	-0.147525	1	-0.337304	1	-0.559589	1	-0.875891	0.174779	-0.801497	0.412397	-0.101216	1	-0.0446429	1	-0.307297	1	-0.390734	1	-0.525032	1	-0.585901	1
BCDIN3D-AS1|ENSG00000258057	0.944114	1	-0.138816	1	0.751828	1	0.469969	1	-0.0613244	1	0.343176	1	-0.301881	1	NA	NA	0.326441	1	NA	NA	NA	NA	NA	NA	0.195149	1	0.232985	1	-0.421437	1	-0.898118	1	-0.215331	1	0.756366	1
BCDIN3D|ENSG00000186666	0.322749	1	0.0310812	1	0.193581	1	0.122396	1	0.00937084	1	0.141033	1	-0.332946	1	0.0379207	1	0.0745852	1	-0.0655571	1	0.0827385	1	0.108248	1	0.192448	1	0.212879	1	0.0592327	1	0.275458	1	0.136465	1	0.160959	1
BCHE|ENSG00000114200	1.31641	1	0.262819	1	0.966388	1	1.24577	1	0.20786	1	1.07078	1	0.810468	1	-0.233125	1	0.496042	1	-0.955235	1	-0.261168	1	0.241728	1	-0.264427	1	0.70711	1	-0.691726	1	0.11453	1	0.539159	1	0.0131446	1
BCKDHB|ENSG00000083123	0.400893	0.132822	0.00368438	1	0.318634	1	0.100907	1	-0.0407199	1	0.126521	1	-0.287552	1	-0.190788	1	-0.103138	1	-0.356971	1	-1.00267	1	-0.425666	1	-0.218386	1	-0.108757	1	-0.26812	1	-0.846643	1	-0.361252	1	0.319838	1
BCKDK|ENSG00000103507	-0.507391	1	-0.0328909	1	-0.166298	1	-0.11012	1	0.00210874	1	-0.164513	1	-0.0545795	1	-0.0921471	1	-0.210533	1	-0.128406	1	-0.753577	1	-0.552396	1	-0.0133322	1	-0.311525	1	-0.354203	1	-0.865958	1	-0.591925	1	-0.0587338	1
BCL10|ENSG00000142867	-0.27385	1	0.212667	1	-0.289839	1	-0.0679717	1	0.0951234	1	-0.0588145	1	0.0561544	1	-0.0963948	1	-0.447772	1	0.0975041	1	-1.07725	0.159573	-0.501691	1	-0.0442739	1	-0.125282	1	0.188883	1	-0.470791	1	-0.206299	1	-0.185285	1
BCL2|ENSG00000171791	-0.928225	1	0.404221	1	-0.679199	1	-1.72309	0.244978	0.44221	1	-1.39825	0.283573	0.820837	1	NA	NA	NA	NA	NA	NA	NA	NA	NA	NA	NA	NA	NA	NA	-0.916193	1	NA	NA	NA	NA	NA	NA
BCL2L11|ENSG00000153094	2.7994	3.37442e-10	-0.0859099	1	2.3047	1.23784e-07	1.6375	0.00165019	-0.266457	1	1.44612	0.00269171	-2.15889	4.1228e-08	0.189499	1	1.76438	1	2.37052	0.269654	5.03624	1.50448e-06	4.43605	1.43266e-05	0.738596	1	2.8836	0.0119101	2.5186	0.0903749	4.80216	2.72335e-06	4.45138	1.08775e-05	0.625767	1
BCL2L12|ENSG00000126453	-1.33	2.14471e-05	0.0320492	1	-1.03115	0.00234565	-1.10596	0.0283847	-0.0435502	1	-1.02639	0.00580812	0.355855	1	-0.185777	1	-0.306878	1	-0.281515	1	-0.262412	1	-0.6744	1	-0.541752	1	-0.720403	1	-0.622931	1	-0.775738	1	-1.02577	0.0281705	-0.11418	1
BCL2L13|ENSG00000099968	0.0757433	1	-0.0728386	1	0.0853719	1	0.160503	1	-0.0693622	1	0.0760095	1	-0.0696058	1	0.081392	1	-0.1012	1	0.20303	1	-0.288282	1	-0.0380412	1	0.00477599	1	-0.133758	1	0.0882954	1	-0.325443	1	-0.11515	1	-0.0203476	1
BCL2L1|ENSG00000171552	-0.43441	1	0.0590398	1	-0.24019	1	-0.279225	1	0.0602765	1	-0.165681	1	0.425553	1	0.0115159	1	-0.608145	1	0.0286684	1	-1.37617	2.64965e-05	-0.985735	0.00762505	-0.0523216	1	-0.827567	0.223147	-0.0948258	1	-1.28961	0.00014288	-1.26735	0.000140887	0.0906579	1
BCL2L2|ENSG00000129473	-0.242019	1	0.00567111	1	-0.286985	1	-0.0235374	1	0.0197955	1	-0.0327914	1	0.081107	1	-0.0981001	1	-0.212426	1	0.0662161	1	-0.267555	1	-0.153892	1	0.0730296	1	-0.180713	1	0.0874604	1	0.134285	1	-0.0899967	1	-0.0130162	1
BCL3|ENSG00000069399	1.05002	0.0506065	-0.442434	1	1.35378	0.000352923	0.485781	1	-0.278436	1	0.31743	1	-1.37996	1.45081e-05	-0.297157	1	0.20036	1	0.321883	1	0.54575	1	0.455856	1	-0.137648	1	-0.00999772	1	-0.257924	1	0.00450628	1	0.0445142	1	0.119985	1
BCL6|ENSG00000113916	-0.0274753	1	0.0364766	1	0.174774	1	0.287277	1	0.0870531	1	0.412853	1	0.0284819	1	0.0593398	1	0.501747	1	-0.0311348	1	2.29651	0.0133576	0.854442	1	0.374356	1	0.790006	1	0.116647	1	1.57022	1	0.871071	1	0.206834	1
BCL7A|ENSG00000110987	-0.434309	1	0.163213	1	-0.260686	1	0.00220419	1	0.183468	1	-0.0511945	1	0.627356	0.105984	0.311733	1	0.143453	1	-1.21863	1	0.578467	1	-0.483923	1	0.133103	1	0.108159	1	-0.983139	1	0.894014	1	-0.112394	1	-0.272868	1
BCL7B|ENSG00000106635	-0.353543	0.111357	-0.00936867	1	-0.18651	1	-0.168719	1	0.0249216	1	-0.232999	1	0.352343	0.00611096	-0.0244702	1	-0.308763	1	0.148799	1	0.0537239	1	-0.0897753	1	-0.108473	1	-0.305044	1	0.0502593	1	-0.0308392	1	-0.102386	1	-0.146278	1
BCL7C|ENSG00000099385	-0.438144	0.300504	-0.00123795	1	-0.1802	1	-0.393308	1	-0.0966237	1	-0.490658	0.0875044	-0.0234593	1	-0.237706	1	-0.366927	1	-0.0560878	1	-0.557608	1	-0.461608	1	-0.26258	1	-0.473495	1	-0.15778	1	-0.900085	0.0568591	-0.546424	1	-0.123381	1
BCL9|ENSG00000116128	0.361081	1	-0.192963	1	0.389784	1	0.25174	1	-0.117479	1	0.202573	1	-0.804365	4.88723e-06	0.0459204	1	0.554021	1	0.596566	1	0.911528	1	1.15863	1	0.00388642	1	0.546612	1	0.393024	1	0.839711	1	1.05648	1	0.336908	1
BCL9L|ENSG00000186174	0.131155	1	-0.232583	1	0.337581	1	0.010493	1	-0.164444	1	-0.0662725	1	-0.237964	1	0.130874	1	0.117556	1	0.42931	1	-0.31477	1	0.316505	1	0.199394	1	0.16595	1	0.137528	1	-0.149157	1	0.252102	1	0.195063	1
BCLAF1|ENSG00000029363	-0.0673002	1	-0.0192631	1	-0.275487	1	-0.0910876	1	0.0356652	1	-0.109857	1	0.0910378	1	0.0763667	1	-0.130384	1	-0.107861	1	-0.0479197	1	-0.0434355	1	-0.00676924	1	-0.207231	1	-0.0743065	1	0.051921	1	-0.283146	1	0.177774	1
BCO2|ENSG00000197580	1.49588	1	NA	NA	1.12167	1	1.54524	1	0.177268	1	1.84959	0.00515421	NA	NA	0.908996	1	1.62935	1	0.572946	1	5.34266	0.000241048	2.28197	1	1.51193	1	1.93975	1	0.824542	1	3.9487	0.0323993	2.6042	1	-0.649597	1
BCOR|ENSG00000183337	0.0601746	1	-0.0507072	1	0.0801804	1	0.120569	1	-0.0825214	1	0.0978089	1	-0.0205317	1	0.100886	1	0.0229659	1	0.270082	1	0.347112	1	0.484711	1	0.217093	1	0.210396	1	0.188248	1	0.490695	1	0.517071	1	0.194873	1
BCORL1|ENSG00000085185	-0.0429529	1	-0.12948	1	0.147703	1	-0.250136	1	-0.248675	1	-0.17812	1	-0.524735	0.0123227	-0.0686155	1	0.129893	1	0.647345	1	0.723363	1	0.780091	1	-0.00885592	1	0.215809	1	0.668011	1	0.231988	1	0.598001	1	0.488539	1
BCR|ENSG00000186716	-0.203107	1	-0.0109833	1	0.128474	1	-0.0319992	1	-0.0575481	1	-0.022478	1	-0.00863438	1	0.23537	1	0.101436	1	0.74096	1	0.264143	1	0.409863	1	0.339635	1	0.0616012	1	0.537995	1	0.38706	1	0.32378	1	-0.112093	1
BCS1L|ENSG00000074582	-0.324138	1	-0.115349	1	-0.273885	1	-0.0258539	1	-0.0869338	1	-0.021157	1	-0.0497202	1	-0.151393	1	-0.0965315	1	-0.306479	1	-0.037355	1	-0.504588	1	-0.176906	1	-0.12942	1	-0.301414	1	-0.164693	1	-0.357621	1	-0.258719	1
BDH1|ENSG00000161267	-0.631375	0.000683756	-0.0401736	1	-0.442553	0.245173	-0.0814275	1	0.0129041	1	-0.000908855	1	0.185341	1	-0.12315	1	-0.138207	1	-0.467646	1	-0.0562527	1	-0.493541	1	-0.294962	1	-0.196236	1	-0.610354	1	0.115174	1	-0.305502	1	-0.0626197	1
BDH2|ENSG00000164039	1.32139	5.97855e-10	-0.0400446	1	0.978066	3.13465e-06	0.878808	0.000742856	0.0126249	1	0.753257	0.001585	-0.741969	8.34227e-05	0.136975	1	0.318352	1	-0.0782623	1	0.744413	1	0.493261	1	0.358098	1	0.429635	1	0.0570146	1	0.74283	1	0.447411	1	0.0794756	1
BDKRB2|ENSG00000168398	1.23917	1	0.139129	1	1.39811	0.584066	0.456731	1	0.016163	1	0.411914	1	-2.22798	2.76038e-06	1.1926	1	1.80242	1	1.51017	1	2.18629	1	2.47187	1	0.815329	1	0.963187	1	0.775338	1	2.12244	1	1.63808	1	0.807277	1
BDNF-AS|ENSG00000245573	2.39789	7.12994e-08	-0.530731	1	2.1381	2.52554e-06	0.568303	1	-0.266136	1	0.480299	1	-2.26068	2.13306e-08	0.233585	1	0.253386	1	0.60295	1	0.529782	1	0.660821	1	0.308473	1	0.482951	1	0.501711	1	0.350085	1	0.522335	1	0.647182	1
BDNF|ENSG00000176697	-1.30251	1	0.291166	1	-0.637518	1	-1.37871	1	0.272559	1	-0.85775	1	0.575272	1	0.171547	1	-0.0250593	1	-1.49778	1	-1.50184	1	-0.635524	1	0.182759	1	0.240372	1	-0.601819	1	-0.424916	1	0.18115	1	-1.05597	1
BDP1|ENSG00000145734	-0.190486	1	0.0577386	1	-0.387941	1	-0.169688	1	0.0591942	1	-0.10523	1	0.187915	1	-0.0924736	1	-0.295736	1	0.12542	1	-0.583134	1	-0.0304511	1	-0.0818594	1	-0.220389	1	0.268373	1	-0.32245	1	-0.161238	1	0.177428	1
BECN1|ENSG00000126581	0.237963	0.625084	0.00657304	1	0.173928	1	0.412026	0.000577579	-0.07711	1	0.344419	0.00166236	-0.056158	1	0.102508	1	-0.0678546	1	0.0875585	1	0.102622	1	0.129907	1	0.156685	1	-0.0711077	1	0.0924425	1	0.30005	1	0.0365674	1	0.153872	1
BEGAIN|ENSG00000183092	0.507347	1	-0.105818	1	0.947558	1	0.287498	1	-0.194033	1	0.431018	1	-4.1924	4.47696e-19	-0.138377	1	-0.450626	1	-0.770153	1	-1.7082	1	-1.55039	1	NA	NA	0.505998	1	0.765963	1	0.263223	1	0.36113	1	-1.5824	1
BEND3|ENSG00000178409	-1.00954	0.0105623	0.216251	1	-0.479835	1	-0.608418	1	-0.123524	1	-0.862091	0.425921	0.450416	1	0.0825129	1	-0.056639	1	-0.716793	1	-0.235738	1	-0.626274	1	0.151484	1	-0.106362	1	-0.695889	1	0.141241	1	-0.373501	1	-0.435595	1
BEND3P3|ENSG00000224886	-0.22829	1	0.199032	1	0.339079	1	0.348998	1	0.078193	1	0.116595	1	0.209416	1	0.0540105	1	-0.0295183	1	0.23706	1	-0.341866	1	0.136224	1	0.073805	1	-0.316212	1	-0.100469	1	-0.0227515	1	0.148815	1	0.398393	1
BEND6|ENSG00000151917	1.25053	5.0819e-09	-0.337232	1	0.950509	1.04453e-05	0.771049	0.0168915	-0.125338	1	0.534584	0.864478	-0.692967	0.000536641	-0.55015	1	-0.741492	1	-0.326072	1	-1.16155	0.0780722	-0.646875	1	-0.619092	1	-0.223346	1	0.264046	1	-0.880944	1	-0.29489	1	-0.273739	1
BEND7|ENSG00000165626	-0.105338	1	0.312145	1	-0.0434498	1	-0.327745	1	-0.0963571	1	-0.129812	1	1.33732	0.000120041	0.286179	1	NA	NA	0.408521	1	1.46531	1	0.220628	1	0.659924	1	-0.0830321	1	0.44952	1	1.55092	1	0.161671	1	1.6122	1
BEST1|ENSG00000167995	0.524435	1	-0.401677	1	0.63065	1	0.446607	1	-0.0581543	1	0.153822	1	0.266531	1	0.232462	1	0.315682	1	-0.561245	1	0.396948	1	0.128701	1	0.14334	1	0.00724062	1	-0.635119	1	-0.42614	1	-0.581166	1	0.535609	1
BEST3|ENSG00000127325	0.298374	1	0.0555771	1	0.239471	1	1.24191	1	0.385017	1	0.987514	1	0.560453	1	NA	NA	NA	NA	NA	NA	NA	NA	NA	NA	NA	NA	NA	NA	NA	NA	NA	NA	NA	NA	NA	NA
BET1|ENSG00000105829	0.584457	0.00861137	-0.120177	1	0.326082	1	0.437245	1	0.0640895	1	0.310391	1	-0.275151	1	0.177934	1	0.0710597	1	0.0423653	1	0.321898	1	0.181077	1	0.458286	1	0.228986	1	0.101952	1	0.416609	1	-0.0895349	1	-0.0822342	1
BET1L|ENSG00000177951	-0.172755	1	-0.135176	1	-0.0233722	1	0.142467	1	-0.0159488	1	0.0845518	1	0.0517413	1	-0.0917914	1	-0.230721	1	0.0746952	1	-0.136628	1	0.0423105	1	0.0556589	1	-0.0906183	1	-0.00148047	1	-0.10086	1	0.0114356	1	0.0579441	1
BEX1|ENSG00000133169	-0.600351	1	-0.144885	1	-0.326421	1	-0.846165	1	0.683892	1	-0.43305	1	0.919262	0.730026	1.0194	1	0.495572	1	-0.701652	1	-0.217321	1	-0.459808	1	1.56544	1	0.803144	1	-0.285141	1	0.53234	1	-0.10968	1	-2.9799	1
BEX4|ENSG00000102409	0.672305	1	-0.72237	1	0.540108	1	1.36991	1	0.586459	1	1.18372	1	-1.1588	1	-0.0278014	1	0.133726	1	-0.213884	1	0.577784	1	0.369132	1	0.566555	1	0.486778	1	0.243124	1	0.853105	1	0.471534	1	-0.17916	1
BFAR|ENSG00000103429	-0.236587	1	-0.0281305	1	-0.33886	1	0.000563539	1	0.0187625	1	-0.0840813	1	0.227392	1	0.0669087	1	-0.104423	1	0.121455	1	-0.359997	1	-0.0675402	1	-0.13216	1	-0.0626077	1	0.106844	1	-0.146384	1	-0.0455882	1	-0.204124	1
BFSP1|ENSG00000125864	2.18208	1.13227e-12	-0.241901	1	1.98921	3.00395e-11	1.22323	0.000303146	-0.12943	1	1.21745	2.78297e-05	-0.963842	0.000256595	0.44117	1	0.830608	1	0.317245	1	0.979197	1	0.889092	1	0.607646	1	0.65565	1	0.0496117	1	0.467552	1	0.454791	1	0.13513	1
BGN|ENSG00000182492	0.0630421	1	-0.0702845	1	0.276605	1	-0.0498317	1	-0.194413	1	-0.136651	1	-0.638563	1	-0.194319	1	-0.403863	1	-0.259929	1	-0.619371	1	-0.31803	1	-0.283484	1	-0.632928	1	-0.251038	1	-0.872573	1	-0.544684	1	0.820256	1
BHLHB9|ENSG00000198908	0.498003	1	-0.13908	1	0.238631	1	0.505065	1	0.151253	1	0.397401	1	-0.189577	1	-0.0266547	1	0.173243	1	-0.201233	1	0.338949	1	0.175574	1	0.125186	1	0.276906	1	-0.0396328	1	0.82019	1	0.266136	1	0.326799	1
BHLHE40-AS1|ENSG00000235831	0.971647	1	0.214665	1	0.723195	1	0.627884	1	-0.307614	1	-0.0232775	1	-1.28528	0.0245635	NA	NA	0.125281	1	0.0676712	1	NA	NA	NA	NA	-0.203817	1	0.0774212	1	-0.299042	1	-1.59277	1	-0.00537354	1	0.15726	1
BHLHE40|ENSG00000134107	-0.171975	1	-0.0477589	1	-0.144868	1	0.447079	1	-0.226541	1	0.438079	1	-0.771241	0.000570454	-0.574553	1	-0.643616	1	-0.10801	1	-1.99305	1	-0.660256	1	-0.872844	1	-0.463452	1	-0.357301	1	-1.37843	1	-0.274166	1	0.179272	1
BHLHE41|ENSG00000123095	0.844831	1	-0.237206	1	0.680044	1	0.685612	1	-0.317266	1	0.613587	1	-1.99761	0.000749874	-0.423266	1	-0.367525	1	-0.662092	1	-1.07838	1	-0.936999	1	-0.0622922	1	-0.0264148	1	-0.418516	1	-0.0328799	1	-0.208471	1	-1.2797	1
BHMT2|ENSG00000132840	NA	NA	NA	NA	NA	NA	-0.921443	1	-0.136475	1	-0.96572	1	-1.36219	0.303507	-0.654983	1	-0.241422	1	-0.254156	1	0.24773	1	0.154636	1	-0.520004	1	0.16081	1	-0.0904426	1	0.814322	1	0.276054	1	-0.519559	1
BICC1|ENSG00000122870	0.120548	1	0.128696	1	0.108624	1	0.267815	1	-0.0201526	1	0.393324	1	-0.58319	1	0.250314	1	0.412732	1	-0.353646	1	0.137576	1	0.209412	1	0.279013	1	0.0974426	1	-0.236747	1	-0.0911006	1	-0.376415	1	0.469574	1
BICD1|ENSG00000151746	-0.0335744	1	0.0803137	1	-0.0587391	1	0.289442	1	-0.0463612	1	0.284736	1	-0.366012	1	0.13298	1	-0.258156	1	-0.00192812	1	-0.702431	1	-0.312803	1	0.138663	1	-0.284053	1	0.11129	1	-0.29451	1	-0.558535	1	-0.291092	1
BICD2|ENSG00000185963	-0.449346	0.0521052	0.0684109	1	-0.235014	1	-0.319636	1	-0.0712364	1	-0.250373	1	0.175148	1	-0.120889	1	-0.255474	1	0.0861045	1	-0.735548	0.000543282	-0.22635	1	-0.138509	1	-0.119012	1	0.0722374	1	-0.303525	1	-0.117418	1	-0.232372	1
BID|ENSG00000015475	-0.863916	0.000105316	0.139188	1	-0.612433	0.0517821	-0.481846	1	0.176571	1	-0.649306	0.0584342	0.734688	5.83202e-05	0.0199686	1	-0.052311	1	0.436084	1	-0.36499	1	0.113747	1	0.102431	1	0.187672	1	0.34371	1	0.161636	1	0.370521	1	-0.80374	0.368965
BIN1|ENSG00000136717	-0.0726961	1	-0.100951	1	0.201202	1	0.193401	1	-0.0246417	1	0.174986	1	0.132674	1	-0.0558136	1	0.318425	1	0.333059	1	0.761974	1	0.625029	1	0.209961	1	0.36487	1	0.239778	1	0.69906	1	0.590847	1	0.194964	1
BIN3|ENSG00000147439	-0.273117	1	0.010595	1	-0.157137	1	-0.118184	1	-0.0969475	1	-0.0435255	1	0.194794	1	-0.0186585	1	-0.126833	1	0.164897	1	0.152619	1	-0.262063	1	-0.00137647	1	-0.0476241	1	0.127625	1	0.163789	1	-0.029865	1	-0.181542	1
BIRC2|ENSG00000110330	0.0490278	1	0.230569	1	-0.127665	1	0.107355	1	0.0212765	1	0.150732	1	0.25148	1	0.0552497	1	-0.218343	1	0.127494	1	-0.025293	1	0.117733	1	0.0413727	1	-0.194002	1	0.295985	1	0.00885832	1	-0.0598584	1	-0.168651	1
BIRC3|ENSG00000023445	0.683671	1	0.402974	1	0.433104	1	0.361816	1	0.355702	1	0.260426	1	0.44885	1	0.103684	1	-0.169218	1	0.253821	1	-0.163447	1	0.401723	1	0.882353	1	0.0535596	1	-0.0767445	1	1.52903	1	0.420622	1	-1.9478	0.198465
BIRC5|ENSG00000089685	-1.90274	0.0258215	0.107619	1	-1.74046	0.087008	-1.8438	0.72659	0.153925	1	-1.61949	0.359262	0.642777	1	-0.710793	1	-1.00053	1	-0.788257	1	-2.46179	0.615166	-2.21604	1	-1.6447	1	-1.66732	1	-1.03345	1	-3.74759	0.00207773	-2.77754	0.132825	1.17036	1
BIRC6|ENSG00000115760	0.0124545	1	0.00775881	1	-0.069319	1	-0.00540062	1	-0.0120132	1	0.05161	1	0.0440261	1	-0.0131302	1	-0.0516642	1	0.161462	1	-0.0767212	1	0.068844	1	0.00426796	1	-0.0205809	1	0.138964	1	-0.0975602	1	0.0316132	1	0.179112	1
BIVM|ENSG00000134897	0.530407	0.00260481	-0.00357005	1	0.49199	0.0129539	0.497058	0.14218	0.0183022	1	0.417749	0.297297	-0.501209	0.00044985	-0.0216395	1	0.114137	1	0.00297156	1	0.317137	1	0.0849836	1	0.255981	1	0.334009	1	0.138131	1	0.385664	1	0.21422	1	-0.113846	1
BLCAP|ENSG00000166619	-0.0600834	1	-0.00785888	1	-0.0254083	1	0.277749	1	-0.0609554	1	0.266782	1	-0.197642	1	-0.0575643	1	-0.075639	1	-0.0426225	1	-0.564546	1	-0.260222	1	-0.0574305	1	-0.0179707	1	-0.157826	1	-0.235305	1	-0.215434	1	-0.505602	1
BLM|ENSG00000197299	-2.01572	0.00202051	0.29861	1	-1.87956	0.00572844	-2.62549	0.00397883	0.433538	1	-1.96411	0.00973024	0.542419	1	-0.683787	1	-0.868549	1	-1.16222	1	-1.53682	1	-2.27264	0.474422	-1.39634	1	-1.44245	1	-0.958707	1	-2.29202	0.426713	-2.32291	0.365537	0.293587	1
BLMH|ENSG00000108578	-0.0638047	1	-0.0436276	1	-0.169073	1	-0.0744915	1	0.0175396	1	-0.102608	1	-0.0212963	1	-0.0762636	1	-0.0662949	1	-0.0948017	1	-0.186923	1	0.0262234	1	-0.183561	1	0.0603312	1	0.0479937	1	0.008087	1	-0.00436119	1	-0.148143	1
BLOC1S1|ENSG00000135441	0.211347	1	0.0853933	1	0.367324	1	0.326822	1	0.0586753	1	0.362839	1	-0.00772298	1	0.106686	1	0.0597069	1	0.122582	1	0.704082	1	-0.131812	1	0.102036	1	-0.121834	1	-0.198379	1	-0.0176341	1	-0.353774	1	0.125176	1
BLOC1S2|ENSG00000196072	-0.0906892	1	0.0223446	1	-0.332597	1	-0.203007	1	0.0653521	1	-0.297567	1	0.168673	1	-0.104561	1	-0.0205722	1	-0.00707181	1	-0.707981	1	-0.0179835	1	-0.253654	1	0.00753075	1	0.182654	1	-0.424056	1	0.0772783	1	-0.222433	1
BLOC1S3|ENSG00000189114	-0.187433	1	-0.0984354	1	-0.0269048	1	-0.0646043	1	0.012923	1	-0.00694761	1	-0.0949457	1	-0.204817	1	-0.203191	1	-0.0240522	1	0.0423246	1	-0.170444	1	-0.10946	1	-0.0544014	1	-0.0442079	1	0.0754389	1	-0.0831485	1	-0.0756062	1
BLOC1S4|ENSG00000186222	-0.0924506	1	-0.100388	1	0.208923	1	-0.0311958	1	-0.0156468	1	-0.0690519	1	0.00959539	1	-0.0544992	1	-0.045091	1	-0.057127	1	-0.307815	1	-0.273194	1	0.125106	1	0.0636939	1	-0.156752	1	-0.0194487	1	-0.0779891	1	0.132932	1
BLOC1S5|ENSG00000188428	0.239856	1	0.20889	1	0.124436	1	0.00772806	1	-0.00769209	1	-0.0130449	1	-0.233865	1	-0.023063	1	-0.0820529	1	0.245965	1	-0.0914234	1	0.0682043	1	-0.0383901	1	-0.0893341	1	0.490456	1	-0.0333453	1	0.00321224	1	0.250299	1
BLOC1S6|ENSG00000104164	-0.125911	1	0.0858114	1	-0.231519	1	-0.182818	1	0.115125	1	-0.120274	1	0.276764	0.908829	-0.180799	1	-0.202219	1	-0.150657	1	-0.473443	1	-0.0556592	1	-0.131838	1	-0.0284142	1	0.0697896	1	0.0466921	1	-0.0865253	1	-0.075141	1
BLVRA|ENSG00000106605	-0.0178301	1	0.00979588	1	-0.042616	1	-0.165539	1	0.152218	1	-0.111488	1	0.654206	1.99629e-05	-0.151528	1	-0.294052	1	0.260668	1	-0.702727	1	-0.130663	1	-0.254365	1	-0.212572	1	0.222914	1	-0.493391	1	0.0134505	1	-0.0291548	1
BLVRB|ENSG00000090013	0.274363	1	-0.182341	1	0.493154	1	0.319932	1	-0.102559	1	0.237346	1	0.12441	1	-0.0546819	1	-0.173069	1	0.250885	1	0.107457	1	-0.034555	1	0.0213014	1	0.0929561	1	0.0328713	1	0.124647	1	0.256713	1	-0.0931173	1
BLZF1|ENSG00000117475	-0.30971	1	0.029511	1	-0.498573	0.264646	-0.453616	1	0.0632505	1	-0.326489	1	0.352515	1	-0.0878638	1	-0.520205	1	-0.110882	1	-1.36694	6.23516e-05	-0.517077	1	-0.176391	1	-0.36607	1	-0.0738537	1	-0.914215	0.0555556	-0.655507	1	-0.118311	1
BMF|ENSG00000104081	1.9575	0.707625	-0.0313485	1	1.95341	0.833968	1.61511	1	0.166524	1	1.45229	1	-1.4723	1	0.376967	1	1.32576	1	1.64292	1	3.58341	0.00116894	2.95524	0.0223631	0.638125	1	1.92175	1	1.31054	1	3.01254	0.0138519	2.88721	0.0281945	0.659064	1
BMI1|ENSG00000168283	-0.113097	1	-0.0342686	1	-0.217982	1	0.11241	1	0.0644718	1	0.173606	1	0.162146	1	-0.129806	1	-0.0190295	1	-0.190402	1	0.0615427	1	0.0722947	1	0.236288	1	0.24491	1	0.215777	1	0.403315	1	-0.0272839	1	-0.267255	1
BMP1|ENSG00000168487	0.349525	1	-0.110288	1	0.561619	0.798718	0.210304	1	-0.236349	1	0.154067	1	-0.481954	0.814977	0.238149	1	0.215219	1	0.561708	1	0.322554	1	0.421425	1	0.21446	1	-0.058214	1	0.294369	1	-0.0665986	1	0.0831748	1	-0.102101	1
BMP2K|ENSG00000138756	-0.420493	1	0.0720274	1	-0.43568	1	-0.275307	1	0.0831585	1	-0.235979	1	0.506059	0.0136332	-0.139075	1	-0.254058	1	-0.0455489	1	-0.607683	1	-0.127089	1	-0.185381	1	-0.228334	1	-0.0936071	1	-0.366206	1	-0.328098	1	0.0819076	1
BMP4|ENSG00000125378	-1.67443	6.65036e-09	-0.0993239	1	-1.322	1.17747e-06	-0.762887	1	0.128017	1	-0.829991	0.0315187	1.3418	9.13544e-09	-0.631918	1	0.155484	1	0.343436	1	-0.143796	1	0.699956	1	-0.565824	1	0.0535685	1	0.027569	1	-0.890799	1	0.00113098	1	0.0931705	1
BMP6|ENSG00000153162	-0.734258	1	0.603109	1	-0.125106	1	-0.837361	1	0.191413	1	-0.77321	1	-0.435205	1	0.594887	1	-0.0650984	1	1.23146	1	0.65584	1	0.163189	1	0.156154	1	-0.578494	1	1.1817	1	-0.466633	1	-0.264452	1	1.37433	1
BMPER|ENSG00000164619	-2.23752	0.00199993	0.81239	1	-1.77078	0.0615501	1.14834	1	0.386865	1	0.706193	1	0.666685	1	0.775337	1	0.0621926	1	-0.577992	1	0.0428936	1	0.217676	1	0.5998	1	0.314262	1	-0.695114	1	1.06245	1	0.827341	1	-1.78965	1
BMPR1A|ENSG00000107779	0.181011	1	-0.144145	1	0.00526485	1	-0.016549	1	-0.0119786	1	-0.0275088	1	0.0693444	1	-0.0900199	1	-0.0073498	1	0.176845	1	-0.0130283	1	0.362755	1	-0.0704551	1	0.164485	1	0.309446	1	0.248844	1	0.310946	1	0.122525	1
BMPR1B|ENSG00000138696	1.2673	0.0847343	0.162591	1	1.14375	0.575054	1.14879	1	0.0228663	1	1.05495	0.70844	-1.7495	7.48678e-06	0.129796	1	0.176841	1	-0.167016	1	0.482916	1	0.332238	1	0.0428541	1	0.114604	1	-0.170095	1	0.412132	1	-0.464135	1	1.83236	1
BMPR2|ENSG00000204217	0.111726	1	-0.0524644	1	0.0562203	1	0.289535	1	-0.0631429	1	0.289258	1	-0.106739	1	-0.104715	1	-0.0932479	1	0.252435	1	-0.41806	1	0.335651	1	-0.0748094	1	-0.00348088	1	0.38988	1	-0.155248	1	0.0608119	1	0.341218	1
BMS1|ENSG00000165733	-0.304272	1	-0.0334527	1	-0.404659	0.0226498	-0.194642	1	-0.00537101	1	-0.147175	1	0.259132	1	0.00604005	1	-0.15336	1	-0.249125	1	-0.544505	0.622016	-0.417378	1	-0.0909568	1	-0.0764252	1	-0.187144	1	-0.233149	1	-0.369772	1	-0.432941	1
BMS1P10|ENSG00000237238	0.626323	1	-0.337097	1	0.1851	1	0.498671	1	0.170325	1	0.329767	1	-0.216719	1	0.127167	1	-0.323291	1	0.368963	1	0.746955	1	-0.115992	1	-0.090082	1	-0.491742	1	0.281543	1	0.368782	1	-0.466624	1	-0.303552	1
BMS1P4|ENSG00000242338	-0.235435	1	-0.228249	1	-0.576451	1	-0.117509	1	NA	NA	NA	NA	0.370439	1	-0.235668	1	0.0514057	1	-0.551699	1	-0.298009	1	-0.428084	1	-0.396088	1	0.0302845	1	-0.322428	1	0.347651	1	-0.227921	1	-0.0510174	1
BMS1P5|ENSG00000204164	-0.194507	1	-0.468115	1	-0.32469	1	0.132411	1	0.143702	1	0.379858	1	0.270486	1	-0.109352	1	0.552706	1	0.0456753	1	1.36606	1	0.426234	1	0.32259	1	0.515849	1	0.122315	1	1.03574	1	0.244958	1	-0.361395	1
BNC2|ENSG00000173068	0.547544	0.0709613	-0.0836231	1	0.390764	1	0.268866	1	-0.0193297	1	0.206437	1	-0.649609	0.000197214	-0.110302	1	0.19664	1	-0.276123	1	-0.220785	1	-0.0775319	1	-0.112128	1	0.112121	1	-0.157518	1	-0.252799	1	-0.0556507	1	0.459875	1
BNIP1|ENSG00000113734	-0.202172	1	-0.0478585	1	-0.318229	1	0.0370892	1	0.0022128	1	-0.0939585	1	0.262505	1	-0.0848171	1	-0.304432	1	-0.162817	1	-0.538568	1	-0.367461	1	-0.26516	1	-0.244776	1	-0.161633	1	-0.301545	1	-0.370101	1	-0.353566	1
BNIP2|ENSG00000140299	-0.0201312	1	0.0258392	1	-0.174842	1	0.0133679	1	0.107108	1	0.0525714	1	0.168319	1	-0.0173681	1	-0.148134	1	0.0968498	1	-0.129234	1	0.162892	1	0.00352841	1	-0.00964596	1	0.199556	1	0.278524	1	0.103589	1	0.434044	1
BNIP3|ENSG00000176171	-0.316792	1	0.0600383	1	-0.174183	1	-0.216638	1	0.135068	1	-0.176411	1	0.440925	0.000277979	-0.101405	1	-0.247963	1	-0.460778	1	-1.05686	1	-0.663138	1	-0.0456533	1	-0.373881	1	-0.399076	1	-1.25349	1	-0.622375	1	0.387518	1
BNIP3L|ENSG00000104765	0.0371688	1	0.101147	1	-0.0663062	1	0.135457	1	0.106044	1	0.175106	1	0.294388	1	0.23106	1	0.0511788	1	0.152199	1	0.455173	1	0.40787	1	0.318869	1	-0.0191178	1	0.129599	1	0.201968	1	0.161285	1	0.879604	1
BOC|ENSG00000144857	1.5807	7.03587e-09	-0.179114	1	1.50482	4.83509e-08	1.08902	0.00136741	-0.317539	1	0.877485	0.0103777	-3.12632	4.72903e-19	-0.0441539	1	0.794899	1	-0.090624	1	-0.266467	1	0.654829	1	0.171801	1	1.43175	1	0.40246	1	-0.658206	1	1.21828	1	0.720814	1
BOD1|ENSG00000145919	0.0892927	1	0.0468436	1	0.0465118	1	0.020225	1	0.0708912	1	0.00493687	1	0.127853	1	0.109643	1	0.0390542	1	-0.0951714	1	0.283816	1	-0.0289715	1	0.112118	1	0.184624	1	-0.165604	1	0.506913	1	0.00671027	1	-0.368903	1
BOD1L1|ENSG00000038219	-0.103833	1	0.0373741	1	-0.143169	1	-0.113183	1	0.0279003	1	-0.0202047	1	0.114657	1	0.0910666	1	0.0026825	1	0.133489	1	0.178066	1	0.190457	1	0.106709	1	-0.0403297	1	0.150896	1	0.506546	1	0.135382	1	0.0744444	1
BOK|ENSG00000176720	-0.843742	0.0171593	0.0950114	1	-0.233516	1	-0.79213	0.85092	0.0411796	1	-0.660952	1	1.06035	3.6429e-06	-0.0965714	1	-0.609893	1	-0.294098	1	-1.29852	0.513905	-0.765387	1	0.142685	1	-0.706724	1	-0.294036	1	-1.37284	0.293169	-0.689611	1	-0.515984	1
BOLA1|ENSG00000178096	0.371681	1	0.070524	1	0.592686	0.0088996	0.312068	1	0.00140279	1	0.302077	1	-0.465065	0.0468692	0.0295301	1	0.0639948	1	0.0746444	1	0.632212	1	0.0544623	1	0.167696	1	0.0765159	1	0.0590379	1	0.0982198	1	-0.0788136	1	0.0703898	1
BOLA2B|ENSG00000169627	NA	NA	0.0408143	1	NA	NA	-1.04394	1	0.0240144	1	-0.88906	1	-0.16492	1	0.0192841	1	-0.38744	1	-0.0709543	1	-0.944495	1	-0.957331	1	-0.404001	1	-0.204043	1	-1.1122	1	-1.3715	1	-0.998837	1	-0.257331	1
BOLA3-AS1|ENSG00000225439	0.143093	1	-0.0429276	1	0.275088	1	0.158471	1	0.00807034	1	0.064969	1	-0.0861616	1	-0.147968	1	0.0885945	1	-0.0257	1	-0.896642	1	-0.0328165	1	-0.243496	1	-0.106182	1	0.0797906	1	-0.942058	0.916828	-0.207092	1	0.497908	1
BOLA3|ENSG00000163170	-0.713594	0.4334	-0.0754814	1	-0.852808	0.0236067	-0.438443	1	0.0433354	1	-0.611723	1	0.248811	1	-0.227343	1	-0.294737	1	-0.217872	1	-1.01871	1	-0.759747	1	-0.336362	1	-0.2587	1	-0.241406	1	-1.31561	1	-0.597651	1	-0.409401	1
BOP1|ENSG00000170727	-1.13858	9.85567e-05	-0.0272507	1	-0.675638	0.594149	-1.00381	0.0725646	-0.110227	1	-0.997497	0.00485401	0.528866	1	-0.22316	1	-0.388764	1	-0.483482	1	-1.58852	0.00105889	-1.04492	0.508007	-0.270128	1	-0.321547	1	-0.393598	1	-1.12614	0.258602	-0.711112	1	-0.517542	1
BORA|ENSG00000136122	-1.35314	1	0.27942	1	-1.44523	1	-1.61157	1	0.178299	1	-1.33713	1	0.389631	1	-0.197907	1	-0.557289	1	-0.439097	1	-0.901488	1	-0.843823	1	-1.00966	1	-1.09308	1	-0.779324	1	-1.75866	0.00572653	-1.67117	0.0137213	0.372425	1
BPGM|ENSG00000172331	-0.0756412	1	0.292622	1	-0.0822326	1	-0.291301	1	0.0316851	1	-0.134365	1	0.108838	1	0.240304	1	-0.127231	1	-0.160493	1	0.0992483	1	-0.0580657	1	0.22142	1	-0.180013	1	0.0704874	1	-0.0495281	1	-0.449951	1	-0.200567	1
BPHL|ENSG00000137274	0.451588	0.691312	0.0703605	1	0.371054	1	0.296025	1	0.0938586	1	0.354016	1	-0.136684	1	-0.1881	1	0.0246539	1	-0.0232993	1	-0.385866	1	-0.189786	1	-0.218046	1	0.0191101	1	-0.101963	1	-0.158833	1	0.0103877	1	-0.31122	1
BPI|ENSG00000101425	NA	NA	NA	NA	NA	NA	0.702234	1	-0.198391	1	0.280177	1	-6.85133	1.31543e-16	NA	NA	NA	NA	NA	NA	NA	NA	NA	NA	NA	NA	NA	NA	NA	NA	NA	NA	NA	NA	NA	NA
BPNT1|ENSG00000162813	-0.0743546	1	-0.0705992	1	-0.184841	1	-0.140608	1	0.0665706	1	-0.160493	1	-0.0299282	1	0.0738875	1	-0.00728347	1	-0.0183101	1	-0.450142	1	-0.0262745	1	-0.0361506	1	-0.0160552	1	-0.0818186	1	-0.204728	1	-0.126559	1	-0.00287167	1
BPTF|ENSG00000171634	0.0751278	1	-0.0141936	1	-0.00471189	1	0.0991257	1	-0.0191592	1	0.0822999	1	-0.0600872	1	0.0513244	1	0.120878	1	0.245177	1	0.384608	1	0.393323	1	0.0601239	1	0.143675	1	0.214707	1	0.234	1	0.210212	1	0.23544	1
BRAF|ENSG00000157764	0.0309403	1	0.0720544	1	-0.0740832	1	0.0142878	1	-0.0315365	1	0.05124	1	0.0341086	1	0.0975341	1	0.0550907	1	0.246611	1	0.17825	1	0.396605	1	0.0714983	1	0.0710938	1	0.382166	1	0.355691	1	0.351688	1	0.184699	1
BRAP|ENSG00000089234	-0.150394	1	-0.0416064	1	-0.143053	1	-0.115228	1	-0.0568277	1	-0.109785	1	0.0677955	1	0.0220875	1	-0.0725	1	-0.010735	1	0.0913424	1	0.0258832	1	0.0339694	1	0.0455785	1	0.129339	1	0.206164	1	0.0779892	1	0.0648482	1
BRAT1|ENSG00000106009	-0.183801	1	-0.042751	1	0.18099	1	0.0209305	1	-0.211098	1	0.0750372	1	-0.335015	1	-0.0507732	1	0.117409	1	0.145767	1	0.523772	1	0.198983	1	-0.0153784	1	0.112059	1	-0.0624368	1	0.375169	1	0.195454	1	-0.222694	1
BRCA1|ENSG00000012048	-1.88593	0.000936804	0.361514	1	-1.85042	0.00122199	-2.21478	0.00376351	0.253725	1	-1.97264	0.00086299	0.326305	1	-0.298217	1	-0.697022	1	-0.689249	1	-1.63302	0.498879	-1.70174	0.283462	-1.30253	1	-1.67296	0.307813	-0.942198	1	-2.92021	5.55383e-05	-2.49803	0.000776677	0.954554	1
BRCA2|ENSG00000139618	-2.00578	0.00323809	0.439721	1	-1.83033	0.0135627	-2.0582	0.115633	0.191379	1	-2.11867	0.00370147	0.464028	1	-0.577901	1	-0.954396	1	-0.947898	1	-3.32444	0.00764253	-1.99108	1	-1.74516	1	-1.88051	1	-1.27424	1	-4.53488	5.2032e-05	-3.22342	0.00754169	0.979672	1
BRCC3|ENSG00000185515	-0.304125	1	-0.0628438	1	-0.387553	0.359717	-0.259379	1	0.0453076	1	-0.236773	1	0.156037	1	-0.0307839	1	-0.029358	1	-0.0817387	1	-0.484251	1	-0.179105	1	-0.168702	1	-0.0120849	1	0.0553706	1	-0.329703	1	-0.0677312	1	0.0192376	1
BRD1|ENSG00000100425	-0.191809	1	0.0990467	1	0.0604268	1	-0.0463403	1	-0.00844872	1	0.0532773	1	-0.069546	1	0.0581487	1	0.0445017	1	0.0816796	1	0.897756	0.00332934	0.300658	1	0.166901	1	0.0409939	1	0.00960862	1	0.473176	1	0.210605	1	0.0633851	1
BRD2|ENSG00000204256	0.132218	1	-0.0236651	1	0.13606	1	0.165882	1	-0.0482797	1	0.12073	1	-0.167889	1	-0.0213995	1	-0.0267698	1	0.148412	1	0.063293	1	0.242918	1	-0.032745	1	0.0462216	1	0.070384	1	0.0675591	1	0.204141	1	0.0863947	1
BRD3|ENSG00000169925	-0.000702969	1	0.11843	1	0.209141	1	-0.0473002	1	0.0722978	1	0.0644064	1	-0.115336	1	0.164525	1	0.240967	1	0.491947	1	0.780854	1	0.675226	1	0.0751533	1	0.120575	1	0.293599	1	0.363262	1	0.32724	1	0.548825	1
BRD4|ENSG00000141867	-0.181415	1	-0.0927124	1	-0.0546444	1	0.00877389	1	-0.0142453	1	-0.0301833	1	-0.194492	1	0.0262908	1	-0.012968	1	-0.0418257	1	0.620029	0.553429	0.206197	1	-0.0242202	1	-0.0328585	1	-0.0772343	1	0.225142	1	0.0612701	1	0.242693	1
BRD7|ENSG00000166164	0.0237359	1	0.0385859	1	-0.0997973	1	-0.00416311	1	0.0239449	1	0.0155581	1	0.0541933	1	0.157225	1	0.0420131	1	-0.00609678	1	0.0587814	1	0.0346138	1	0.0886808	1	-0.018152	1	0.00723724	1	0.0960145	1	-0.0851868	1	0.0361	1
BRD8|ENSG00000112983	-0.101429	1	0.0412719	1	-0.10713	1	-0.188735	1	-0.0595077	1	-0.0577374	1	-0.101354	1	0.241795	1	0.268456	1	0.201065	1	1.70191	0.000173829	0.449585	1	0.167494	1	-0.0576362	1	0.00261378	1	0.629023	1	-0.0860959	1	0.371789	1
BRD9|ENSG00000028310	-0.614225	2.52834e-06	0.0199319	1	-0.420844	0.00853085	-0.300672	1	-0.000219791	1	-0.191435	1	0.237945	1	-0.0769627	1	-0.187653	1	-0.0891223	1	-0.118139	1	-0.282846	1	-0.0584241	1	-0.141277	1	-0.150277	1	-0.0309761	1	-0.200558	1	-0.109565	1
BRE|ENSG00000158019	0.327394	1	-0.0384978	1	0.424493	0.134657	0.187972	1	-0.0388966	1	0.183681	1	-0.0858635	1	0.0638285	1	-0.0727799	1	-0.0843165	1	-0.340164	1	-0.199406	1	0.0208644	1	-0.0447449	1	-0.16615	1	-0.446418	1	-0.164178	1	-0.0893401	1
BRF1|ENSG00000185024	-0.1331	1	-0.0875965	1	0.146542	1	0.045544	1	-0.111629	1	0.0189594	1	-0.206488	1	-0.087771	1	0.12798	1	0.058578	1	0.474539	1	0.143885	1	0.0888187	1	0.25462	1	0.0150174	1	0.175336	1	0.246481	1	-0.132742	1
BRF2|ENSG00000104221	-0.177893	1	-0.179145	1	-0.0824626	1	0.172074	1	-0.0349517	1	-0.0259538	1	0.209873	1	-0.155996	1	-0.360655	1	-0.235475	1	-0.624135	1	-0.521389	1	-0.203903	1	-0.169759	1	-0.22497	1	-0.33485	1	-0.265294	1	-0.279458	1
BRI3BP|ENSG00000184992	-1.03314	0.000382947	0.187216	1	-0.948027	0.00159369	-0.662709	1	0.103702	1	-0.745052	0.184925	0.389621	1	-0.113762	1	-0.175108	1	-0.312694	1	-1.38274	0.0835177	-0.428032	1	-0.576264	1	-0.453984	1	-0.538889	1	-1.31997	0.13229	-0.896962	1	0.0497642	1
BRI3|ENSG00000164713	-0.0426428	1	0.129844	1	0.310088	1	0.52992	1	0.224887	1	0.586627	1	0.732754	0.00229603	-0.0310056	1	-0.0899059	1	0.191594	1	0.591218	1	0.0748925	1	0.178442	1	0.201622	1	0.018156	1	0.610621	1	0.24239	1	-0.0562928	1
BRICD5|ENSG00000182685	-0.297569	1	0.17257	1	-0.0262268	1	-0.229824	1	-0.0991889	1	-0.115202	1	-0.421112	1	-0.151334	1	0.00815753	1	-0.043469	1	1.45918	1	0.0841612	1	-0.120341	1	-0.247299	1	-0.137739	1	0.605548	1	-0.166793	1	-0.410157	1
BRIP1|ENSG00000136492	-2.21485	0.000420855	0.389413	1	-2.07839	0.00117489	-2.40982	0.00703805	0.286275	1	-2.14491	0.00155254	0.590253	1	-0.566817	1	-0.90695	1	-1.976	1	-3.30536	0.00126356	-2.82909	0.0123814	-1.42627	1	-1.79813	1	-1.6978	1	-3.94093	5.96409e-05	-3.04525	0.00329767	0.77337	1
BRIX1|ENSG00000113460	-1.08686	0.00254538	0.0921135	1	-1.21993	0.000251895	-0.762276	1	0.113419	1	-0.688904	1	0.584418	1	-0.110018	1	-0.148326	1	-0.942613	0.151253	-1.20232	0.00395213	-1.09784	0.0186864	-0.386169	1	-0.283754	1	-1.02842	0.0438862	-1.33362	0.000649926	-1.43499	0.000156805	0.334025	1
BRK1|ENSG00000254999	0.0185276	1	0.0151323	1	-0.0845004	1	-0.00027778	1	0.0606627	1	-0.0926219	1	0.0349183	1	0.00857665	1	-0.152591	1	0.147684	1	-0.32493	1	-0.0713465	1	0.0724961	1	0.0105175	1	0.176749	1	-0.197536	1	0.0363127	1	-0.122115	1
BRMS1|ENSG00000174744	-0.526491	0.000571786	-0.0247079	1	-0.328	1	-0.330725	1	-0.0767965	1	-0.433553	0.0395539	0.334255	0.0849555	-0.143434	1	-0.192091	1	-0.101087	1	-0.0522015	1	-0.292729	1	-0.0407662	1	-0.114254	1	-0.176441	1	0.018046	1	-0.152278	1	-0.343633	1
BRMS1L|ENSG00000100916	0.0649007	1	0.00859928	1	-0.0932397	1	-0.0478112	1	0.00134543	1	-0.14547	1	-0.115488	1	0.0784403	1	0.0313809	1	0.0873019	1	-0.112685	1	0.231508	1	0.0866365	1	0.104433	1	0.225309	1	0.398112	1	0.137446	1	0.0719466	1
BROX|ENSG00000162819	0.151751	1	0.0211404	1	0.0376663	1	0.0149973	1	-0.00671543	1	0.132635	1	-0.127386	1	0.0812949	1	-0.0968482	1	0.232005	1	0.308036	1	0.197695	1	0.129809	1	-0.0728645	1	0.2944	1	0.341182	1	-0.0126704	1	0.434828	1
BRPF1|ENSG00000156983	-0.478426	0.0208638	0.0666607	1	-0.204853	1	-0.245735	1	-0.00268602	1	-0.193419	1	0.0360159	1	-0.0379062	1	-0.12249	1	-0.0442301	1	0.105256	1	-0.0351181	1	-0.0662571	1	-0.14388	1	-0.096115	1	0.112828	1	-0.0093122	1	-0.06046	1
BRPF3|ENSG00000096070	-0.0646097	1	0.0404425	1	0.0875242	1	0.0733634	1	-0.00618302	1	0.0562982	1	-0.0434516	1	0.00134586	1	0.00281683	1	0.123537	1	0.251178	1	0.382068	1	0.125468	1	-0.00729041	1	-0.0677106	1	0.241922	1	0.0316112	1	0.095219	1
BRSK1|ENSG00000160469	-0.489428	0.717649	-0.0665064	1	-0.229737	1	-0.048887	1	-0.121985	1	0.0729293	1	0.103415	1	-0.102796	1	-0.0788995	1	0.116173	1	0.719969	1	0.0630422	1	0.0883574	1	-0.16907	1	-0.1075	1	0.161311	1	-0.0665596	1	0.31642	1
BRSK2|ENSG00000174672	-0.454961	1	0.521005	1	0.0352949	1	-0.806309	1	-0.231427	1	-0.725671	1	-1.20597	0.0065604	NA	NA	NA	NA	NA	NA	NA	NA	NA	NA	NA	NA	NA	NA	NA	NA	NA	NA	NA	NA	NA	NA
BRWD1|ENSG00000185658	0.113486	1	0.03546	1	-0.0592587	1	-0.0406224	1	0.0226151	1	0.0287967	1	-0.150631	1	0.159166	1	0.0799495	1	0.191452	1	0.568427	0.237684	0.395412	1	0.325502	1	0.295343	1	0.481408	1	0.651024	0.0239805	0.428035	1	0.169908	1
BRWD3|ENSG00000165288	0.227317	1	-0.124159	1	0.0703097	1	0.103913	1	-0.0490593	1	0.215214	1	0.00964317	1	-0.0569772	1	-0.0211622	1	-0.0635254	1	-0.0394371	1	0.0832747	1	0.159334	1	0.0440294	1	0.136621	1	0.420159	1	0.130089	1	0.136802	1
BSCL2|ENSG00000168000	0.667032	1	-0.260608	1	0.605921	1	0.64098	1	-0.0288347	1	0.634096	1	-0.414043	1	-0.036184	1	0.404048	1	0.0867072	1	0.848229	1	0.546774	1	0.160675	1	0.461533	1	0.369906	1	0.683751	1	0.624464	1	0.0979731	1
BSDC1|ENSG00000160058	0.362001	0.177886	-0.036312	1	0.385594	0.0600081	0.38104	0.767718	-0.0294905	1	0.379852	0.117393	-0.171585	1	0.229422	1	0.0702297	1	0.408734	1	0.424284	1	0.461196	1	0.307715	1	0.0670436	1	0.26487	1	0.596858	1	0.367172	1	-0.150295	1
BSG|ENSG00000172270	0.351315	1	-0.00217805	1	0.601884	0.530162	0.436078	1	-0.0739777	1	0.339631	1	-0.533236	0.486359	0.0245066	1	0.184718	1	0.12697	1	0.39755	1	0.151679	1	0.0508056	1	0.133083	1	-0.0313645	1	0.0826215	1	0.267538	1	-0.220113	1
BSN|ENSG00000164061	1.11156	1	0.573212	1	1.17291	0.811566	0.0802382	1	0.0272521	1	-0.110424	1	-1.0734	0.367019	-0.351037	1	0.128582	1	-0.137336	1	-0.177873	1	0.0058835	1	-0.0821206	1	0.0369797	1	0.208241	1	-0.458833	1	0.404185	1	0.15375	1
BST1|ENSG00000109743	0.0199241	1	0.172373	1	0.131784	1	-0.140873	1	0.0121841	1	-0.122254	1	-1.35706	9.47223e-09	0.0914612	1	-0.0874646	1	-0.214843	1	-0.251429	1	0.0160396	1	0.388085	1	0.210259	1	-0.0822909	1	-0.0534438	1	0.172638	1	-0.624506	1
BTAF1|ENSG00000095564	-0.204673	1	0.00533438	1	-0.34407	1	-0.24104	1	0.0427969	1	-0.16561	1	-0.098194	1	-0.00532789	1	0.169555	1	-0.188178	1	-0.115338	1	0.170784	1	0.0540182	1	0.250078	1	0.0180702	1	0.483417	1	0.256528	1	-0.0437709	1
BTBD10|ENSG00000148925	-0.070522	1	0.0315117	1	-0.166203	1	-0.144333	1	-0.00380874	1	-0.16121	1	0.204934	1	-0.0887973	1	-0.347714	1	-0.02549	1	-0.878515	0.0737443	-0.447765	1	-0.194411	1	-0.314697	1	0.158819	1	-0.622829	1	-0.393558	1	-0.222699	1
BTBD19|ENSG00000222009	1.36471	0.000202092	-0.361336	1	1.31735	0.000502392	0.825439	1	-0.104176	1	1.10111	0.0212996	-0.971672	0.0165042	0.00990211	1	0.262238	1	-0.0424175	1	0.811627	1	0.272591	1	0.511892	1	0.370915	1	-0.0357217	1	0.575964	1	0.228076	1	0.0567829	1
BTBD1|ENSG00000064726	0.0119147	1	0.0111442	1	-0.0955971	1	0.0147901	1	0.0268743	1	-0.00662682	1	-0.0446296	1	0.112462	1	-0.0717595	1	0.2032	1	-0.289239	1	0.168089	1	0.0301341	1	-0.0115755	1	0.253834	1	-0.0868023	1	0.0440322	1	0.329802	1
BTBD2|ENSG00000133243	0.132317	1	-0.0334756	1	0.582599	1	0.245671	1	-0.120534	1	0.223813	1	-0.251186	1	0.0619995	1	0.258365	1	0.228065	1	0.448003	1	0.338206	1	0.154442	1	0.154502	1	0.0975847	1	0.124166	1	0.249261	1	0.094963	1
BTBD3|ENSG00000132640	-0.768714	0.0012702	0.175457	1	-0.574695	0.145262	-0.625713	0.749842	0.168506	1	-0.533267	0.822037	0.862829	1.79096e-06	0.00976573	1	-0.00466925	1	0.427112	1	-0.127968	1	0.263992	1	-0.0541224	1	0.0377933	1	0.361193	1	0.371997	1	0.337497	1	-0.0174916	1
BTBD6|ENSG00000184887	-0.407068	0.0948221	0.0542417	1	-0.116766	1	-0.151688	1	-0.0714047	1	-0.166872	1	0.114821	1	-0.0673951	1	-0.132053	1	0.173322	1	-0.0111787	1	-0.0129799	1	-0.229594	1	-0.21269	1	0.0384693	1	-0.315529	1	-0.0808811	1	-0.0466833	1
BTBD7|ENSG00000011114	0.0270677	1	0.0534534	1	-0.0144206	1	-0.00483921	1	0.0600713	1	0.0587031	1	0.0409761	1	-0.0794915	1	-0.0349159	1	0.192006	1	-0.0753291	1	0.167109	1	-0.0176616	1	0.00275969	1	0.243054	1	0.0415073	1	0.122298	1	0.241375	1
BTBD8|ENSG00000189195	0.783487	1	-0.0972396	1	0.359619	1	-0.229753	1	0.284271	1	0.135701	1	-0.357052	1	NA	NA	0.532515	1	0.394904	1	0.45131	1	0.434989	1	0.322857	1	-0.16638	1	0.118431	1	-0.107641	1	-0.191902	1	0.689475	1
BTBD9|ENSG00000183826	0.389532	0.00516842	-0.0495335	1	0.454125	0.000228477	0.248611	1	-0.0620308	1	0.297717	0.686472	-0.351075	0.00244111	-0.0181224	1	-0.106427	1	0.147986	1	-0.226741	1	-0.125902	1	-0.135258	1	-0.327395	1	-0.073913	1	-0.536484	1	-0.402268	1	0.353406	1
BTC|ENSG00000174808	0.671868	1	-0.226635	1	0.0482818	1	0.522891	1	0.200578	1	0.394247	1	0.119445	1	NA	NA	NA	NA	NA	NA	NA	NA	NA	NA	NA	NA	NA	NA	NA	NA	NA	NA	NA	NA	NA	NA
BTD|ENSG00000169814	0.400333	1	-0.0565747	1	0.334532	1	0.219559	1	-0.0870869	1	0.232846	1	-0.212865	1	0.135189	1	0.267013	1	0.143137	1	0.278082	1	0.409998	1	0.0372968	1	0.203555	1	-0.0763928	1	0.215696	1	0.211372	1	0.169435	1
BTF3|ENSG00000145741	-0.051666	1	0.0231531	1	-0.198795	1	-0.00792848	1	0.10589	1	-0.0805117	1	0.27156	0.345064	0.0237145	1	-0.146182	1	-0.146731	1	-0.243792	1	-0.18601	1	0.110483	1	0.0600233	1	0.093657	1	-0.0291449	1	-0.000383458	1	-0.299042	1
BTF3L4|ENSG00000134717	-0.199388	1	0.0328396	1	-0.380499	1	-0.0174954	1	0.116838	1	-0.0911095	1	0.329661	0.997251	0.0604345	1	-0.146443	1	-0.297619	1	-0.299635	1	-0.319322	1	0.033514	1	-0.138167	1	-0.0185841	1	-0.144697	1	-0.348254	1	0.412915	1
BTG1|ENSG00000133639	0.75652	0.30649	0.185783	1	0.693538	0.962715	0.343009	1	0.0739253	1	0.298578	1	-0.404167	1	0.415948	1	0.806844	0.0679744	0.671078	0.881328	2.09211	9.75122e-10	1.70927	6.5869e-08	0.376339	1	0.522623	1	0.656676	1	1.55697	7.39949e-07	1.19162	0.00011191	0.347953	1
BTG2|ENSG00000159388	0.902889	1	-0.247424	1	0.583081	1	0.0529869	1	-0.354217	1	-0.207903	1	-0.0196356	1	-0.0131011	1	0.948362	1	0.551528	1	0.42852	1	1.19465	1	-0.230584	1	0.61663	1	0.385055	1	0.31746	1	1.09575	1	0.494559	1
BTG3|ENSG00000154640	-0.983799	0.0403699	0.308991	1	-0.853981	0.309353	-0.65382	1	0.1973	1	-0.670285	1	0.549071	1	0.285137	1	-0.0196508	1	0.00806358	1	0.286596	1	0.114142	1	-0.145476	1	-0.454029	1	-0.311493	1	0.213635	1	-0.463874	1	0.691663	1
BTN2A1|ENSG00000112763	-0.467883	0.152895	-0.0178423	1	-0.442295	0.279016	-0.366337	1	-0.0109488	1	-0.364689	1	0.1094	1	0.0941994	1	-0.0952578	1	-0.0145047	1	0.00086605	1	0.00726965	1	-0.109679	1	-0.339944	1	-0.224566	1	-0.116031	1	-0.279918	1	-0.00414334	1
BTN2A2|ENSG00000124508	0.905793	6.35797e-05	-0.0418376	1	0.765648	0.00310708	0.474681	1	-0.0527883	1	0.467324	1	-0.499335	0.378779	0.256737	1	0.143971	1	0.379368	1	0.494601	1	0.645952	1	0.0900449	1	0.283509	1	0.315359	1	0.85206	1	0.703375	1	-0.386286	1
BTN2A3P|ENSG00000124549	0.218537	1	-0.10018	1	0.0191246	1	0.19467	1	-0.0847478	1	0.107203	1	-0.209602	1	-0.123424	1	0.12659	1	0.263709	1	0.45913	1	0.382222	1	-0.0285649	1	0.165531	1	0.245452	1	0.451138	1	0.367254	1	-0.296844	1
BTN3A1|ENSG00000026950	1.67572	3.47854e-07	-0.319402	1	1.39557	4.5652e-05	0.861642	1	-0.195925	1	0.738787	1	-0.989448	0.00424285	-0.00415945	1	0.219543	1	-0.0269227	1	0.0137384	1	0.226071	1	-0.101894	1	-0.0104689	1	-0.235628	1	-0.0683946	1	-0.150667	1	-0.321658	1
BTN3A2|ENSG00000186470	1.22807	5.95703e-05	-0.140627	1	1.05838	0.00225485	0.516144	1	-0.171049	1	0.441117	1	-0.875102	0.00550379	0.0478347	1	0.497351	1	0.279845	1	0.527248	1	0.838303	0.722835	-0.160626	1	0.361421	1	0.0437529	1	0.454743	1	0.507449	1	-0.0867867	1
BTN3A3|ENSG00000111801	1.35063	1.3525e-07	-0.327925	1	1.08124	5.74457e-05	0.609594	1	-0.232106	1	0.502324	1	-0.730478	0.00985459	-0.216022	1	0.52835	1	0.338073	1	0.602391	1	0.899966	0.84129	-0.268066	1	0.403631	1	0.218973	1	0.315482	1	0.557579	1	0.118007	1
BTRC|ENSG00000166167	0.272572	0.694399	0.0475152	1	0.194956	1	0.0347334	1	-0.0391481	1	0.037429	1	-0.152207	1	0.155705	1	0.0684751	1	0.331461	1	0.062785	1	0.273005	1	0.28627	1	0.195808	1	0.307631	1	0.208689	1	0.256196	1	-0.16931	1
BUB1B|ENSG00000156970	-1.88582	0.258212	0.293211	1	-1.83153	0.357606	-1.88583	1	0.130313	1	-1.69999	1	0.54701	1	-0.681807	1	-1.09913	1	-0.918015	1	-3.04291	0.0613346	-2.67254	0.31703	-1.68451	1	-1.64537	1	-1.12263	1	-4.70392	0.000109686	-2.97396	0.0739553	1.21831	1
BUB1|ENSG00000169679	-1.94642	0.126184	0.232033	1	-1.88651	0.181661	-2.0688	1	0.101032	1	-1.84185	0.393985	0.518029	1	-0.681247	1	-1.12214	1	-0.885573	1	-3.50188	0.0109323	-2.66064	0.375167	-1.71314	1	-1.72242	1	-1.03413	1	-4.74993	0.000119652	-2.94996	0.0965218	1.11981	1
BUB3|ENSG00000154473	-0.775091	0.0312816	0.296043	1	-0.778868	0.0227923	-0.422009	1	0.131341	1	-0.362965	1	0.533989	0.579072	-0.00227745	1	-0.422548	1	-0.258647	1	-0.555641	0.632557	-0.585481	0.194158	-0.285227	1	-0.561615	0.407391	-0.290381	1	-0.415931	1	-0.715621	0.00793342	0.303799	1
BUD13|ENSG00000137656	-0.538322	0.011774	0.0588588	1	-0.644076	0.000344669	-0.319631	1	0.00355386	1	-0.377991	1	0.212216	1	-0.0342699	1	-0.101665	1	-0.0753739	1	-0.0243546	1	-0.102497	1	-0.214871	1	-0.260442	1	-0.0274113	1	-0.00616033	1	-0.161854	1	-0.0179552	1
BUD31|ENSG00000106245	-0.219793	1	0.00134572	1	-0.303504	0.123142	-0.100983	1	0.00829511	1	-0.262102	1	0.20842	1	-0.116815	1	-0.414563	1	-0.221795	1	-0.212395	1	-0.485836	1	-0.0607209	1	-0.267325	1	-0.100661	1	-0.269478	1	-0.361754	1	-0.161745	1
BVES|ENSG00000112276	-0.135142	1	0.272027	1	-0.0805993	1	2.15491e-05	1	0.172575	1	0.091191	1	-0.822481	0.611064	-0.0355464	1	-0.41053	1	0.506742	1	-0.290485	1	0.182851	1	-0.303096	1	-0.517968	1	0.37032	1	-0.257626	1	-0.19587	1	0.363636	1
BX322557.10|ENSG00000215447	0.302769	1	-0.222996	1	0.297852	1	0.252574	1	-0.0364911	1	0.201443	1	-0.496519	0.000383046	0.0527196	1	0.380996	1	0.387882	1	0.152253	1	0.886305	1	0.228722	1	0.453929	1	0.314942	1	0.265339	1	0.528855	1	0.330519	1
BX936347.1|ENSG00000197180	0.1854	1	-0.230356	1	0.769478	1	0.475755	1	-0.0344706	1	0.262642	1	-0.545795	1	0.0168217	1	-0.0187914	1	0.195988	1	0.684069	1	0.50588	1	0.275361	1	0.342952	1	0.0346766	1	0.269552	1	0.224542	1	0.41699	1
BYSL|ENSG00000112578	-1.24763	1.13248e-05	-0.0137476	1	-0.836767	0.0194578	-0.802928	0.942253	0.157884	1	-0.7628	0.211391	0.843283	0.000658384	-0.115273	1	-0.347302	1	-0.704654	1	-1.58471	0.000109521	-1.16738	0.0178216	-0.207126	1	-0.336345	1	-0.883703	1	-1.31908	0.00341926	-1.17431	0.0244278	-0.327567	1
BZW1|ENSG00000082153	-0.171959	1	0.0903972	1	-0.351144	1	-0.210359	1	0.0258588	1	-0.232237	1	0.122926	1	0.0455337	1	-0.298103	1	0.0857842	1	-0.680471	1	-0.221004	1	-0.126351	1	-0.239218	1	0.12009	1	-0.378989	1	-0.174917	1	-0.144178	1
BZW1P2|ENSG00000198406	-0.184139	1	0.261381	1	-0.408567	1	-0.0764585	1	0.154378	1	-0.106742	1	0.12571	1	0.137338	1	-0.29468	1	0.168781	1	-0.970253	1	-0.171934	1	0.339107	1	0.251348	1	0.482186	1	-0.304303	1	0.137072	1	-0.322092	1
BZW2|ENSG00000136261	-0.387217	0.0152605	0.0110867	1	-0.519037	5.79408e-05	-0.39026	0.278526	0.0408027	1	-0.370448	0.0647706	0.0211097	1	-0.072927	1	-0.392404	1	-0.284396	1	-1.20758	0.0146417	-0.761019	1	-0.287075	1	-0.201311	1	-0.220534	1	-0.791729	1	-0.465485	1	-0.6509	1
C10orf10|ENSG00000165507	2.37363	0.0346479	-0.389794	1	2.55727	0.00894697	0.893431	1	-0.166177	1	1.32545	1	-0.264238	1	0.563103	1	1.30153	1	1.12146	1	3.12009	0.994268	1.87422	1	1.52292	1	1.00049	1	0.970767	1	3.51931	0.275624	1.7972	1	0.109931	1
C10orf118|ENSG00000165813	0.428609	1	0.0049574	1	0.176921	1	0.291917	1	0.0419636	1	0.275529	1	-0.16608	1	0.0576067	1	0.0244064	1	0.134964	1	-0.166511	1	0.240772	1	0.16659	1	0.0302475	1	0.339009	1	0.281052	1	0.0397011	1	-0.014462	1
C10orf11|ENSG00000148655	NA	NA	NA	NA	NA	NA	0.803497	1	0.229854	1	0.746351	1	NA	NA	-0.0378955	1	0.476197	1	0.113908	1	0.983161	1	0.975799	1	-0.0616867	1	0.624164	1	-0.0199096	1	0.586723	1	0.756443	1	1.15782	1
C10orf12|ENSG00000155640	-0.725081	0.0175703	-0.0622759	1	-0.709149	0.0293627	-0.486994	1	0.0704068	1	-0.278465	1	0.486198	0.512392	-0.353909	1	-0.422408	1	-0.41424	1	-1.07003	1	-0.900233	1	-0.493518	1	-0.805	1	-0.321156	1	-1.15297	1	-0.749325	1	0.0616003	1
C10orf25|ENSG00000165511	0.485533	1	0.0664751	1	0.228892	1	0.620066	1	0.362576	1	0.233595	1	-0.0224866	1	0.619752	1	0.686738	1	0.517612	1	1.9665	0.00397369	1.04377	1	0.467751	1	0.0420933	1	0.141051	1	0.848229	1	0.24427	1	0.100556	1
C10orf2|ENSG00000107815	-0.870533	7.22149e-05	-0.0126814	1	-0.702934	0.00395652	-0.424235	1	0.118258	1	-0.47194	1	0.41646	1	0.065498	1	-0.152038	1	-0.672652	1	-0.398505	1	-0.716739	1	0.186125	1	0.0428578	1	-0.653059	1	-0.154136	1	-0.698275	1	-0.0802056	1
C10orf32|ENSG00000166275	0.379727	1	0.0624956	1	0.157388	1	0.423218	1	0.0507976	1	0.280938	1	-0.228795	1	-0.00126644	1	0.189085	1	0.135966	1	0.109558	1	0.447832	1	-0.0502986	1	0.2829	1	0.206991	1	0.444184	1	0.436965	1	0.401557	1
C10orf35|ENSG00000171224	-1.24568	3.73919e-06	0.24085	1	-1.01517	0.000238568	-0.843848	1	0.228675	1	-1.05113	0.00285927	1.53212	1.44372e-10	-0.210209	1	-0.46674	1	-0.617157	1	-1.38275	1	-1.62832	1	-0.0958306	1	-0.118515	1	-0.655628	1	-1.17389	1	-0.664912	1	0.110529	1
C10orf54|ENSG00000107738	0.219946	1	-0.265316	1	0.449075	1	-0.156871	1	-0.43495	1	-0.253024	1	-0.912558	0.00414907	0.665291	1	-0.00198054	1	-0.445695	1	-0.666704	1	-0.551958	1	1.00702	1	-0.472243	1	-0.485583	1	-1.13886	1	-0.800341	1	0.223859	1
C10orf55|ENSG00000222047	0.438665	1	-0.190116	1	0.589501	1	-0.399901	1	-0.0300295	1	-0.257085	1	0.0616206	1	0.221521	1	0.609259	1	0.853752	1	0.397635	1	0.512795	1	-0.129084	1	-0.117587	1	-0.0603018	1	-0.292208	1	-0.315799	1	0.931244	1
C10ORF68|ENSG00000150076	1.66108	0.00957913	NA	NA	1.1788	1	-0.101732	1	0.141074	1	-0.116181	1	-1.25992	0.157608	0.184225	1	0.381534	1	0.357779	1	0.365288	1	1.12041	1	0.157131	1	-0.38233	1	0.360256	1	NA	NA	-0.0880134	1	NA	NA
C10orf76|ENSG00000120029	-0.112807	1	-0.0120134	1	-0.0940861	1	-0.075107	1	-0.030758	1	-0.0577132	1	0.0227365	1	0.140496	1	-0.0347465	1	0.187999	1	-0.0443484	1	0.0345161	1	0.0366016	1	-0.000676535	1	0.00947725	1	0.144002	1	0.109042	1	0.107763	1
C10orf88|ENSG00000119965	-0.700235	0.000309642	0.109243	1	-0.727216	0.000119863	-0.581016	0.277067	0.0665949	1	-0.393694	1	0.51665	0.00338742	0.00515118	1	-0.175993	1	-4.12662e-05	1	-0.123729	1	-0.101029	1	-0.187343	1	-0.335595	1	-0.0329383	1	-0.235502	1	-0.333106	1	0.0799496	1
C10orf90|ENSG00000154493	0.0390537	1	-0.299809	1	0.0513609	1	-0.502118	1	-0.314369	1	-0.48537	1	-0.0223698	1	NA	NA	1.66864	1	NA	NA	1.77392	1	2.11493	1	NA	NA	1.62555	1	NA	NA	1.28468	1	1.81622	1	NA	NA
C11orf1|ENSG00000137720	0.614918	0.000100422	0.219397	1	0.447152	0.0821815	0.355715	1	-0.00626615	1	0.116116	1	-0.21485	1	0.0576957	1	0.0112705	1	0.0671598	1	0.123478	1	0.16392	1	0.101058	1	0.16934	1	0.109668	1	-0.4272	1	0.062593	1	-0.26136	1
C11orf24|ENSG00000171067	-0.712943	0.0110574	0.0510141	1	-0.389366	1	-0.497876	1	-0.000256659	1	-0.48849	1	0.433088	1	-0.18471	1	-0.399389	1	0.000597997	1	-1.50284	0.000859865	-0.57026	1	-0.182345	1	-0.295314	1	-0.147181	1	-0.992381	0.671966	-0.499278	1	-0.463901	1
C11orf30|ENSG00000158636	-0.1536	1	0.081307	1	-0.102934	1	-0.0953137	1	-0.0222166	1	-0.0102492	1	-0.126548	1	0.00321666	1	0.012851	1	0.0158269	1	0.233421	1	0.17572	1	0.157785	1	-0.0030498	1	0.0166064	1	0.455185	1	0.0147791	1	-0.0124507	1
C11orf31|ENSG00000211450	-0.134721	1	-0.0845878	1	0.139726	1	0.142079	1	-0.0141922	1	0.0231244	1	0.0488955	1	-0.0951967	1	0.110263	1	-0.124261	1	-0.12426	1	-0.136101	1	0.0777913	1	0.0580518	1	-0.295539	1	-0.0780051	1	-0.108937	1	0.0463265	1
C11orf35|ENSG00000185522	0.931874	1	-0.14734	1	1.12448	0.158653	0.567264	1	-0.022767	1	0.569015	1	-0.475411	1	0.515111	1	0.919718	1	0.223966	1	2.8018	1	1.12131	1	1.55717	1	1.34556	1	0.264977	1	1.79146	1	1.15285	1	-0.15254	1
C11orf48|ENSG00000162194	-0.151243	1	0.0478315	1	-0.221395	1	-0.109158	1	-0.0185558	1	-0.0269596	1	-0.102507	1	-0.153681	1	0.0916621	1	-0.263863	1	0.437022	1	-0.0457126	1	0.0116654	1	0.192817	1	-0.10088	1	0.102858	1	0.109902	1	-0.422409	1
C11orf49|ENSG00000149179	0.229386	1	-0.089939	1	0.399704	1	0.170697	1	-0.0692412	1	0.134709	1	-0.460962	0.0742741	0.0784054	1	0.0992677	1	0.0995545	1	0.159841	1	0.0782377	1	0.163621	1	0.0355798	1	0.0902232	1	-0.0527204	1	0.0601666	1	0.284451	1
C11orf54|ENSG00000182919	0.858488	1.06871e-05	0.0258701	1	0.622535	0.0111802	0.389348	1	-0.0135577	1	0.494735	0.699253	-0.463319	0.160361	0.239037	1	0.18663	1	0.180146	1	0.830464	1	0.463031	1	0.548453	1	0.367708	1	0.366444	1	1.17042	1	0.439424	1	0.093113	1
C11orf57|ENSG00000150776	0.183685	1	0.0380428	1	-0.0270281	1	0.120831	1	0.0455863	1	0.0840646	1	0.00624974	1	0.150224	1	-0.0254574	1	0.063231	1	0.0712805	1	0.0882762	1	0.0522164	1	0.0203519	1	0.165218	1	0.0419683	1	0.0523766	1	0.0906248	1
C11orf58|ENSG00000110696	-0.036267	1	-0.0249095	1	-0.239235	1	0.000896599	1	0.0639691	1	-0.0627973	1	0.0837929	1	0.034736	1	-0.0973806	1	-0.0372845	1	-0.166386	1	0.00540021	1	0.0506588	1	0.0470745	1	0.103738	1	0.199867	1	-0.0068353	1	0.118419	1
C11orf63|ENSG00000109944	0.945907	0.0377236	0.00736734	1	0.448908	1	0.398673	1	0.195759	1	0.379089	1	-1.06341	0.000248422	0.503007	1	NA	NA	0.187516	1	NA	NA	NA	NA	-0.201612	1	-0.426901	1	-0.301015	1	0.0628391	1	-0.238698	1	0.850847	1
C11orf68|ENSG00000175573	-0.0688241	1	-0.00103692	1	0.29848	1	0.00928413	1	-0.00392901	1	0.0945661	1	0.00465553	1	0.0337361	1	-0.167934	1	0.196904	1	-0.068138	1	-0.164127	1	0.107323	1	-0.222839	1	-0.154632	1	-0.252028	1	-0.337023	1	0.207555	1
C11orf70|ENSG00000137691	0.307308	1	-0.0875453	1	0.145701	1	-0.141153	1	-0.227963	1	-0.303683	1	-0.0195726	1	0.107272	1	-0.186934	1	-0.258151	1	-0.301588	1	-0.312788	1	-0.0202058	1	-0.0765809	1	-0.0779659	1	-0.452037	1	-0.394749	1	0.250949	1
C11orf71|ENSG00000180425	0.63734	1	-0.328823	1	0.737882	0.683064	0.459821	1	-0.190617	1	0.140637	1	-0.171436	1	-0.0998936	1	0.25919	1	0.208231	1	0.267743	1	0.389245	1	0.394201	1	0.522673	1	0.0930777	1	0.068608	1	0.287954	1	0.086928	1
C11orf73|ENSG00000149196	0.0557801	1	-0.00888633	1	0.0498763	1	-0.017003	1	0.0287041	1	-0.018215	1	0.178903	1	0.0203185	1	0.0682401	1	-0.0163508	1	-0.194955	1	-0.0327959	1	-0.0863506	1	0.116895	1	0.00404697	1	-0.239674	1	-0.064911	1	-0.00869226	1
C11orf74|ENSG00000166352	0.425751	1	0.0286147	1	0.0387354	1	0.196059	1	-0.0733023	1	0.0801595	1	-0.151765	1	-0.00793721	1	0.155958	1	-0.0160974	1	0.0569121	1	0.131462	1	-0.144381	1	0.193338	1	0.201237	1	-0.0562889	1	0.0548216	1	-0.0228476	1
C11orf80|ENSG00000173715	-0.0532169	1	-0.0251864	1	-0.184719	1	0.0423205	1	0.0778991	1	0.0841173	1	0.104415	1	-0.323841	1	-0.648634	1	0.198294	1	-0.534809	1	-0.364331	1	-0.704321	1	-0.793099	1	0.158644	1	-0.775489	1	-0.352289	1	-0.309006	1
C11orf82|ENSG00000165490	-2.11722	0.0376269	0.285119	1	-2.04749	0.0559832	-2.14623	1	0.240497	1	-2.17718	0.0675659	0.680436	1	-0.776266	1	-1.12548	1	-1.44679	1	-3.64979	0.00107976	-3.04271	0.0125858	-1.7115	1	-1.77444	1	-1.44697	1	-4.20945	0.000111253	-3.52161	0.00151316	0.401031	1
C11orf83|ENSG00000204922	-0.501222	1	-0.0351936	1	-0.126477	1	-0.116206	1	-0.150564	1	-0.248698	1	0.189936	1	-0.214274	1	-0.0114905	1	-0.242322	1	-0.229668	1	-0.327449	1	-0.190925	1	-0.113956	1	-0.30002	1	-0.615301	1	-0.344243	1	-0.0315659	1
C11orf84|ENSG00000168005	-0.799903	0.000241535	0.126442	1	-0.546726	0.187971	-0.668999	0.186255	0.0699553	1	-0.62673	0.0459741	0.278773	1	-0.0422692	1	-0.00444786	1	-0.0461894	1	0.0969104	1	0.0488325	1	-0.0834065	1	-0.156169	1	-0.145061	1	-0.130986	1	-0.190448	1	0.0856821	1
C11orf87|ENSG00000185742	-0.871293	1	0.151979	1	-0.451487	1	-1.10628	1	0.382234	1	-0.711443	1	1.95636	0.000612718	NA	NA	NA	NA	NA	NA	NA	NA	NA	NA	NA	NA	NA	NA	NA	NA	NA	NA	NA	NA	NA	NA
C11orf95|ENSG00000188070	0.281713	1	0.126265	1	0.447213	0.560658	0.213266	1	-0.0481207	1	0.205744	1	-0.0562569	1	0.00244168	1	0.276857	1	0.582439	1	1.03347	1	1.00975	1	0.198124	1	0.57249	1	0.651893	1	1.05118	1	1.10476	0.845727	0.26704	1
C11orf96|ENSG00000187479	1.1602	1	0.174332	1	1.85008	0.360698	0.483545	1	-0.133023	1	0.73515	1	-1.06594	1	0.729456	1	1.64256	1	2.93396	0.0898001	5.44255	7.0022e-06	4.03302	0.000750122	0.810208	1	1.42548	1	1.38126	1	4.58348	0.000113594	3.32603	0.0148701	0.21467	1
C12orf10|ENSG00000139637	-0.23382	1	-0.0731475	1	-0.0256908	1	0.00198252	1	-0.0636335	1	-0.133347	1	-0.0823714	1	-0.0853058	1	-0.100005	1	-0.105665	1	0.103639	1	-0.179586	1	0.0130581	1	0.0801226	1	-0.0369464	1	-0.0715362	1	-0.0504463	1	-0.0988459	1
C12orf23|ENSG00000151135	0.149013	1	-0.111776	1	0.0514028	1	0.254834	1	-0.00547657	1	0.220914	1	-0.000336061	1	-0.296599	1	-0.33913	1	-0.106769	1	-0.816832	1	-0.0965644	1	0.0260098	1	-0.128019	1	0.188062	1	-0.431176	1	-0.261084	1	0.0492955	1
C12orf29|ENSG00000133641	-0.41621	1	0.0579616	1	-0.45263	1	-0.254572	1	0.156025	1	-0.149432	1	0.35366	1	-0.0136946	1	-0.38735	1	-0.464087	1	-0.868523	1	-0.635266	1	0.10278	1	-0.101965	1	-0.16494	1	-0.333808	1	-0.61878	1	-0.299862	1
C12orf43|ENSG00000157895	-0.36926	0.150258	0.0255203	1	-0.258574	1	-0.192122	1	-0.0864882	1	-0.274315	1	0.147163	1	-0.140087	1	-0.262491	1	-0.263574	1	-0.533088	1	-0.548199	1	-0.163056	1	-0.219431	1	-0.311105	1	-0.345523	1	-0.507245	1	-0.165096	1
C12orf44|ENSG00000123395	-0.201295	1	0.082917	1	0.105356	1	0.17898	1	0.0273865	1	0.0801819	1	0.125756	1	0.0177438	1	-0.235826	1	-0.1065	1	-0.512068	1	-0.242553	1	0.0558833	1	-0.164749	1	-0.177957	1	-0.388834	1	-0.319884	1	-0.236677	1
C12orf45|ENSG00000151131	-0.727546	0.0338946	-0.124704	1	-0.774446	0.0153429	-0.512903	1	-0.0567128	1	-0.587731	1	0.628157	0.0173477	-0.500184	1	-0.259877	1	-0.502071	1	-1.01052	1	-0.912434	1	-0.222878	1	-0.0700604	1	-0.430543	1	-0.968408	1	-0.678348	1	-0.72172	1
C12orf49|ENSG00000111412	-0.270448	1	0.109941	1	-0.188714	1	-0.127124	1	0.0216138	1	-0.122917	1	0.438972	6.57758e-06	0.0645557	1	-0.0449261	1	-0.00284338	1	-0.276612	1	0.00990771	1	0.0169159	1	-0.037445	1	0.0187399	1	0.0283245	1	0.0126844	1	0.10417	1
C12orf4|ENSG00000047621	-0.524125	0.400769	0.0289206	1	-0.703532	0.00330003	-0.485827	1	0.0307059	1	-0.406603	1	0.168964	1	-0.171307	1	-0.189448	1	-0.440682	1	-0.646719	1	-0.45931	1	-0.382123	1	-0.185835	1	-0.271138	1	-0.762952	0.366868	-0.540642	1	-0.0808284	1
C12orf57|ENSG00000111678	0.310774	1	0.040818	1	0.635682	0.126878	0.370416	1	0.0112462	1	0.319461	1	-0.439633	1	0.0695035	1	-0.0145851	1	0.220205	1	0.220506	1	0.32598	1	0.144871	1	-0.147465	1	0.096752	1	-0.261502	1	-0.0316468	1	0.139262	1
C12orf5|ENSG00000078237	-0.475733	1	0.0726059	1	-0.60554	1	-0.9243	1	-0.047771	1	-0.957677	0.179935	0.609686	1	-0.151217	1	0.0631697	1	-0.215761	1	-0.80704	1	-0.223608	1	-0.304317	1	0.086238	1	-0.241616	1	-0.343856	1	-0.268231	1	-0.26004	1
C12orf60|ENSG00000182993	0.803502	1	0.37564	1	0.527244	1	0.246804	1	-0.0616732	1	0.250674	1	-0.483202	1	0.0467632	1	-0.0233661	1	-0.169986	1	0.0502854	1	-0.281833	1	0.340627	1	0.283302	1	-0.00726055	1	0.029348	1	-0.531385	1	-0.355287	1
C12orf61|ENSG00000221949	-0.429003	1	-0.336026	1	-0.305703	1	-0.659082	1	-0.273485	1	-0.323461	1	-0.0713863	1	-0.0251698	1	-0.0887075	1	-0.346466	1	-0.532196	1	-0.658537	1	-0.128544	1	-0.162895	1	-0.390526	1	-0.548128	1	-0.453459	1	0.377775	1
C12orf65|ENSG00000130921	-0.208602	1	0.138861	1	-0.16044	1	-0.106654	1	0.0830843	1	-0.178223	1	0.052002	1	-0.103737	1	-0.12033	1	-0.191748	1	0.0846887	1	-0.182095	1	-0.241455	1	-0.0963597	1	-0.0998626	1	-0.226714	1	-0.145245	1	-0.0323789	1
C12orf66|ENSG00000174206	0.0962494	1	-0.0544147	1	0.342039	1	0.0953272	1	-0.0437142	1	0.0516717	1	-0.0149257	1	0.189561	1	0.0433612	1	-0.266541	1	-0.315631	1	-0.332839	1	0.150904	1	0.0665725	1	-0.250549	1	-0.237296	1	-0.2723	1	0.0959629	1
C12orf73|ENSG00000204954	-0.286467	1	-0.124674	1	-0.22548	1	0.148077	1	-0.127569	1	0.0982813	1	-0.0096822	1	-0.114742	1	-0.0880323	1	-0.0653439	1	-0.195642	1	-0.0745517	1	0.0554293	1	0.207052	1	0.118505	1	0.291172	1	0.268813	1	-0.199967	1
C12orf75|ENSG00000235162	-0.683949	0.416528	0.123152	1	-0.607254	1	-0.604554	1	0.0576603	1	-0.500958	1	0.842348	0.000520011	-0.30398	1	-0.709095	0.324369	-0.290693	1	-1.0968	0.000304125	-0.899919	0.00976541	-0.394183	1	-0.799162	0.0793743	-0.149813	1	-0.983608	0.00273566	-0.938165	0.00607872	-0.51658	1
C12orf76|ENSG00000174456	0.282077	1	-0.1249	1	0.517952	0.256174	0.371572	1	-0.0576786	1	0.30101	1	-0.031092	1	0.334014	1	0.493471	1	0.388457	1	0.660419	1	0.669181	1	0.434572	1	0.436785	1	0.342465	1	0.627687	1	0.4496	1	-0.156509	1
C14orf119|ENSG00000179933	0.0874632	1	0.00233541	1	0.0509318	1	0.140622	1	0.0494189	1	0.134719	1	0.135985	1	0.103473	1	-0.0201127	1	0.179878	1	0.227643	1	0.170511	1	0.117672	1	0.128168	1	0.147505	1	0.3162	1	0.260338	1	-0.17596	1
C14orf142|ENSG00000170270	-0.265269	1	0.0960246	1	-0.207224	1	-0.116961	1	0.0449913	1	-0.130002	1	0.0224895	1	0.0426863	1	-1.77216e-05	1	0.151909	1	0.101646	1	0.277347	1	0.0335326	1	0.0888022	1	0.273692	1	0.458332	1	0.289635	1	0.127989	1
C14orf159|ENSG00000133943	1.35666	0.00638254	-0.162314	1	1.36128	0.00716874	0.983649	1	-0.106783	1	0.971605	1	-1.6406	9.11832e-06	0.00757825	1	0.456714	1	0.157131	1	0.456809	1	0.359931	1	-0.00329319	1	0.60163	1	-0.00502482	1	0.762107	0.3748	0.616967	1	-0.243494	1
C14orf166|ENSG00000087302	-0.103539	1	-0.0526471	1	-0.31752	0.188719	-0.158058	1	-0.00507902	1	-0.235224	1	0.200122	1	-0.0237825	1	-0.20637	1	-0.135557	1	-0.287505	1	-0.257345	1	-0.13972	1	-0.129283	1	0.0374661	1	-0.211351	1	-0.216868	1	-0.264348	1
C14orf1|ENSG00000133935	0.0961243	1	-0.105966	1	-0.0526536	1	0.140516	1	0.0913483	1	0.106639	1	-0.28907	1	-0.0061906	1	0.0928586	1	0.118476	1	-0.117573	1	0.378612	1	-0.284307	1	0.0399336	1	-0.082405	1	-0.222621	1	0.271645	1	-0.164627	1
C14orf28|ENSG00000179476	0.336581	1	0.116983	1	0.269497	1	0.490011	1	0.0345919	1	0.383445	1	-0.0223502	1	0.215546	1	-0.364371	1	0.269037	1	-0.0139202	1	0.0735367	1	0.0518629	1	-0.321516	1	0.234632	1	0.120585	1	-0.144231	1	0.192224	1
C14orf2|ENSG00000156411	-0.0618817	1	-0.0120861	1	-0.177877	1	0.0746774	1	0.120244	1	-0.065444	1	0.0795922	1	-0.0238119	1	-0.0313657	1	-0.101162	1	-0.103204	1	-0.118467	1	-0.00997752	1	0.0858859	1	0.0427254	1	-0.12585	1	0.0279627	1	-0.161195	1
C14orf37|ENSG00000139971	0.593588	1	0.347899	1	0.643473	1	0.164155	1	-0.231329	1	0.194818	1	-0.227097	1	-0.356616	1	-0.2471	1	0.0720745	1	-0.699991	1	0.138966	1	-0.457937	1	-0.126241	1	0.0265509	1	0.048137	1	0.0562112	1	-0.2721	1
C14orf39|ENSG00000179008	0.160504	1	-0.27134	1	-0.365614	1	0.298531	1	0.568503	1	0.387877	1	1.47252	0.0102854	-0.00134029	1	0.168239	1	-0.224725	1	-0.343227	1	-0.0185194	1	0.259515	1	0.247175	1	0.0300662	1	-0.0922388	1	0.415259	1	0.125678	1
C14orf79|ENSG00000140104	0.156959	1	-0.315046	1	0.293342	1	0.155486	1	-0.0163477	1	0.242487	1	-0.0516621	1	0.186206	1	0.224466	1	0.159067	1	0.06157	1	0.066893	1	0.236934	1	0.288868	1	0.118185	1	0.0889875	1	0.100898	1	-0.144835	1
C14orf80|ENSG00000185347	-1.2498	0.0195392	0.15384	1	-0.867152	1	-1.17421	1	0.0743103	1	-1.16833	0.126275	0.504536	1	-0.429938	1	-0.672032	1	-0.265891	1	-1.26228	1	-1.55112	1	-1.09096	1	-1.52129	1	-0.719317	1	-2.26656	0.230032	-1.85657	1	0.349233	1
C14orf93|ENSG00000100802	0.948378	0.000302686	0.0269268	1	0.984481	0.000161936	0.828485	0.0526999	-0.0451211	1	0.623073	0.70636	-0.862744	0.000138198	0.278827	1	0.419049	1	0.219993	1	0.817429	1	0.469661	1	0.0167181	1	0.068163	1	0.0241529	1	0.0980987	1	0.24038	1	0.316612	1
C15orf38|ENSG00000242498	-0.261266	1	0.177415	1	-0.24609	1	-0.315166	1	0.166077	1	-0.291392	1	0.0241327	1	-0.101443	1	-0.0690895	1	0.198621	1	-0.280478	1	-0.075918	1	-0.429688	1	-0.537409	1	-0.17134	1	-0.66475	1	-0.654674	1	1.09282	1
C15orf39|ENSG00000167173	-0.458196	1	0.0150329	1	-0.114265	1	-0.120168	1	-0.141999	1	-0.19928	1	-0.969466	0.00229182	0.129495	1	0.00525056	1	0.718049	1	0.158515	1	0.370996	1	0.162638	1	-0.00500385	1	0.225379	1	0.114164	1	0.0988098	1	-0.0586705	1
C15orf40|ENSG00000169609	0.0681707	1	0.0147804	1	-0.0162345	1	0.114102	1	0.125413	1	-0.0209567	1	0.130159	1	-0.142425	1	-0.0511213	1	-0.149633	1	-0.520336	1	-0.125973	1	-0.0355932	1	-0.0813341	1	-0.090279	1	-0.286433	1	-0.215122	1	0.00461724	1
C15orf41|ENSG00000186073	0.193634	1	-0.0551336	1	-0.0777279	1	-0.028444	1	-0.0783317	1	-0.0766679	1	-0.00925222	1	-0.210757	1	-0.136881	1	-0.118155	1	-0.831874	1	-0.376565	1	-0.261694	1	-0.0676149	1	-0.174419	1	-0.447239	1	-0.419598	1	0.106849	1
C15orf52|ENSG00000188549	0.168796	1	-0.134322	1	0.269588	1	-0.113098	1	-0.00575056	1	0.0287511	1	0.370267	1	-0.0453277	1	-0.0827501	1	-0.0111174	1	-0.62134	1	-0.372017	1	0.188852	1	0.0845047	1	-0.0811573	1	0.0919111	1	-0.0733479	1	-0.364772	1
C15orf57|ENSG00000128891	0.0861742	1	-0.116373	1	-0.10428	1	0.10629	1	0.0023336	1	-0.00167243	1	0.074246	1	-0.117466	1	-0.163325	1	-0.10858	1	-0.348161	1	-0.212914	1	0.0198946	1	0.106522	1	0.00895607	1	0.115824	1	0.106149	1	-0.558514	0.121919
C15orf59|ENSG00000205363	0.595479	1	0.0568846	1	0.82082	0.180501	-0.266269	1	-0.176022	1	-0.322943	1	-1.18628	5.8768e-06	-0.75142	1	0.049232	1	0.538074	1	0.0197684	1	0.290677	1	-0.0378262	1	-0.0369229	1	0.715835	1	-0.0461286	1	0.470471	1	0.971109	1
C15orf61|ENSG00000189227	-0.376049	1	0.0219359	1	0.226058	1	0.0978214	1	-0.0309325	1	0.0928689	1	0.0244368	1	-0.0402527	1	-0.149732	1	0.0978962	1	0.0380397	1	0.00892014	1	0.0535587	1	-0.181832	1	-0.0181311	1	0.134731	1	0.0310133	1	0.0853595	1
C15orf62|ENSG00000188277	2.26985	2.18504e-05	0.232008	1	1.65419	0.0408057	0.833996	1	-0.34603	1	1.05935	1	-2.23867	1.91925e-06	NA	NA	NA	NA	NA	NA	6.28542	0.000640729	NA	NA	NA	NA	NA	NA	NA	NA	3.96674	0.259272	NA	NA	NA	NA
C15orf65|ENSG00000261652	0.502604	1	0.171701	1	0.38132	1	0.428278	1	-0.158974	1	0.282963	1	-0.158611	1	0.127656	1	-0.25004	1	1.15792	1	-0.211963	1	0.434041	1	-0.0783962	1	-0.461919	1	1.09568	1	-0.310095	1	0.0318872	1	0.72806	1
C16orf13|ENSG00000130731	-0.116576	1	-0.0403315	1	0.298048	1	0.101004	1	-0.0871805	1	0.0642136	1	0.0456938	1	-0.111347	1	-0.10246	1	-0.0800441	1	0.193418	1	-0.377717	1	0.138264	1	-0.036303	1	-0.0800848	1	-0.310509	1	-0.163809	1	-0.368183	1
C16orf45|ENSG00000166780	0.5038	0.000634251	-0.0968308	1	0.629469	5.02206e-06	0.31788	1	0.0389106	1	0.312832	1	-0.221101	1	0.21969	1	0.445784	1	0.713589	1	0.918823	1	0.855586	1	0.218664	1	0.21814	1	0.28245	1	0.70865	1	0.569865	1	0.645023	1
C16orf52|ENSG00000185716	0.00964608	1	0.0387027	1	-0.0832643	1	0.0724663	1	0.0779558	1	0.0853157	1	-0.100004	1	-0.0540697	1	-0.0705788	1	-0.291245	1	-0.209718	1	-0.153704	1	0.138797	1	0.00373405	1	-0.105381	1	0.248719	1	-0.332227	1	0.177568	1
C16orf58|ENSG00000140688	0.240064	1	-0.0276567	1	0.482423	0.0158019	0.372336	1	-0.14062	1	0.344973	1	-0.36638	0.205049	0.0797007	1	-0.000224365	1	-0.193573	1	-0.0633219	1	-0.274641	1	0.0436614	1	-0.249738	1	-0.432281	1	-0.39975	1	-0.56598	1	0.104402	1
C16orf59|ENSG00000162062	-1.8694	5.8502e-05	0.14826	1	-1.25905	0.0439435	-1.90098	0.0044108	0.152518	1	-1.80096	0.000356049	0.446639	1	-0.544833	1	-0.476617	1	-0.976163	1	-0.895453	1	-1.00827	1	-1.06724	1	-0.885452	1	-1.1366	1	-1.39522	0.210288	-1.34378	0.322384	0.162174	1
C16orf62|ENSG00000103544	0.196118	1	0.0377337	1	0.236807	1	0.17408	1	-0.015689	1	0.0960248	1	-0.090859	1	0.0982002	1	0.118659	1	0.17876	1	0.0706949	1	0.183639	1	-0.0338472	1	0.0963749	1	0.0724248	1	-0.100965	1	0.123247	1	0.340905	1
C16orf70|ENSG00000125149	-0.132213	1	0.0786642	1	-0.0854753	1	-0.0919681	1	-0.0161843	1	-0.0800173	1	-0.0150327	1	-0.0691164	1	0.0828732	1	0.252928	1	0.243151	1	0.211925	1	-0.0512722	1	0.0468093	1	0.262487	1	0.203695	1	0.223785	1	0.053859	1
C16orf71|ENSG00000166246	0.23519	1	-0.222906	1	0.266843	1	0.4572	1	-0.135147	1	-0.129741	1	-0.348432	1	-0.292839	1	NA	NA	0.0458146	1	NA	NA	NA	NA	0.282122	1	-0.253216	1	0.149932	1	-0.815058	1	-0.437339	1	-0.618995	1
C16orf72|ENSG00000182831	-0.0957587	1	-0.020002	1	-0.12932	1	-0.0401814	1	-0.013485	1	-0.0587957	1	0.229241	1	-0.140049	1	-0.203393	1	0.267158	1	-0.312898	1	0.259237	1	-0.216547	1	-0.102233	1	0.354026	1	-0.362033	1	0.158109	1	0.364883	1
C16orf74|ENSG00000154102	1.33791	0.00197843	-0.407162	1	1.45555	0.000319147	1.06953	0.53847	-0.307152	1	1.05552	0.108454	-1.01322	0.0386735	-0.354874	1	-0.218669	1	-0.157672	1	-0.0390955	1	-0.550156	1	0.0872169	1	0.558398	1	0.0294985	1	0.333915	1	0.698797	1	-1.51403	1
C16orf80|ENSG00000070761	-0.8442	3.69701e-07	0.164247	1	-0.722564	9.73409e-06	-0.39405	1	0.139646	1	-0.354302	1	0.446387	0.0065583	-0.0345493	1	-0.123962	1	-0.28468	1	-0.577078	1	-0.498013	1	-0.0783223	1	-0.214648	1	-0.381888	1	-0.337041	1	-0.476419	1	-0.205407	1
C16orf86|ENSG00000159761	1.05028	1	-0.697874	1	1.3335	0.0773373	0.944762	1	-0.0351534	1	0.586291	1	-0.744795	1	0.739961	1	1.01189	1	0.911016	1	1.86418	0.00662084	1.31997	1	0.362976	1	0.32546	1	0.159125	1	0.778489	1	0.403352	1	0.83435	1
C16orf87|ENSG00000155330	-0.267062	1	-0.0452676	1	-0.482492	1	-0.294655	1	0.173151	1	-0.254995	1	0.287523	1	-0.167866	1	-0.131982	1	-0.199747	1	-0.761899	1	-0.428698	1	-0.374974	1	-0.206127	1	-0.27056	1	-0.49786	1	-0.504473	1	0.00733158	1
C16orf89|ENSG00000153446	2.65017	1	NA	NA	2.52895	1	1.14064	1	-0.322572	1	0.618738	1	-1.75226	1	NA	NA	NA	NA	NA	NA	NA	NA	NA	NA	NA	NA	0.90289	1	NA	NA	NA	NA	2.0008	1	NA	NA
C16orf91|ENSG00000174109	-0.478684	1	-0.0145609	1	-0.22436	1	-0.340596	1	0.0205881	1	-0.278648	1	0.194036	1	0.0670319	1	-0.120918	1	-0.133115	1	-0.774569	1	-0.543804	1	-0.116002	1	-0.297469	1	-0.529083	1	-0.66516	1	-0.594351	1	-0.156464	1
C16orf93|ENSG00000196118	-0.545309	1	0.116006	1	-0.488878	1	-0.236705	1	-0.144973	1	-0.350447	1	-0.5485	1	-0.396113	1	-0.0638911	1	-0.295144	1	0.439421	1	-0.149466	1	-0.373027	1	-0.280004	1	-0.196005	1	-0.129413	1	-0.216102	1	0.0749577	1
C16orf95|ENSG00000260456	-0.240982	1	-0.0935417	1	0.127321	1	-0.314799	1	0.0397692	1	-0.0690471	1	-0.366464	1	-0.222912	1	-0.503621	1	-0.486756	1	-0.0632161	1	0.122996	1	-0.224837	1	-0.206018	1	-0.463029	1	-0.372466	1	-0.466343	1	0.377173	1
C16orf96|ENSG00000205832	NA	NA	NA	NA	2.48632	1	2.2424	1	NA	NA	NA	NA	NA	NA	NA	NA	NA	NA	NA	NA	NA	NA	NA	NA	NA	NA	NA	NA	NA	NA	NA	NA	NA	NA	NA	NA
C17orf103|ENSG00000154035	1.01738	0.00142054	0.0644746	1	1.21686	4.24113e-05	0.43705	1	-0.12258	1	0.447182	1	-0.661907	0.292378	0.315849	1	0.452574	1	0.819917	1	1.82093	9.64887e-05	1.31176	0.035127	0.472654	1	0.477843	1	0.56364	1	1.34944	0.0133982	0.96855	1	0.578548	1
C17orf49|ENSG00000258315	0.422521	1	NA	NA	NA	NA	0.407181	1	-0.362229	1	0.280196	1	-0.729169	1	-0.0601974	1	0.436212	1	-0.444179	1	0.923596	1	0.247146	1	0.137075	1	-0.0397344	1	-0.635301	1	0.300097	1	0.0309983	1	-0.0911277	1
C17orf51|ENSG00000212719	-0.505907	1	0.0646502	1	-0.464296	1	-0.262378	1	0.109565	1	-0.375235	1	0.144297	1	-0.249172	1	-0.10938	1	0.00989101	1	-0.290368	1	0.0434643	1	-0.294966	1	-0.345502	1	-0.127357	1	-0.301128	1	-0.431022	1	0.368843	1
C17orf53|ENSG00000125319	-1.80432	6.91637e-05	0.274358	1	-1.44046	0.00321139	-1.72377	0.0146403	0.230441	1	-1.7763	0.000336286	0.439732	1	-0.340749	1	-0.0994835	1	-0.281546	1	0.132689	1	-0.241646	1	-1.16048	1	-0.982084	1	-0.767794	1	-1.03208	1	-0.84927	1	0.470365	1
C17orf58|ENSG00000186665	0.0122916	1	0.105582	1	0.0913089	1	0.00769598	1	0.0978774	1	0.108046	1	-0.25848	1	-0.106655	1	-0.302017	1	-0.33549	1	-0.372585	1	-0.661862	1	-0.259978	1	-0.468463	1	-0.279625	1	-0.133264	1	-0.503399	1	0.0218583	1
C17orf59|ENSG00000196544	0.0653815	1	-0.158111	1	0.503343	1	-0.0952679	1	-0.266715	1	-0.128278	1	-0.324217	1	0.0450454	1	0.158638	1	0.710222	1	0.663297	1	0.618199	1	-0.00892202	1	-0.00743851	1	0.277501	1	0.274665	1	0.437178	1	0.163992	1
C17orf62|ENSG00000178927	0.0618514	1	-0.0584571	1	0.262513	1	0.0454282	1	-0.093254	1	0.0560466	1	-0.125818	1	-0.0454629	1	0.151011	1	0.1425	1	0.549436	1	0.298179	1	0.072367	1	0.146649	1	-0.0988436	1	0.35205	1	0.166615	1	0.131448	1
C17orf67|ENSG00000214226	-0.488249	1	0.0735844	1	0.171776	1	-0.283569	1	0.0543554	1	-0.134659	1	0.241	1	0.128971	1	-0.343566	1	-0.127244	1	0.418527	1	-0.416818	1	-0.0619264	1	0.394091	1	-0.354132	1	-0.175032	1	-0.177865	1	0.561861	1
C17orf70|ENSG00000185504	-0.371021	1	0.149211	1	0.145219	1	-0.0929464	1	-0.00825702	1	-0.000637664	1	-0.234038	1	-0.145666	1	-0.120355	1	-0.237484	1	-0.304947	1	-0.558618	1	0.0846965	1	-0.22909	1	-0.447933	1	-0.527539	1	-0.58975	1	-0.0509748	1
C17orf75|ENSG00000108666	-0.125249	1	-0.0541087	1	-0.307448	1	-0.0542984	1	0.0295983	1	-0.00713912	1	-0.0220694	1	0.0326169	1	0.0497674	1	-0.230139	1	-0.246804	1	-0.208062	1	-0.108787	1	-0.0454572	1	-0.20637	1	-0.265827	1	-0.20678	1	0.0747697	1
C17orf80|ENSG00000141219	0.112691	1	0.00281869	1	-0.0701077	1	0.0156117	1	0.029435	1	-0.0408005	1	0.0813645	1	0.0652355	1	0.104345	1	0.0489882	1	0.163694	1	0.168804	1	0.00179031	1	0.142343	1	0.117545	1	0.134492	1	0.0706505	1	0.156289	1
C17orf85|ENSG00000074356	-0.144443	1	0.0159517	1	-0.256301	1	-0.0375918	1	0.0357934	1	-0.0148373	1	-0.0308239	1	-0.120255	1	-0.148189	1	-0.120422	1	-0.289947	1	-0.174378	1	-0.0414826	1	-0.120959	1	-0.0351416	1	0.0128183	1	-0.19035	1	-0.0819173	1
C17orf89|ENSG00000224877	-0.547359	0.876192	0.0239828	1	-0.32641	1	-0.493468	1	-0.0951437	1	-0.664622	0.102478	0.271981	1	-0.253563	1	0.0144689	1	-0.259059	1	-0.361892	1	-0.363802	1	-0.221804	1	-0.084072	1	-0.21766	1	-0.589627	1	-0.209201	1	-0.419961	1
C17orf96|ENSG00000179294	-1.45062	0.00451666	0.301145	1	-1.18599	0.0889801	-1.65027	0.0511685	-0.0607933	1	-1.31391	0.074633	0.411314	1	-0.175166	1	-0.636871	1	-0.371849	1	-0.568921	1	-0.737441	1	0.028877	1	-0.504404	1	-0.354795	1	-0.726976	1	-0.560415	1	-0.516629	1
C17orf97|ENSG00000187624	0.502313	1	-0.0322124	1	0.606189	1	0.591819	1	0.00262527	1	0.61028	1	-0.79512	0.0904437	0.44898	1	0.35406	1	0.0585067	1	0.244025	1	0.110932	1	0.309522	1	0.295317	1	0.0866455	1	0.0691774	1	-0.0269919	1	0.0154148	1
C18orf21|ENSG00000141428	-0.142229	1	-0.055996	1	-0.362469	1	-0.0309039	1	0.0655972	1	-0.0184199	1	0.228311	1	-0.0773564	1	-0.0340299	1	-0.305135	1	0.117916	1	-0.0959863	1	-0.0584675	1	0.113178	1	-0.0492595	1	0.286239	1	-0.0660605	1	-0.244263	1
C18orf25|ENSG00000152242	-0.0578294	1	0.00428252	1	-0.129843	1	0.0573778	1	0.0109847	1	0.0938767	1	0.046077	1	0.0562248	1	-0.00561317	1	-0.120364	1	-0.0686442	1	-0.057239	1	0.108854	1	0.0356148	1	0.0282184	1	0.232588	1	-0.0794901	1	0.162073	1
C18orf32|ENSG00000177576	-0.0214647	1	-0.137147	1	0.737091	1	-0.0483572	1	0.0962094	1	0.201367	1	-0.174116	1	-0.244528	1	-0.471731	1	0.299054	1	-0.651697	1	-0.287586	1	-0.236394	1	-0.455573	1	-0.354616	1	-0.964527	1	-0.467487	1	0.729671	1
C18orf54|ENSG00000166845	-1.35423	0.165111	0.373663	1	-1.48821	0.042109	-1.54576	0.617139	0.156285	1	-1.39566	0.20293	0.183073	1	-0.48623	1	-0.771619	1	-0.158224	1	-1.52017	0.00500193	-1.06572	0.896436	-0.944699	1	-1.45254	0.00755353	-0.124112	1	-2.1211	9.01135e-06	-1.79194	0.00022268	0.62697	1
C18orf56|ENSG00000176912	-0.769648	1	0.476737	1	-0.455051	1	-1.29584	1	-0.3626	1	-1.1752	1	-0.147842	1	-0.214497	1	0.838256	1	-0.518293	1	0.364444	1	0.763487	1	-0.6129	1	0.202027	1	-0.384849	1	-0.552777	1	0.183687	1	0.550099	1
C18orf8|ENSG00000141452	-0.53414	0.0184847	0.0677204	1	-0.46215	0.235053	-0.385326	1	0.0279783	1	-0.304749	1	0.253939	1	0.0206773	1	-0.205151	1	-0.0223252	1	0.308801	1	-0.106524	1	0.0853859	1	-0.0927877	1	0.0249391	1	0.344256	1	-0.0998301	1	0.00100661	1
C19orf10|ENSG00000074842	-0.308558	1	-0.047065	1	-0.115639	1	-0.116788	1	-0.0657233	1	-0.168839	1	0.319568	0.611679	-0.0398781	1	0.0053145	1	-0.0283033	1	-0.534512	1	-0.191186	1	-0.205514	1	-0.257881	1	-0.278124	1	-0.535138	1	-0.301096	1	-0.19143	1
C19orf12|ENSG00000131943	-0.127412	1	0.00554097	1	-0.00497921	1	-0.0834209	1	0.0978243	1	-0.0374758	1	0.211101	1	-0.012581	1	-0.127709	1	0.0967571	1	-0.234127	1	-0.0422403	1	-0.059481	1	-0.0506605	1	0.143508	1	-0.228038	1	0.0329111	1	0.11705	1
C19orf24|ENSG00000228300	-0.423256	1	-0.105546	1	0.173192	1	-0.103058	1	-0.118783	1	-0.11817	1	0.0591988	1	-0.141806	1	0.00623454	1	-0.121852	1	-0.0458352	1	-0.200558	1	0.039216	1	0.0113191	1	-0.356068	1	-0.0746846	1	-0.0983812	1	-0.252731	1
C19orf25|ENSG00000119559	-0.499382	0.754846	0.0282934	1	-0.177215	1	-0.179379	1	-0.0286717	1	-0.253189	1	0.0945457	1	-0.111483	1	-0.0825517	1	0.0324937	1	-0.431275	1	-0.305245	1	-0.016573	1	-0.191619	1	-0.114604	1	-0.430177	1	-0.287387	1	-0.0286893	1
C19orf26|ENSG00000099625	-0.933963	1	0.0721886	1	-0.0506954	1	-0.910817	1	-0.179952	1	-0.955723	1	0.339974	1	-0.0512084	1	-0.0672838	1	-0.0138612	1	-0.0848366	1	-0.38342	1	-0.0812377	1	-0.100214	1	-0.334425	1	-0.369116	1	-0.213372	1	-0.255107	1
C19orf33|ENSG00000167644	0.0753643	1	0.0423761	1	0.495575	1	0.0406748	1	-0.0403772	1	0.332067	1	-0.220621	1	NA	NA	NA	NA	NA	NA	NA	NA	NA	NA	NA	NA	NA	NA	NA	NA	NA	NA	NA	NA	NA	NA
C19orf38|ENSG00000214212	NA	NA	NA	NA	NA	NA	1.57655	1	NA	NA	1.37813	1	NA	NA	NA	NA	1.59135	1	NA	NA	3.39293	0.000106336	1.87333	1	NA	NA	NA	NA	NA	NA	1.87457	1	1.05834	1	NA	NA
C19orf40|ENSG00000131944	-0.648542	1	0.248775	1	-0.600624	1	-0.480286	1	0.120001	1	-0.545579	1	0.106882	1	-0.441524	1	-0.142836	1	-0.0637177	1	-0.0463945	1	0.182864	1	-0.248033	1	-0.657652	1	-0.097239	1	-0.577394	1	-0.338538	1	0.619485	1
C19orf43|ENSG00000123144	-0.257167	1	0.0330541	1	0.0020556	1	-0.0451603	1	0.0126779	1	-0.0174581	1	0.1724	1	0.00627798	1	-0.0627038	1	-0.0372747	1	0.241127	1	-0.0931636	1	0.0721626	1	-0.105327	1	0.0225828	1	0.0165993	1	-0.056302	1	-0.197766	1
C19orf44|ENSG00000105072	0.171649	1	0.116512	1	0.381479	1	0.228438	1	-0.0781094	1	0.195191	1	-0.261977	1	-0.0789857	1	0.0343142	1	-0.183071	1	0.561637	1	-0.0133402	1	0.159654	1	0.421765	1	0.0882716	1	0.525209	1	0.217051	1	-0.217684	1
C19orf47|ENSG00000160392	-1.00238	0.000248902	0.0799085	1	-0.536717	1	-0.679974	1	0.0821345	1	-0.629155	0.873717	0.241323	1	-0.316312	1	-0.372773	1	-0.0788782	1	-0.736028	0.325498	-0.435903	1	-0.151541	1	-0.317184	1	-0.0685269	1	-0.562453	1	-0.397204	1	-0.285694	1
C19orf48|ENSG00000167747	-1.507	4.05156e-09	0.161532	1	-1.00033	4.47948e-05	-0.984952	0.00361112	0.0772471	1	-1.00293	0.000104271	0.478807	0.838857	-0.0802137	1	-0.213979	1	-0.558171	1	-0.712171	1	-0.651798	1	-0.483566	1	-0.522992	1	-0.78208	0.663309	-0.998427	0.0252129	-0.838938	0.260376	0.0841577	1
C19orf52|ENSG00000142444	-0.339547	1	0.000144881	1	-0.0869372	1	-0.177896	1	-0.0209964	1	-0.0930294	1	0.0527938	1	-0.130076	1	0.0555068	1	0.0821822	1	0.031386	1	0.0676064	1	-0.124145	1	-0.00872068	1	-0.0623063	1	0.0168615	1	-0.0340064	1	0.238741	1
C19orf53|ENSG00000104979	-0.461756	0.0715946	-0.0892888	1	-0.183716	1	-0.291499	1	-0.0566376	1	-0.330526	1	0.206292	1	-0.270474	1	-0.20256	1	-0.140416	1	0.00696709	1	-0.304124	1	-0.0759612	1	-0.159045	1	-0.170586	1	-0.390105	1	-0.292473	1	-0.129035	1
C19orf54|ENSG00000188493	0.293967	1	-0.0826084	1	0.501782	1	0.347384	1	-0.136258	1	0.3808	1	-0.389329	1	0.335286	1	0.405947	1	-0.0172308	1	1.12282	0.000148996	0.588585	1	0.334923	1	0.199662	1	-0.109591	1	0.415373	1	0.0730452	1	0.557808	1
C19orf55|ENSG00000167595	-0.774746	0.0417112	-0.125648	1	-0.659131	0.377121	-0.652167	1	0.0166469	1	-0.522354	1	0.282619	1	-0.135194	1	-0.0876008	1	0.00509884	1	-0.486361	1	-0.262255	1	-0.208674	1	-0.305732	1	-0.232439	1	-0.665995	0.95517	-0.301529	1	0.266028	1
C19orf57|ENSG00000132016	-1.00956	1	0.384907	1	-0.317625	1	-0.835158	1	0.0515083	1	-0.651602	1	-0.793736	1	-0.355294	1	NA	NA	NA	NA	0.812666	1	NA	NA	-0.149441	1	-0.658593	1	-0.712156	1	-0.117789	1	-1.30888	1	0.333068	1
C19orf60|ENSG00000006015	0.134127	1	-0.0762279	1	0.610001	0.929558	0.379454	1	-0.0152845	1	0.267341	1	-0.290969	1	-0.150644	1	-0.113403	1	-0.0504573	1	-0.173242	1	-0.48461	1	-0.155426	1	-0.454035	1	-0.325073	1	-0.560337	1	-0.485358	1	-0.14023	1
C19orf66|ENSG00000130813	0.999705	0.441389	-0.120469	1	1.20994	0.0207425	0.625458	1	0.154455	1	0.607099	1	-0.246836	1	0.088416	1	0.141364	1	0.243286	1	0.926863	0.156517	0.272684	1	0.383044	1	0.190784	1	0.196961	1	0.576592	1	0.341049	1	-0.172393	1
C19orf68|ENSG00000185453	-0.0569584	1	-0.0293296	1	0.479823	1	0.444324	1	0.117887	1	0.191607	1	0.251589	1	-0.0129072	1	0.108579	1	0.356566	1	0.347413	1	0.398743	1	0.322394	1	0.125232	1	0.284054	1	0.444794	1	0.253132	1	-0.0960723	1
C19orf70|ENSG00000174917	-0.145231	1	-0.000257028	1	0.102066	1	-0.0531052	1	0.00247899	1	-0.0620067	1	-0.0623435	1	-0.145838	1	-0.190498	1	0.0468565	1	-0.380127	1	-0.313705	1	0.00374795	1	-0.191228	1	0.0113337	1	-0.720585	1	-0.221661	1	-0.250293	1
C19orf73|ENSG00000221916	0.376335	1	0.362438	1	0.808032	1	-0.0283077	1	-0.167243	1	0.0786248	1	-0.380949	1	0.163129	1	0.00507269	1	-0.455662	1	0.657197	1	0.168454	1	0.279968	1	-0.379832	1	0.190502	1	0.0133686	1	0.17872	1	-0.0575777	1
C19orf82|ENSG00000267106	0.46941	0.0395753	0.0697416	1	0.273178	1	0.141909	1	-0.0428747	1	0.0399486	1	-0.227207	1	0.102433	1	0.260905	1	-0.105479	1	-0.621278	1	-0.07273	1	-0.160347	1	0.0133884	1	-0.0713784	1	-0.900465	1	-0.36812	1	0.17978	1
C19orf83|ENSG00000267757	0.258623	1	-0.036023	1	0.46928	1	0.00212606	1	NA	NA	NA	NA	0.62905	1	-0.0967479	1	0.12734	1	0.55181	1	-0.388946	1	0.0534625	1	-0.0183494	1	-0.143259	1	0.177515	1	-0.356462	1	0.0206881	1	-0.488456	1
C1D|ENSG00000197223	0.00954505	1	0.0549363	1	-0.291183	1	-0.0512781	1	0.144925	1	-0.0485735	1	0.338602	1	0.154323	1	-0.0216945	1	0.0355032	1	-0.395346	1	0.0481232	1	-0.0236937	1	-0.0869015	1	0.108234	1	-0.0111481	1	-0.211751	1	0.286679	1
C1GALT1C1|ENSG00000171155	0.31488	1	-0.0290729	1	0.109645	1	0.20535	1	-0.00651612	1	0.197517	1	0.202511	1	0.334457	1	0.345813	1	-0.0586374	1	0.113773	1	0.279642	1	0.218942	1	0.4093	1	-0.0663715	1	0.5774	1	0.301581	1	-0.0407802	1
C1GALT1|ENSG00000106392	-0.016732	1	0.263467	1	-0.157579	1	-0.0495427	1	0.17292	1	0.132034	1	0.189307	1	-0.396962	1	-0.489514	1	-0.0101927	1	-1.37471	0.0311714	-0.552423	1	-0.490349	1	-0.574516	1	0.113152	1	-1.19593	0.271622	-0.804714	1	0.19017	1
C1orf101|ENSG00000179397	1.23969	1	NA	NA	1.07433	1	0.934817	1	NA	NA	1.38732	0.322688	NA	NA	0.190839	1	0.702026	1	0.363053	1	2.2605	0.00870626	1.29302	1	0.772515	1	0.673418	1	0.743061	1	1.55413	1	1.13021	1	-0.48213	1
C1orf106|ENSG00000163362	-1.4427	0.229361	-0.0212143	1	-0.904833	1	-2.0422	0.234422	0.312941	1	-1.72993	0.128704	1.51958	0.0036594	NA	NA	NA	NA	NA	NA	NA	NA	NA	NA	NA	NA	NA	NA	NA	NA	NA	NA	NA	NA	NA	NA
C1orf109|ENSG00000116922	-0.595736	0.00793602	0.114428	1	-0.59113	0.0103401	-0.50982	1	0.0772668	1	-0.507076	0.248805	0.183481	1	-0.180774	1	-0.110831	1	-0.350673	1	-0.304514	1	-0.40327	1	-0.200799	1	-0.0232028	1	-0.270189	1	-0.225582	1	-0.297292	1	0.106252	1
C1orf110|ENSG00000185860	-0.0964902	1	0.0749221	1	-0.270829	1	-0.895205	1	0.0407249	1	-0.680227	1	0.769913	1	0.125517	1	-0.0626419	1	-0.0882301	1	-1.22806	1	-0.369612	1	-0.160215	1	-0.391391	1	0.312993	1	-2.13636	1	-0.828703	1	0.892605	1
C1orf112|ENSG00000000460	-1.5158	0.000203523	0.368675	1	-1.44502	0.00048727	-1.19144	0.471653	0.198681	1	-1.17775	0.0457426	0.513032	1	-0.15431	1	-0.283987	1	-0.644285	1	-1.00656	1	-0.820158	1	-1.09306	1	-1.06541	1	-0.735029	1	-1.66964	0.0150705	-1.55544	0.0354391	0.275935	1
C1orf115|ENSG00000162817	1.57645	2.04023e-07	-0.122336	1	1.48289	1.33728e-06	0.503195	1	-0.194423	1	0.488949	1	-0.78504	0.0563827	0.556221	1	0.375313	1	-0.398951	1	1.63282	1	0.0487697	1	0.903997	1	0.524457	1	-0.139169	1	1.80657	1	0.166096	1	-1.30787	1
C1orf122|ENSG00000197982	0.0963358	1	-0.000642961	1	0.34067	1	0.0416901	1	-0.0353663	1	-0.0709162	1	-0.0309859	1	0.0617072	1	-0.114597	1	0.0603527	1	-0.321034	1	-0.0349299	1	0.0541939	1	-0.245071	1	-0.0768187	1	-0.524659	1	-0.211833	1	0.046722	1
C1orf123|ENSG00000162384	0.176114	1	0.0724119	1	0.151539	1	0.168	1	0.0436786	1	0.183971	1	-0.049951	1	-0.0122403	1	-0.099488	1	-0.0204346	1	0.0812043	1	-0.0642803	1	-0.0068102	1	-0.102269	1	-0.037098	1	-0.21332	1	-0.185308	1	-0.0903258	1
C1orf131|ENSG00000143633	-0.222411	1	0.0988391	1	-0.395884	0.0547895	-0.253893	1	0.0326633	1	-0.208293	1	0.0724409	1	0.00637749	1	0.0977441	1	-0.159028	1	0.11201	1	-0.0778979	1	0.0422795	1	0.149257	1	-0.12385	1	0.119252	1	-0.183646	1	-0.146257	1
C1orf132|ENSG00000203709	1.53971	0.000378625	-0.126311	1	1.32016	0.00961169	1.11819	0.85717	0.0616282	1	1.32724	0.00761982	-0.849343	1	0.270913	1	0.85509	1	0.317449	1	1.88349	1	0.955122	1	0.9968	1	1.02325	1	0.668099	1	2.24312	1	1.05702	1	-0.422233	1
C1orf134|ENSG00000204377	0.521808	1	-0.00226493	1	0.500457	1	-0.276136	1	-0.090242	1	0.0355991	1	-0.688256	1	0.0469472	1	0.00479648	1	0.478673	1	0.976617	1	0.436795	1	0.788625	1	0.626178	1	0.830887	1	0.37971	1	0.832971	1	-0.345693	1
C1orf145|ENSG00000162913	0.497434	1	0.206812	1	0.562877	1	0.575796	1	-0.0439691	1	0.800022	1	-0.0471109	1	NA	NA	NA	NA	NA	NA	NA	NA	NA	NA	NA	NA	NA	NA	NA	NA	NA	NA	NA	NA	NA	NA
C1orf159|ENSG00000131591	-1.07542	0.000599744	0.153567	1	-0.528016	1	-0.54886	1	0.150386	1	-0.513023	1	0.324712	1	0.0302272	1	0.124163	1	0.00512294	1	0.529385	1	-0.152247	1	-0.0201785	1	-0.164848	1	-0.315603	1	0.0425321	1	-0.266745	1	-0.281	1
C1orf162|ENSG00000143110	1.31802	1	NA	NA	NA	NA	1.17477	1	NA	NA	0.755487	1	NA	NA	0.0831385	1	0.63974	1	-0.0352635	1	2.39577	0.856241	0.585843	1	-0.0455822	1	0.549653	1	0.126192	1	1.24798	1	0.538721	1	-0.670699	1
C1orf167|ENSG00000215910	0.34523	1	-0.713182	1	0.8213	1	-0.275682	1	-0.384659	1	-0.271922	1	-0.817085	1	NA	NA	NA	NA	NA	NA	NA	NA	NA	NA	0.0526617	1	0.258638	1	0.946897	1	-1.16343	1	0.54971	1	2.04325	1
C1orf174|ENSG00000198912	-0.153206	1	0.0716811	1	-0.131103	1	0.0673586	1	0.056418	1	0.188807	1	-0.0210919	1	-0.157945	1	-0.197936	1	-0.158857	1	-0.217814	1	-0.269248	1	0.0157634	1	-0.0156074	1	-0.154454	1	0.000686452	1	-0.214452	1	-0.25807	1
C1orf198|ENSG00000119280	-0.358063	1	-0.222482	1	-0.186341	1	-1.03365	0.127563	0.0734962	1	-0.796085	0.530211	0.581923	1	-0.103665	1	-0.361416	1	-0.658175	1	-0.691251	1	-0.821517	1	0.211835	1	-0.389734	1	-0.319536	1	-0.399271	1	-0.890285	1	0.410822	1
C1orf204|ENSG00000188004	1.49027	0.000647549	-0.1582	1	1.31114	0.0100428	1.2954	0.122069	0.0836933	1	1.4076	0.00337546	-0.406154	1	0.376242	1	0.365826	1	0.49674	1	0.938636	1	0.644312	1	0.45796	1	0.308241	1	0.41408	1	0.986258	1	0.334802	1	-0.0315899	1
C1orf213|ENSG00000249087	0.923461	0.150847	-0.17312	1	0.818454	1	0.48904	1	0.0999719	1	0.525296	1	-0.694034	1	0.17628	1	0.69168	1	0.454879	1	1.19339	0.00116861	0.90841	0.0996333	0.296902	1	0.195074	1	0.179221	1	0.749871	1	0.489418	1	0.517814	1
C1orf216|ENSG00000142686	-0.0187204	1	-0.0828408	1	0.0484129	1	-0.0452467	1	0.0665258	1	-0.0770624	1	-0.0516398	1	-0.0753868	1	-0.11636	1	0.122091	1	-0.181602	1	0.0688006	1	-0.0271022	1	0.0942089	1	0.222446	1	0.271939	1	0.26571	1	0.119371	1
C1orf220|ENSG00000213057	0.785858	1	-0.375396	1	0.30735	1	0.114834	1	-0.17454	1	0.39458	1	-1.17383	0.00531821	NA	NA	NA	NA	NA	NA	NA	NA	NA	NA	NA	NA	NA	NA	NA	NA	NA	NA	NA	NA	NA	NA
C1orf228|ENSG00000198520	1.91816	1	NA	NA	2.37385	0.123624	1.12702	1	NA	NA	NA	NA	NA	NA	0.566506	1	1.1654	1	0.198954	1	2.88121	0.27957	0.909144	1	0.942495	1	1.1608	1	-0.0947708	1	1.75807	1	1.15941	1	-0.436957	1
C1orf233|ENSG00000228594	0.286533	1	0.106806	1	0.750728	0.515951	0.135384	1	0.000516038	1	0.0751397	1	-0.468204	1	0.094362	1	0.151239	1	0.306269	1	0.0606923	1	-0.14152	1	0.268213	1	0.0288225	1	0.144766	1	-0.409994	1	0.219847	1	-0.41504	1
C1orf27|ENSG00000157181	0.120765	1	-1.15411e-05	1	-0.151226	1	0.0345463	1	0.0452363	1	0.0558441	1	0.00828219	1	-0.0156116	1	-0.0344777	1	-0.249989	1	0.0204182	1	-0.117895	1	-0.0332715	1	0.0710696	1	-0.0557157	1	0.0961961	1	-0.013713	1	-0.208005	1
C1orf35|ENSG00000143793	-0.208398	1	-0.00953131	1	0.0217744	1	-0.115781	1	-0.0508541	1	-0.124834	1	-0.0437001	1	-0.143096	1	-0.253703	1	0.0660886	1	-0.109283	1	-0.314311	1	0.00379989	1	-0.171004	1	0.0921758	1	-0.400572	1	-0.0507032	1	-0.332266	1
C1orf43|ENSG00000143612	0.0509644	1	0.00957685	1	-0.00189292	1	0.13423	1	0.0269008	1	0.0989524	1	0.117807	1	0.0924991	1	-0.0672869	1	0.066118	1	0.078504	1	0.0687623	1	0.107562	1	0.0694747	1	0.0173284	1	0.134886	1	0.0579944	1	0.20773	1
C1orf50|ENSG00000164008	0.178281	1	-0.00283405	1	0.0966589	1	0.140217	1	-0.17833	1	0.168093	1	-0.113654	1	-0.221383	1	-0.341568	1	-0.00508297	1	-0.126462	1	-0.266965	1	-0.132679	1	-0.0882057	1	-0.00412767	1	-0.195657	1	-0.0194396	1	-0.232607	1
C1orf51|ENSG00000159208	0.6717	1	-0.224724	1	0.495628	1	0.76518	1	0.00722064	1	0.774769	1	-1.17631	0.000233823	-0.137917	1	0.137793	1	-0.38029	1	0.232466	1	-0.173518	1	-0.0981199	1	0.233422	1	-0.106298	1	-0.0998217	1	0.562004	1	-0.526273	1
C1orf52|ENSG00000162642	-0.313683	1	-0.00482706	1	-0.391394	1	0.0141083	1	0.0558684	1	0.035004	1	0.326926	1	-0.0795862	1	-0.283779	1	-0.384873	1	-0.275864	1	-0.395844	1	0.153191	1	0.0242669	1	-0.113084	1	0.11037	1	-0.280022	1	-0.418156	1
C1orf53|ENSG00000203724	0.18466	1	-0.0291827	1	0.457698	1	0.267135	1	0.226683	1	0.20417	1	0.357111	1	-0.233861	1	-0.0625491	1	-0.122696	1	-0.142638	1	0.152197	1	-0.0780102	1	-0.206462	1	-0.0341355	1	-0.509657	1	-0.103355	1	-0.426541	1
C1orf54|ENSG00000118292	0.96215	0.00586012	-0.146829	1	0.658824	1	0.368847	1	-0.0217555	1	0.293612	1	-1.07265	3.96587e-05	-0.278837	1	0.122859	1	0.306063	1	0.0202647	1	0.457991	1	-0.393052	1	0.0340941	1	0.374378	1	-0.259726	1	0.307015	1	0.707121	1
C1orf56|ENSG00000143443	0.453087	1	-0.0718909	1	0.682682	0.0112299	0.240665	1	-0.260229	1	0.281672	1	-0.738027	8.92103e-05	0.195084	1	0.89187	0.817868	-0.00507333	1	1.05812	0.0703425	0.834173	1	0.61421	1	0.77597	1	-0.225446	1	0.929576	0.480814	0.745847	1	0.196708	1
C1orf63|ENSG00000117616	0.871884	0.000294555	-0.0115711	1	0.801625	0.00176876	0.690103	0.348989	0.0264106	1	0.740018	0.0154634	-0.560225	0.10192	-0.00190316	1	0.277808	1	0.190729	1	1.16542	1	0.610653	1	0.577647	1	0.516517	1	0.395117	1	1.02151	1	0.479681	1	-0.279822	1
C1orf74|ENSG00000162757	-0.318509	1	0.109141	1	-0.555612	1	-0.200194	1	0.193888	1	-0.149842	1	0.432625	1	-0.00513638	1	-0.163498	1	-0.0932332	1	-0.872845	1	-0.46224	1	-0.312455	1	-0.359861	1	-0.141175	1	-0.630236	1	-0.712613	1	0.133698	1
C1orf85|ENSG00000198715	0.306107	1	-0.126254	1	0.453812	1	0.433382	1	-0.0427236	1	0.434249	1	-0.0827679	1	0.0760301	1	0.365749	1	-0.0140627	1	0.379262	1	0.328157	1	0.127406	1	0.386472	1	-0.217455	1	0.63643	1	0.389442	1	-0.1903	1
C1orf86|ENSG00000162585	-0.242129	1	0.0103565	1	0.238586	1	-0.133024	1	0.0264666	1	-0.117095	1	-0.00213687	1	-0.0123166	1	-0.059059	1	0.0283047	1	0.319032	1	0.00633067	1	0.22122	1	-0.0644566	1	-0.100277	1	-0.152379	1	-0.0660873	1	0.103519	1
C1QBP|ENSG00000108561	-0.657552	4.80382e-06	0.00234452	1	-0.557638	0.000119017	-0.40556	0.831142	0.0926308	1	-0.471525	0.00767784	0.388223	0.00688808	-0.174883	1	-0.219268	1	-0.438736	1	-1.06216	0.0213268	-0.667645	1	-0.204742	1	-0.0484763	1	-0.355073	1	-0.64299	1	-0.455929	1	-0.509178	1
C1QL1|ENSG00000131094	-0.872037	1	0.031153	1	-0.199127	1	-0.86767	1	-0.0177788	1	-0.643684	1	-0.73563	1	NA	NA	0.0190044	1	1.31698	1	0.419463	1	1.47373	1	-0.303423	1	-0.68963	1	0.965853	1	-0.355311	1	0.83025	1	1.29479	1
C1QL4|ENSG00000186897	-1.30054	1	0.204986	1	-1.92259	0.46282	-1.28954	1	0.172088	1	-2.54163	1	1.31574	1	NA	NA	NA	NA	NA	NA	NA	NA	NA	NA	NA	NA	NA	NA	NA	NA	NA	NA	NA	NA	NA	NA
C1QTNF1|ENSG00000173918	3.17369	1.07986e-07	0.130176	1	2.94111	1.39475e-06	1.34763	0.347179	-0.477983	1	1.00216	1	-4.66566	4.04801e-14	0.540618	1	0.969476	1	0.334475	1	1.04389	1	0.984953	1	0.387672	1	0.592214	1	-0.205371	1	0.606785	1	0.363902	1	-0.121666	1
C1QTNF3|ENSG00000082196	0.400013	1	-0.268055	1	0.392341	1	0.69208	1	0.141736	1	0.85246	1	-0.310831	1	0.046162	1	0.741308	1	0.363104	1	1.58443	1	0.560594	1	0.230647	1	0.743098	1	0.72287	1	1.04773	1	0.683718	1	0.081845	1
C1QTNF6|ENSG00000133466	1.83	0.000570734	-0.153819	1	1.87646	0.000324638	1.32672	0.446561	-0.122232	1	1.21348	0.336349	-1.52314	0.00264072	-0.17735	1	0.594914	1	0.463434	1	0.503821	1	0.9235	1	-0.19115	1	0.4538	1	0.0259001	1	0.196479	1	0.484176	1	0.180412	1
C1QTNF9B-AS1|ENSG00000205861	NA	NA	NA	NA	NA	NA	-0.109146	1	0.190295	1	0.289758	1	-0.132125	1	-0.640857	1	-0.0428063	1	0.0791743	1	0.144078	1	-0.378375	1	-0.356064	1	-0.0354763	1	-0.217258	1	-0.328909	1	-0.32273	1	0.182784	1
C1R|ENSG00000159403	1.53252	2.34879e-08	-0.367055	1	1.61986	5.33904e-09	0.506324	1	-0.193689	1	0.430336	1	-1.73387	3.42637e-11	-0.519761	1	0.731792	1	-0.257401	1	1.20801	1	1.17673	1	-0.179767	1	0.530206	1	-0.183109	1	0.525365	1	0.496206	1	1.27518	1
C1RL-AS1|ENSG00000205885	0.970164	0.11738	-0.241146	1	0.881237	0.516042	0.664967	1	-0.0114333	1	0.663988	1	-0.739718	0.969063	-0.0328064	1	0.221004	1	-0.0600083	1	0.314482	1	0.714094	1	0.460587	1	0.52401	1	0.337762	1	0.798667	1	0.664367	1	-0.0169772	1
C1RL|ENSG00000139178	1.68709	3.46014e-08	-0.339847	1	1.53379	4.72951e-07	0.986632	0.0803113	-0.178939	1	0.848493	0.144952	-1.24329	5.226e-06	0.297074	1	0.810855	0.476288	0.158748	1	1.01633	0.0142493	0.970804	0.0429341	0.477984	1	0.781703	0.653531	0.0397108	1	0.817376	0.353225	0.747564	1	0.351279	1
C1S|ENSG00000182326	1.97022	4.37519e-12	-0.336009	1	1.67863	6.59484e-10	0.733336	0.760182	-0.0488995	1	0.533234	1	-2.05748	6.03544e-14	-0.188578	1	0.530727	1	0.0822914	1	1.09945	1	1.12156	1	-0.144813	1	0.355223	1	-0.113973	1	0.610628	1	0.405809	1	1.1526	1
C20orf112|ENSG00000197183	0.243403	1	-0.266705	1	0.114432	1	0.433659	1	-0.105891	1	0.26001	1	-0.497521	1	-0.00788569	1	-0.018913	1	0.244407	1	0.190634	1	0.229333	1	0.121925	1	0.0627361	1	0.326035	1	0.120995	1	0.346787	1	-0.104749	1
C20ORF135|ENSG00000268858	-0.219479	1	0.286492	1	0.853093	1	0.406504	1	0.0619404	1	-0.146063	1	0.168884	1	-0.0274503	1	-0.385493	1	-0.312355	1	-0.717581	1	-1.06262	1	0.0932868	1	-0.501581	1	-0.382894	1	-0.890476	1	-1.05601	1	-0.594936	1
C20orf194|ENSG00000088854	0.0903059	1	0.000730521	1	0.109901	1	-0.0582278	1	-0.0466718	1	0.0542176	1	0.073196	1	0.104341	1	-0.13232	1	0.268176	1	-0.0990109	1	0.0652844	1	0.065557	1	-0.291842	1	0.165913	1	-0.307277	1	-0.17695	1	0.323329	1
C20orf196|ENSG00000171984	0.392711	1	-0.00703665	1	0.4129	1	0.686028	1	0.0504792	1	0.353431	1	-0.138742	1	0.217234	1	0.494857	1	0.279824	1	0.987827	0.986231	0.607156	1	0.0240533	1	0.325223	1	0.000450976	1	0.961045	1	0.771718	1	0.518066	1
C20orf24|ENSG00000101084	-0.192711	1	0.0915302	1	0.490539	1	-0.020815	1	0.0107201	1	-0.0633622	1	0.1269	1	-0.151491	1	-0.194333	1	-0.00823124	1	-0.538969	1	-0.271399	1	-0.180833	1	-0.224388	1	-0.112282	1	-0.419027	1	-0.176537	1	-0.214816	1
C20orf27|ENSG00000101220	-0.880467	0.00153721	-0.0560124	1	-0.4321	1	-0.516718	1	0.0405131	1	-0.590743	1	0.566701	0.129014	-0.396519	1	-0.318869	1	-0.399486	1	-1.02085	0.0223051	-0.810747	0.527654	-0.443596	1	-0.346847	1	-0.395802	1	-0.982468	0.0425441	-0.61356	1	-0.274887	1
C20orf96|ENSG00000196476	0.658224	0.624427	-0.170291	1	0.676064	0.455934	0.479763	1	-0.109507	1	0.45554	1	-0.554491	0.992316	-0.0533181	1	0.217385	1	-0.0208321	1	0.660173	1	0.215378	1	-0.018727	1	0.488077	1	0.0936923	1	0.722745	1	0.598357	1	-0.207839	1
C21orf119|ENSG00000256073	0.497641	1	-0.522004	1	0.662031	0.102278	0.188222	1	-0.333331	1	0.139972	1	-0.318383	1	0.118445	1	0.283479	1	0.186257	1	0.76693	1	0.435345	1	-0.00487935	1	0.0338584	1	-0.049923	1	0.204131	1	0.0948421	1	0.195719	1
C21orf2|ENSG00000160226	0.301995	1	0.0819529	1	0.658162	0.247558	0.427007	1	0.0546936	1	0.387279	1	-0.317252	1	0.0739764	1	0.094905	1	0.120103	1	0.640489	1	0.151039	1	0.229998	1	-0.0581965	1	-0.0131141	1	0.476238	1	0.062432	1	-0.111134	1
C21orf33|ENSG00000160221	0.140482	1	-0.014407	1	0.277181	1	0.30774	1	-0.0237532	1	0.197175	1	-0.234452	1	0.0672901	1	0.0913631	1	0.0222815	1	-0.0103591	1	-0.0670067	1	0.178367	1	0.0776016	1	-0.0409329	1	-0.141502	1	-0.0992042	1	-0.0232457	1
C21orf49|ENSG00000205930	NA	NA	NA	NA	1.8031	1	0.834617	1	-0.536922	1	0.995203	1	-2.34315	0.00105484	NA	NA	1.21491	1	NA	NA	1.26372	1	NA	NA	0.518411	1	0.721562	1	0.577815	1	0.626509	1	NA	NA	NA	NA
C21orf58|ENSG00000160298	-1.39963	0.0287883	0.120335	1	-1.02206	1	-1.20732	1	0.0547377	1	-1.01091	1	0.248005	1	-0.441741	1	-0.142089	1	-0.42421	1	-0.164528	1	-0.416382	1	-0.959387	1	-0.90739	1	-0.831467	1	-1.49667	0.904429	-1.35106	1	1.02681	1
C21orf59|ENSG00000159079	-0.454826	0.594094	0.0594755	1	-0.321565	1	-0.062279	1	0.0627464	1	0.0346866	1	-0.0308792	1	-0.0856802	1	-0.0654877	1	-0.179079	1	0.27143	1	-0.317427	1	0.182859	1	0.318699	1	0.0923696	1	0.428648	1	-0.134735	1	-0.444291	1
C21orf67|ENSG00000183250	-0.010236	1	-0.122957	1	0.0416967	1	0.282007	1	-0.101415	1	0.0576912	1	-0.32634	1	0.175354	1	-0.252936	1	-0.31205	1	-1.78261	1	-0.591934	1	0.0242861	1	-0.250672	1	-0.503276	1	-0.8815	1	-0.571912	1	0.183348	1
C21orf91|ENSG00000154642	0.186097	1	-0.125219	1	-0.0589992	1	0.100979	1	0.00533024	1	0.00694075	1	-0.0703348	1	-0.0977823	1	-0.240838	1	-0.36843	1	0.397598	1	0.00979771	1	0.151721	1	-0.0488247	1	0.139036	1	0.541533	1	-0.0863944	1	0.595657	1
C22orf26|ENSG00000182257	0.456419	1	-0.194794	1	0.809932	1	0.156454	1	0.150204	1	0.398403	1	-0.107109	1	NA	NA	NA	NA	NA	NA	NA	NA	NA	NA	-0.319794	1	-0.369394	1	-0.401145	1	-1.15485	1	-0.745032	1	1.02128	1
C22orf29|ENSG00000215012	0.166377	1	-0.0221627	1	0.402479	1	-0.273835	1	0.000396039	1	-0.103908	1	0.21645	1	0.0436815	1	-0.0128333	1	-0.54151	1	-0.769139	0.55225	-0.673052	1	0.106459	1	-0.114018	1	-0.840401	0.152173	-0.646053	1	-0.752854	0.682008	0.200344	1
C22orf39|ENSG00000242259	0.248104	1	0.0151881	1	0.270562	0.567143	0.266405	1	-0.0408564	1	0.242209	1	-0.236325	0.281109	-0.110397	1	-0.0716003	1	-0.199768	1	0.182204	1	0.0257561	1	0.0148769	1	-0.0477171	1	-0.0614938	1	0.172394	1	-0.04495	1	0.0742828	1
[truncated: 16,347 more rows]
