# Supplementary material for: Brigatinib causes tumor shrinkage in both NF2-deficient meningioma and schwannoma through inhibition of multiple tyrosine kinases but not ALK
Source: PLoS One. 2021 Jul 15;16(7):e0252048. doi: 10.1371/journal.pone.0252048 (PMC8282008; doi:10.1371/journal.pone.0252048)
Supplement: S2 Table — (XLSX) [file pone.0252048.s015.xlsx]

## Sheet: Enriched Pathways-Arachnoidal
Pathways Enriched in DEGs due to Brigatinib + MK-2206 treatment of merlin-null Syn5						Pathways Enriched in shared DEGs for Brigatinib + MK-2206 treated Syn5 and Syn1						Pathways Enriched in DEGs seen only in Syn5 after Brigatinib + MK-2206 treatment						Pathways Enriched in DEGs seen only in Syn1 after Brigatinib + MK-2206 treatment
Direction	Category	Term	Count	Benjamini-Hochberg adjusted p-value		Direction	Category	Term	Count	Benjamini-Hochberg adjusted p-value		Direction	Category	Term	Count	Benjamini-Hochberg adjusted p-value		Direction	Category	Term	Count	Benjamini-Hochberg adjusted p-value
ALL	GOTERM_CC_DIRECT	GO:0005654~nucleoplasm	577	4.34763e-23		ALL	GOTERM_BP_DIRECT	GO:0006260~DNA replication	58	5.95724e-33		ALL	GOTERM_MF_DIRECT	GO:0044822~poly(A) RNA binding	201	1.07203e-12				NONE SIGNIFICANT
ALL	GOTERM_BP_DIRECT	GO:0006260~DNA replication	81	1.29011e-22		ALL	GOTERM_CC_DIRECT	GO:0005654~nucleoplasm	216	1.85328e-18		ALL	GOTERM_CC_DIRECT	GO:0005654~nucleoplasm	361	1.08059e-07
ALL	GOTERM_CC_DIRECT	GO:0005730~nucleolus	203	2.25941e-11		ALL	GOTERM_BP_DIRECT	GO:0000082~G1/S transition of mitotic cell cycle	34	6.64652e-17		ALL	GOTERM_CC_DIRECT	GO:0005730~nucleolus	135	2.42114e-06
ALL	GOTERM_MF_DIRECT	GO:0044822~poly(A) RNA binding	260	2.66378e-11		ALL	GOTERM_BP_DIRECT	GO:0000722~telomere maintenance via recombination	21	1.06931e-15		ALL	GOTERM_MF_DIRECT	GO:0003723~RNA binding	86	0.000711204
ALL	GOTERM_BP_DIRECT	GO:0006270~DNA replication initiation	24	1.44744e-09		ALL	GOTERM_BP_DIRECT	GO:0006270~DNA replication initiation	20	4.11306e-15		ALL	GOTERM_BP_DIRECT	GO:0000398~mRNA splicing, via spliceosome	50	0.00077661
ALL	GOTERM_BP_DIRECT	GO:0000082~G1/S transition of mitotic cell cycle	45	4.48331e-09		ALL	GOTERM_BP_DIRECT	GO:0000731~DNA synthesis involved in DNA repair	18	4.39314e-11		ALL	GOTERM_CC_DIRECT	GO:0032040~small-subunit processome	14	0.00135143
ALL	GOTERM_BP_DIRECT	GO:0000722~telomere maintenance via recombination	24	7.08231e-09		ALL	GOTERM_BP_DIRECT	GO:0006271~DNA strand elongation involved in DNA replication	13	4.46746e-11		ALL	GOTERM_CC_DIRECT	GO:0015030~Cajal body	17	0.00691868
ALL	GOTERM_MF_DIRECT	GO:0003697~single-stranded DNA binding	39	4.52739e-08		ALL	GOTERM_BP_DIRECT	GO:0007062~sister chromatid cohesion	28	4.95848e-11		ALL	GOTERM_CC_DIRECT	GO:0019013~viral nucleocapsid	12	0.0121714
ALL	GOTERM_BP_DIRECT	GO:0007062~sister chromatid cohesion	44	7.09595e-08		ALL	GOTERM_BP_DIRECT	GO:0006281~DNA repair	40	5.8572e-10		ALL	GOTERM_CC_DIRECT	GO:0005694~chromosome	23	0.0128503
UP	GOTERM_CC_DIRECT	GO:0005615~extracellular space	89	7.37538e-08		ALL	GOTERM_BP_DIRECT	GO:0000732~strand displacement	13	1.15538e-07		ALL	GOTERM_MF_DIRECT	GO:0000166~nucleotide binding	53	0.0160411
ALL	GOTERM_BP_DIRECT	GO:0006271~DNA strand elongation involved in DNA replication	15	1.11197e-07		ALL	GOTERM_BP_DIRECT	GO:0051301~cell division	45	4.32798e-07		ALL	GOTERM_MF_DIRECT	GO:0003697~single-stranded DNA binding	20	0.0163981
ALL	GOTERM_BP_DIRECT	GO:0000731~DNA synthesis involved in DNA repair	22	2.5168e-06		ALL	GOTERM_CC_DIRECT	GO:0000784~nuclear chromosome, telomeric region	23	4.57614e-07		ALL	GOTERM_CC_DIRECT	GO:0071013~catalytic step 2 spliceosome	23	0.016624
UP	GOTERM_CC_DIRECT	GO:0005576~extracellular region	79	1.55879e-05		ALL	GOTERM_MF_DIRECT	GO:0043142~single-stranded DNA-dependent ATPase activity	9	1.12289e-06		ALL	GOTERM_CC_DIRECT	GO:0005681~spliceosomal complex	23	0.0191584
ALL	GOTERM_BP_DIRECT	GO:0006409~tRNA export from nucleus	19	5.52666e-05		ALL	GOTERM_CC_DIRECT	GO:0042555~MCM complex	8	4.28631e-06		ALL	GOTERM_CC_DIRECT	GO:0030529~intracellular ribonucleoprotein complex	28	0.0203321
ALL	GOTERM_BP_DIRECT	GO:0051301~cell division	89	0.000267253		ALL	GOTERM_BP_DIRECT	GO:1901796~regulation of signal transduction by p53 class mediator	23	1.054e-05		ALL	GOTERM_BP_DIRECT	GO:0006397~mRNA processing	35	0.0245972
ALL	GOTERM_BP_DIRECT	GO:0006281~DNA repair	65	0.000350437		ALL	GOTERM_MF_DIRECT	GO:0003697~single-stranded DNA binding	19	1.79398e-05		ALL	GOTERM_CC_DIRECT	GO:0034719~SMN-Sm protein complex	8	0.02709
ALL	GOTERM_CC_DIRECT	GO:0032040~small-subunit processome	18	0.000410051		ALL	GOTERM_BP_DIRECT	GO:0006297~nucleotide-excision repair, DNA gap filling	11	2.27216e-05		ALL	GOTERM_BP_DIRECT	GO:0006364~rRNA processing	43	0.0363145
ALL	GOTERM_BP_DIRECT	GO:0000732~strand displacement	16	0.000442679		ALL	GOTERM_BP_DIRECT	GO:0034080~CENP-A containing nucleosome assembly	12	2.31742e-05		ALL	GOTERM_BP_DIRECT	GO:0008380~RNA splicing	33	0.0480424
ALL	GOTERM_BP_DIRECT	GO:0010827~regulation of glucose transport	17	0.00044584		ALL	GOTERM_BP_DIRECT	GO:0036297~interstrand cross-link repair	14	2.89785e-05		UP	GOTERM_CC_DIRECT	GO:0005615~extracellular space	69	1.79865e-05
ALL	GOTERM_BP_DIRECT	GO:0000398~mRNA splicing, via spliceosome	62	0.000482003		ALL	GOTERM_CC_DIRECT	GO:0000777~condensed chromosome kinetochore	18	2.98428e-05		UP	GOTERM_CC_DIRECT	GO:0005576~extracellular region	64	0.000198401
UP	GOTERM_CC_DIRECT	GO:0016021~integral component of membrane	253	0.000804715		ALL	GOTERM_CC_DIRECT	GO:0031390~Ctf18 RFC-like complex	7	4.01585e-05		UP	GOTERM_BP_DIRECT	GO:0006508~proteolysis	32	0.0231035
ALL	GOTERM_CC_DIRECT	GO:0005694~chromosome	33	0.00106606		ALL	GOTERM_MF_DIRECT	GO:0004003~ATP-dependent DNA helicase activity	11	4.29219e-05		UP	GOTERM_MF_DIRECT	GO:0004252~serine-type endopeptidase activity	15	0.0354651
ALL	GOTERM_BP_DIRECT	GO:0006298~mismatch repair	16	0.0014449		ALL	GOTERM_MF_DIRECT	GO:0005524~ATP binding	94	5.43043e-05		DOWN	GOTERM_MF_DIRECT	GO:0044822~poly(A) RNA binding	190	4.42943e-53
ALL	GOTERM_BP_DIRECT	GO:0006406~mRNA export from nucleus	33	0.00174277		ALL	GOTERM_BP_DIRECT	GO:0032508~DNA duplex unwinding	13	6.72264e-05		DOWN	GOTERM_CC_DIRECT	GO:0005654~nucleoplasm	260	5.7891e-32
ALL	GOTERM_CC_DIRECT	GO:0034719~SMN-Sm protein complex	12	0.00219222		ALL	GOTERM_CC_DIRECT	GO:0005730~nucleolus	68	0.000116678		DOWN	GOTERM_CC_DIRECT	GO:0005730~nucleolus	109	1.79024e-20
ALL	GOTERM_BP_DIRECT	GO:0075733~intracellular transport of virus	21	0.00449518		ALL	GOTERM_CC_DIRECT	GO:0005634~nucleus	250	0.000179533		DOWN	GOTERM_MF_DIRECT	GO:0003723~RNA binding	76	4.33024e-16
ALL	GOTERM_BP_DIRECT	GO:1901796~regulation of signal transduction by p53 class mediator	38	0.00482727		ALL	GOTERM_BP_DIRECT	GO:0000083~regulation of transcription involved in G1/S transition of mitotic cell cycle	9	0.000298643		DOWN	GOTERM_BP_DIRECT	GO:0000398~mRNA splicing, via spliceosome	49	8.34614e-15
ALL	GOTERM_BP_DIRECT	GO:0006364~rRNA processing	57	0.00495646		ALL	GOTERM_BP_DIRECT	GO:0007067~mitotic nuclear division	31	0.000323756		DOWN	GOTERM_MF_DIRECT	GO:0000166~nucleotide binding	48	1.01988e-10
ALL	GOTERM_CC_DIRECT	GO:0005634~nucleus	739	0.00520697		ALL	GOTERM_BP_DIRECT	GO:0019985~translesion synthesis	11	0.00046979		DOWN	GOTERM_BP_DIRECT	GO:0006364~rRNA processing	41	4.75429e-10
ALL	GOTERM_MF_DIRECT	GO:0043142~single-stranded DNA-dependent ATPase activity	9	0.00525659		ALL	GOTERM_BP_DIRECT	GO:0000724~double-strand break repair via homologous recombination	15	0.00048329		DOWN	GOTERM_BP_DIRECT	GO:0008380~RNA splicing	32	1.05284e-08
ALL	GOTERM_CC_DIRECT	GO:0015030~Cajal body	21	0.00532342		ALL	GOTERM_BP_DIRECT	GO:0006298~mismatch repair	10	0.000539155		DOWN	GOTERM_CC_DIRECT	GO:0071013~catalytic step 2 spliceosome	23	5.19675e-08
ALL	GOTERM_BP_DIRECT	GO:0051170~nuclear import	12	0.00533906		ALL	GOTERM_BP_DIRECT	GO:0006302~double-strand break repair	14	0.000605192		DOWN	GOTERM_CC_DIRECT	GO:0030529~intracellular ribonucleoprotein complex	27	5.85624e-08
ALL	GOTERM_BP_DIRECT	GO:0034080~CENP-A containing nucleosome assembly	16	0.00546747		ALL	GOTERM_BP_DIRECT	GO:1900264~positive regulation of DNA-directed DNA polymerase activity	6	0.000669364		DOWN	GOTERM_CC_DIRECT	GO:0005681~spliceosomal complex	23	6.28488e-08
ALL	GOTERM_BP_DIRECT	GO:0016925~protein sumoylation	35	0.00553843		ALL	GOTERM_BP_DIRECT	GO:0042769~DNA damage response, detection of DNA damage	11	0.000694525		DOWN	GOTERM_CC_DIRECT	GO:0005634~nucleus	293	7.24945e-08
ALL	GOTERM_BP_DIRECT	GO:1904871~positive regulation of protein localization to Cajal body	8	0.00556198		ALL	GOTERM_MF_DIRECT	GO:0003688~DNA replication origin binding	7	0.000815081		DOWN	GOTERM_CC_DIRECT	GO:0032040~small-subunit processome	14	7.30599e-08
ALL	GOTERM_BP_DIRECT	GO:1904851~positive regulation of establishment of protein localization to telomere	8	0.00556198		ALL	GOTERM_BP_DIRECT	GO:0006296~nucleotide-excision repair, DNA incision, 5'-to lesion	11	0.000841401		DOWN	GOTERM_BP_DIRECT	GO:0006397~mRNA processing	31	7.4545e-08
ALL	GOTERM_BP_DIRECT	GO:0006297~nucleotide-excision repair, DNA gap filling	14	0.00556463		ALL	GOTERM_BP_DIRECT	GO:0033683~nucleotide-excision repair, DNA incision	11	0.00105652		DOWN	GOTERM_CC_DIRECT	GO:0019013~viral nucleocapsid	12	3.6565e-06
ALL	GOTERM_MF_DIRECT	GO:0003684~damaged DNA binding	24	0.00562468		ALL	GOTERM_BP_DIRECT	GO:0006409~tRNA export from nucleus	10	0.00110208		DOWN	GOTERM_CC_DIRECT	GO:0015030~Cajal body	15	6.65698e-06
ALL	GOTERM_MF_DIRECT	GO:0004003~ATP-dependent DNA helicase activity	15	0.00615906		ALL	GOTERM_BP_DIRECT	GO:0006310~DNA recombination	14	0.00123277		DOWN	GOTERM_CC_DIRECT	GO:0005694~chromosome	19	1.83427e-05
ALL	GOTERM_MF_DIRECT	GO:0000166~nucleotide binding	72	0.00624146		ALL	GOTERM_BP_DIRECT	GO:1904871~positive regulation of protein localization to Cajal body	6	0.0014037		DOWN	GOTERM_BP_DIRECT	GO:0043488~regulation of mRNA stability	22	2.5868e-05
ALL	GOTERM_CC_DIRECT	GO:0000784~nuclear chromosome, telomeric region	33	0.00668482		ALL	GOTERM_MF_DIRECT	GO:0051539~4 iron, 4 sulfur cluster binding	11	0.00146952		DOWN	GOTERM_BP_DIRECT	GO:0006260~DNA replication	20	0.0002725
ALL	GOTERM_BP_DIRECT	GO:0032508~DNA duplex unwinding	19	0.00674652		ALL	GOTERM_BP_DIRECT	GO:0006974~cellular response to DNA damage stimulus	25	0.00149587		DOWN	GOTERM_BP_DIRECT	GO:0006406~mRNA export from nucleus	18	0.000285925
ALL	GOTERM_BP_DIRECT	GO:0007077~mitotic nuclear envelope disassembly	19	0.00674652		ALL	GOTERM_MF_DIRECT	GO:0003689~DNA clamp loader activity	6	0.00154429		DOWN	GOTERM_MF_DIRECT	GO:0005515~protein binding	418	0.000298443
ALL	GOTERM_CC_DIRECT	GO:0005813~centrosome	95	0.00692191		ALL	GOTERM_CC_DIRECT	GO:0005832~chaperonin-containing T-complex	6	0.00184798		DOWN	GOTERM_BP_DIRECT	GO:0000462~maturation of SSU-rRNA from tricistronic rRNA transcript (SSU-rRNA, 5.8S rRNA, LSU-rRNA)	11	0.000399846
ALL	GOTERM_CC_DIRECT	GO:0042555~MCM complex	8	0.00740299		ALL	GOTERM_CC_DIRECT	GO:0005658~alpha DNA polymerase:primase complex	5	0.00187452		DOWN	GOTERM_CC_DIRECT	GO:0005813~centrosome	43	0.00040036
ALL	GOTERM_CC_DIRECT	GO:0005832~chaperonin-containing T-complex	8	0.00740299		ALL	GOTERM_MF_DIRECT	GO:0005515~protein binding	369	0.0019481		DOWN	GOTERM_BP_DIRECT	GO:0010467~gene expression	13	0.000414058
ALL	GOTERM_CC_DIRECT	GO:0000775~chromosome, centromeric region	21	0.00741822		ALL	GOTERM_BP_DIRECT	GO:0042276~error-prone translesion synthesis	8	0.00201579		DOWN	GOTERM_BP_DIRECT	GO:0006369~termination of RNA polymerase II transcription	15	0.000455665
ALL	GOTERM_CC_DIRECT	GO:0030529~intracellular ribonucleoprotein complex	37	0.00761143		ALL	GOTERM_MF_DIRECT	GO:0003690~double-stranded DNA binding	14	0.00257679		DOWN	GOTERM_CC_DIRECT	GO:0005838~proteasome regulatory particle	7	0.000624637
ALL	GOTERM_CC_DIRECT	GO:0000777~condensed chromosome kinetochore	28	0.00780739		ALL	GOTERM_BP_DIRECT	GO:0016925~protein sumoylation	17	0.00413455		DOWN	GOTERM_CC_DIRECT	GO:0016607~nuclear speck	26	0.000871727
ALL	GOTERM_BP_DIRECT	GO:0000387~spliceosomal snRNP assembly	15	0.0081747		ALL	GOTERM_BP_DIRECT	GO:0010827~regulation of glucose transport	9	0.00419515		DOWN	GOTERM_BP_DIRECT	GO:0007099~centriole replication	8	0.000940075
ALL	GOTERM_CC_DIRECT	GO:0034709~methylosome	9	0.00842546		ALL	GOTERM_CC_DIRECT	GO:0005663~DNA replication factor C complex	5	0.0043138		DOWN	GOTERM_BP_DIRECT	GO:0031047~gene silencing by RNA	15	0.000948039
ALL	GOTERM_CC_DIRECT	GO:0005681~spliceosomal complex	30	0.00847368		ALL	GOTERM_MF_DIRECT	GO:0003682~chromatin binding	32	0.00500693		DOWN	GOTERM_BP_DIRECT	GO:0006396~RNA processing	18	0.00100228
ALL	GOTERM_CC_DIRECT	GO:0019013~viral nucleocapsid	14	0.0085314		ALL	GOTERM_BP_DIRECT	GO:0075733~intracellular transport of virus	11	0.00615451		DOWN	GOTERM_MF_DIRECT	GO:0003697~single-stranded DNA binding	15	0.00105201
ALL	GOTERM_BP_DIRECT	GO:0007067~mitotic nuclear division	63	0.00861505		ALL	GOTERM_CC_DIRECT	GO:0044297~cell body	10	0.00658472		DOWN	GOTERM_CC_DIRECT	GO:0030686~90S preribosome	6	0.0012332
ALL	GOTERM_CC_DIRECT	GO:0071013~catalytic step 2 spliceosome	29	0.00910704		ALL	GOTERM_MF_DIRECT	GO:0003684~damaged DNA binding	12	0.00670278		DOWN	GOTERM_BP_DIRECT	GO:0007062~sister chromatid cohesion	16	0.00125084
ALL	GOTERM_BP_DIRECT	GO:0031047~gene silencing by RNA	26	0.0105739		ALL	GOTERM_CC_DIRECT	GO:0005635~nuclear envelope	18	0.00688195		DOWN	GOTERM_CC_DIRECT	GO:0005814~centriole	18	0.0013517
ALL	GOTERM_CC_DIRECT	GO:0000785~chromatin	28	0.0112209		ALL	GOTERM_CC_DIRECT	GO:0000775~chromosome, centromeric region	11	0.00720058		DOWN	GOTERM_BP_DIRECT	GO:0006409~tRNA export from nucleus	9	0.00135252
ALL	GOTERM_CC_DIRECT	GO:0030686~90S preribosome	8	0.012188		ALL	GOTERM_BP_DIRECT	GO:0006406~mRNA export from nucleus	15	0.00842422		DOWN	GOTERM_CC_DIRECT	GO:0034719~SMN-Sm protein complex	7	0.00157034
ALL	GOTERM_BP_DIRECT	GO:1900034~regulation of cellular response to heat	26	0.0133692		ALL	GOTERM_CC_DIRECT	GO:0005813~centrosome	37	0.0086354		DOWN	GOTERM_CC_DIRECT	GO:0000502~proteasome complex	13	0.00166122
ALL	GOTERM_BP_DIRECT	GO:0019985~translesion synthesis	16	0.0152508		ALL	GOTERM_BP_DIRECT	GO:0016032~viral process	28	0.0113717		DOWN	GOTERM_BP_DIRECT	GO:0000086~G2/M transition of mitotic cell cycle	21	0.00201859
ALL	GOTERM_CC_DIRECT	GO:0030532~small nuclear ribonucleoprotein complex	10	0.0158153		ALL	GOTERM_BP_DIRECT	GO:0007077~mitotic nuclear envelope disassembly	10	0.0116925		DOWN	GOTERM_BP_DIRECT	GO:0051301~cell division	36	0.00235172
ALL	GOTERM_BP_DIRECT	GO:0036297~interstrand cross-link repair	19	0.0165589		ALL	GOTERM_BP_DIRECT	GO:0008283~cell proliferation	28	0.0122776		DOWN	GOTERM_BP_DIRECT	GO:0016032~viral process	31	0.00258973
ALL	GOTERM_MF_DIRECT	GO:0003723~RNA binding	104	0.0173087		ALL	GOTERM_CC_DIRECT	GO:0002199~zona pellucida receptor complex	5	0.0123234		DOWN	GOTERM_BP_DIRECT	GO:1900034~regulation of cellular response to heat	14	0.00365654
ALL	GOTERM_BP_DIRECT	GO:0006606~protein import into nucleus	20	0.017634		ALL	GOTERM_MF_DIRECT	GO:0003887~DNA-directed DNA polymerase activity	8	0.0128642		DOWN	GOTERM_CC_DIRECT	GO:0022624~proteasome accessory complex	7	0.00367294
ALL	GOTERM_CC_DIRECT	GO:0000922~spindle pole	31	0.0177241		ALL	GOTERM_BP_DIRECT	GO:0006283~transcription-coupled nucleotide-excision repair	13	0.0140826		DOWN	GOTERM_CC_DIRECT	GO:0005732~small nucleolar ribonucleoprotein complex	6	0.00369739
ALL	GOTERM_CC_DIRECT	GO:0002199~zona pellucida receptor complex	7	0.0181378		ALL	GOTERM_BP_DIRECT	GO:0000723~telomere maintenance	9	0.0147541		DOWN	GOTERM_BP_DIRECT	GO:0006521~regulation of cellular amino acid metabolic process	12	0.00396843
ALL	GOTERM_CC_DIRECT	GO:0031390~Ctf18 RFC-like complex	7	0.0181378		ALL	GOTERM_CC_DIRECT	GO:0005737~cytoplasm	228	0.0149304		DOWN	GOTERM_CC_DIRECT	GO:0070652~HAUS complex	5	0.00415703
ALL	GOTERM_CC_DIRECT	GO:0005643~nuclear pore	22	0.0215062		ALL	GOTERM_BP_DIRECT	GO:1904851~positive regulation of establishment of protein localization to telomere	5	0.0229895		DOWN	GOTERM_CC_DIRECT	GO:0005683~U7 snRNP	5	0.00415703
ALL	GOTERM_BP_DIRECT	GO:0008380~RNA splicing	41	0.0217556		ALL	GOTERM_CC_DIRECT	GO:0005657~replication fork	6	0.0249623		DOWN	GOTERM_CC_DIRECT	GO:0005643~nuclear pore	12	0.00437269
ALL	GOTERM_CC_DIRECT	GO:0005737~cytoplasm	702	0.0226406		ALL	GOTERM_BP_DIRECT	GO:1904874~positive regulation of telomerase RNA localization to Cajal body	6	0.0261492		DOWN	GOTERM_CC_DIRECT	GO:0005737~cytoplasm	255	0.00483812
ALL	GOTERM_BP_DIRECT	GO:0006397~mRNA processing	41	0.0242598		ALL	GOTERM_BP_DIRECT	GO:0007131~reciprocal meiotic recombination	7	0.026724		DOWN	GOTERM_BP_DIRECT	GO:0030490~maturation of SSU-rRNA	7	0.00490106
ALL	GOTERM_BP_DIRECT	GO:0007126~meiotic nuclear division	10	0.0243078		ALL	GOTERM_BP_DIRECT	GO:0043137~DNA replication, removal of RNA primer	4	0.0271165		DOWN	GOTERM_BP_DIRECT	GO:0010827~regulation of glucose transport	8	0.00623579
UP	GOTERM_MF_DIRECT	GO:0031994~insulin-like growth factor I binding	7	0.0263363		ALL	GOTERM_MF_DIRECT	GO:0017056~structural constituent of nuclear pore	6	0.0326618		DOWN	GOTERM_BP_DIRECT	GO:0051170~nuclear import	7	0.00742402
UP	GOTERM_MF_DIRECT	GO:0004252~serine-type endopeptidase activity	17	0.0276448		ALL	GOTERM_BP_DIRECT	GO:0006606~protein import into nucleus	10	0.0328947		DOWN	GOTERM_CC_DIRECT	GO:0000922~spindle pole	15	0.00801085
ALL	GOTERM_MF_DIRECT	GO:0017056~structural constituent of nuclear pore	10	0.0278468		ALL	GOTERM_BP_DIRECT	GO:0006303~double-strand break repair via nonhomologous end joining	10	0.0328947		DOWN	GOTERM_CC_DIRECT	GO:0005829~cytosol	183	0.00830451
ALL	GOTERM_BP_DIRECT	GO:0042769~DNA damage response, detection of DNA damage	16	0.0282346		ALL	GOTERM_CC_DIRECT	GO:0000922~spindle pole	14	0.0329711		DOWN	GOTERM_CC_DIRECT	GO:0000178~exosome (RNase complex)	6	0.00831239
ALL	GOTERM_MF_DIRECT	GO:0003690~double-stranded DNA binding	25	0.0305866		ALL	GOTERM_MF_DIRECT	GO:0008022~protein C-terminus binding	19	0.0330237		DOWN	GOTERM_CC_DIRECT	GO:0030532~small nuclear ribonucleoprotein complex	6	0.00831239
UP	GOTERM_MF_DIRECT	GO:0031995~insulin-like growth factor II binding	6	0.0327178		ALL	GOTERM_BP_DIRECT	GO:0007126~meiotic nuclear division	6	0.0341029		DOWN	GOTERM_BP_DIRECT	GO:0008334~histone mRNA metabolic process	6	0.0108385
ALL	GOTERM_BP_DIRECT	GO:0016032~viral process	64	0.0375759		ALL	GOTERM_BP_DIRECT	GO:0006268~DNA unwinding involved in DNA replication	5	0.0343313		DOWN	GOTERM_BP_DIRECT	GO:0016925~protein sumoylation	16	0.0108927
ALL	GOTERM_BP_DIRECT	GO:0000083~regulation of transcription involved in G1/S transition of mitotic cell cycle	11	0.0400825		ALL	GOTERM_MF_DIRECT	GO:0003677~DNA binding	85	0.0400628		DOWN	GOTERM_CC_DIRECT	GO:0005697~telomerase holoenzyme complex	7	0.0112099
ALL	GOTERM_MF_DIRECT	GO:0005524~ATP binding	227	0.0491857		ALL	GOTERM_BP_DIRECT	GO:0031297~replication fork processing	7	0.0404165		DOWN	GOTERM_BP_DIRECT	GO:0000470~maturation of LSU-rRNA	7	0.011235
DOWN	GOTERM_CC_DIRECT	GO:0005654~nucleoplasm	449	1.77494e-65		ALL	GOTERM_MF_DIRECT	GO:0003678~DNA helicase activity	7	0.0414214		DOWN	GOTERM_BP_DIRECT	GO:0075733~intracellular transport of virus	10	0.011553
DOWN	GOTERM_MF_DIRECT	GO:0044822~poly(A) RNA binding	245	7.50768e-49		DOWN	GOTERM_BP_DIRECT	GO:0006260~DNA replication	58	2.65235e-42		DOWN	GOTERM_CC_DIRECT	GO:0034709~methylosome	5	0.0130056
DOWN	GOTERM_BP_DIRECT	GO:0006260~DNA replication	78	2.51399e-38		DOWN	GOTERM_CC_DIRECT	GO:0005654~nucleoplasm	189	4.86565e-33		DOWN	GOTERM_BP_DIRECT	GO:0000387~spliceosomal snRNP assembly	8	0.0140918
DOWN	GOTERM_CC_DIRECT	GO:0005730~nucleolus	170	4.05416e-30		DOWN	GOTERM_BP_DIRECT	GO:0000082~G1/S transition of mitotic cell cycle	34	3.8011e-22		DOWN	GOTERM_BP_DIRECT	GO:0002223~stimulatory C-type lectin receptor signaling pathway	15	0.0147795
DOWN	GOTERM_CC_DIRECT	GO:0005634~nucleus	500	5.38744e-21		DOWN	GOTERM_BP_DIRECT	GO:0000722~telomere maintenance via recombination	21	4.76572e-19		DOWN	GOTERM_CC_DIRECT	GO:0005739~mitochondrion	89	0.0176883
DOWN	GOTERM_BP_DIRECT	GO:0000082~G1/S transition of mitotic cell cycle	44	5.72107e-18		DOWN	GOTERM_BP_DIRECT	GO:0006270~DNA replication initiation	20	2.65952e-18		DOWN	GOTERM_CC_DIRECT	GO:0005685~U1 snRNP	6	0.0223408
DOWN	GOTERM_BP_DIRECT	GO:0007062~sister chromatid cohesion	44	2.98469e-17		DOWN	GOTERM_BP_DIRECT	GO:0007062~sister chromatid cohesion	28	4.49389e-15		DOWN	GOTERM_CC_DIRECT	GO:0030687~preribosome, large subunit precursor	7	0.0228293
DOWN	GOTERM_BP_DIRECT	GO:0006270~DNA replication initiation	24	8.26788e-16		DOWN	GOTERM_BP_DIRECT	GO:0000731~DNA synthesis involved in DNA repair	18	6.17284e-14		DOWN	GOTERM_BP_DIRECT	GO:0002479~antigen processing and presentation of exogenous peptide antigen via MHC class I, TAP-dependent	11	0.024329
DOWN	GOTERM_BP_DIRECT	GO:0000398~mRNA splicing, via spliceosome	61	2.80519e-14		DOWN	GOTERM_BP_DIRECT	GO:0006281~DNA repair	38	1.05915e-13		DOWN	GOTERM_BP_DIRECT	GO:0051436~negative regulation of ubiquitin-protein ligase activity involved in mitotic cell cycle	13	0.0257208
DOWN	GOTERM_BP_DIRECT	GO:0051301~cell division	80	5.06262e-14		DOWN	GOTERM_BP_DIRECT	GO:0006271~DNA strand elongation involved in DNA replication	13	2.78e-13		DOWN	GOTERM_BP_DIRECT	GO:0038061~NIK/NF-kappaB signaling	12	0.0279786
DOWN	GOTERM_MF_DIRECT	GO:0005515~protein binding	706	5.10703e-14		DOWN	GOTERM_CC_DIRECT	GO:0005634~nucleus	207	5.68656e-13		DOWN	GOTERM_CC_DIRECT	GO:0005819~spindle	15	0.0282914
DOWN	GOTERM_BP_DIRECT	GO:0000722~telomere maintenance via recombination	23	1.30229e-13		DOWN	GOTERM_BP_DIRECT	GO:0051301~cell division	44	5.12657e-12		DOWN	GOTERM_CC_DIRECT	GO:0071204~histone pre-mRNA 3'end processing complex	4	0.0284556
DOWN	GOTERM_MF_DIRECT	GO:0003723~RNA binding	94	5.78759e-13		DOWN	GOTERM_CC_DIRECT	GO:0000784~nuclear chromosome, telomeric region	23	1.1099e-10		DOWN	GOTERM_BP_DIRECT	GO:0006405~RNA export from nucleus	10	0.0285625
DOWN	GOTERM_MF_DIRECT	GO:0003697~single-stranded DNA binding	34	1.58318e-12		DOWN	GOTERM_MF_DIRECT	GO:0005515~protein binding	288	1.16678e-10		DOWN	GOTERM_CC_DIRECT	GO:0005844~polysome	8	0.0285989
DOWN	GOTERM_MF_DIRECT	GO:0000166~nucleotide binding	66	6.08757e-12		DOWN	GOTERM_BP_DIRECT	GO:0000732~strand displacement	13	9.96264e-10		DOWN	GOTERM_MF_DIRECT	GO:0003729~mRNA binding	16	0.0291296
DOWN	GOTERM_BP_DIRECT	GO:0006364~rRNA processing	55	2.7462e-11		DOWN	GOTERM_CC_DIRECT	GO:0005730~nucleolus	61	1.38214e-08		DOWN	GOTERM_CC_DIRECT	GO:0000775~chromosome, centromeric region	9	0.0296205
DOWN	GOTERM_BP_DIRECT	GO:0006281~DNA repair	57	7.09363e-11		DOWN	GOTERM_MF_DIRECT	GO:0043142~single-stranded DNA-dependent ATPase activity	9	1.38353e-08		DOWN	GOTERM_MF_DIRECT	GO:0030515~snoRNA binding	7	0.0335037
DOWN	GOTERM_BP_DIRECT	GO:0000731~DNA synthesis involved in DNA repair	21	1.69923e-10		DOWN	GOTERM_MF_DIRECT	GO:0005524~ATP binding	81	1.47322e-08		DOWN	GOTERM_CC_DIRECT	GO:0042645~mitochondrial nucleoid	9	0.0338722
DOWN	GOTERM_BP_DIRECT	GO:0006271~DNA strand elongation involved in DNA replication	14	6.2888e-10		DOWN	GOTERM_MF_DIRECT	GO:0003697~single-stranded DNA binding	19	1.80687e-08		DOWN	GOTERM_BP_DIRECT	GO:0051437~positive regulation of ubiquitin-protein ligase activity involved in regulation of mitotic cell cycle transition	13	0.0357583
DOWN	GOTERM_BP_DIRECT	GO:0006406~mRNA export from nucleus	33	6.67598e-10		DOWN	GOTERM_BP_DIRECT	GO:1901796~regulation of signal transduction by p53 class mediator	22	5.15343e-08		DOWN	GOTERM_CC_DIRECT	GO:0005743~mitochondrial inner membrane	37	0.0360933
DOWN	GOTERM_BP_DIRECT	GO:0006409~tRNA export from nucleus	19	1.19493e-09		DOWN	GOTERM_CC_DIRECT	GO:0000777~condensed chromosome kinetochore	18	5.3859e-08		DOWN	GOTERM_BP_DIRECT	GO:0000467~exonucleolytic trimming to generate mature 3'-end of 5.8S rRNA from tricistronic rRNA transcript (SSU-rRNA, 5.8S rRNA, LSU-rRNA)	5	0.0390592
DOWN	GOTERM_BP_DIRECT	GO:0007067~mitotic nuclear division	56	4.44309e-09		DOWN	GOTERM_BP_DIRECT	GO:0007067~mitotic nuclear division	31	8.22788e-08		DOWN	GOTERM_CC_DIRECT	GO:0005686~U2 snRNP	6	0.0426984
DOWN	GOTERM_BP_DIRECT	GO:1901796~regulation of signal transduction by p53 class mediator	36	9.09856e-09		DOWN	GOTERM_CC_DIRECT	GO:0042555~MCM complex	8	1.08915e-07		DOWN	GOTERM_BP_DIRECT	GO:0031145~anaphase-promoting complex-dependent catabolic process	13	0.0440134
DOWN	GOTERM_CC_DIRECT	GO:0005813~centrosome	76	1.1688e-08		DOWN	GOTERM_BP_DIRECT	GO:0036297~interstrand cross-link repair	14	2.73165e-07		DOWN	GOTERM_BP_DIRECT	GO:0007067~mitotic nuclear division	25	0.0460192
DOWN	GOTERM_BP_DIRECT	GO:0008380~RNA splicing	40	1.19067e-08		DOWN	GOTERM_BP_DIRECT	GO:0034080~CENP-A containing nucleosome assembly	12	3.35099e-07
DOWN	GOTERM_CC_DIRECT	GO:0032040~small-subunit processome	18	1.33033e-08		DOWN	GOTERM_BP_DIRECT	GO:0006297~nucleotide-excision repair, DNA gap filling	11	3.83283e-07
DOWN	GOTERM_CC_DIRECT	GO:0000784~nuclear chromosome, telomeric region	32	1.39498e-08		DOWN	GOTERM_MF_DIRECT	GO:0004003~ATP-dependent DNA helicase activity	11	7.3256e-07
DOWN	GOTERM_CC_DIRECT	GO:0005681~spliceosomal complex	30	2.06694e-08		DOWN	GOTERM_BP_DIRECT	GO:0032508~DNA duplex unwinding	13	7.70059e-07
DOWN	GOTERM_CC_DIRECT	GO:0030529~intracellular ribonucleoprotein complex	35	2.42391e-08		DOWN	GOTERM_CC_DIRECT	GO:0031390~Ctf18 RFC-like complex	7	2.17722e-06
DOWN	GOTERM_CC_DIRECT	GO:0071013~catalytic step 2 spliceosome	29	3.32613e-08		DOWN	GOTERM_BP_DIRECT	GO:0000724~double-strand break repair via homologous recombination	15	4.38966e-06
DOWN	GOTERM_BP_DIRECT	GO:0010827~regulation of glucose transport	17	3.72334e-08		DOWN	GOTERM_BP_DIRECT	GO:0006302~double-strand break repair	14	7.64677e-06
DOWN	GOTERM_BP_DIRECT	GO:0016925~protein sumoylation	33	3.74945e-08		DOWN	GOTERM_CC_DIRECT	GO:0005737~cytoplasm	176	9.79642e-06
DOWN	GOTERM_BP_DIRECT	GO:0000732~strand displacement	16	5.00758e-08		DOWN	GOTERM_BP_DIRECT	GO:0000083~regulation of transcription involved in G1/S transition of mitotic cell cycle	9	1.02415e-05
DOWN	GOTERM_CC_DIRECT	GO:0005737~cytoplasm	431	5.28378e-08		DOWN	GOTERM_BP_DIRECT	GO:0019985~translesion synthesis	11	1.07345e-05
DOWN	GOTERM_CC_DIRECT	GO:0005694~chromosome	29	5.49413e-08		DOWN	GOTERM_CC_DIRECT	GO:0005829~cytosol	132	1.41605e-05
DOWN	GOTERM_BP_DIRECT	GO:0016032~viral process	56	7.68907e-08		DOWN	GOTERM_BP_DIRECT	GO:0006298~mismatch repair	10	1.67523e-05
DOWN	GOTERM_CC_DIRECT	GO:0000777~condensed chromosome kinetochore	27	7.81817e-08		DOWN	GOTERM_BP_DIRECT	GO:0042769~DNA damage response, detection of DNA damage	11	1.7258e-05
DOWN	GOTERM_BP_DIRECT	GO:0031047~gene silencing by RNA	26	9.50427e-08		DOWN	GOTERM_BP_DIRECT	GO:0006296~nucleotide-excision repair, DNA incision, 5'-to lesion	11	2.21442e-05
DOWN	GOTERM_BP_DIRECT	GO:0075733~intracellular transport of virus	21	1.06192e-07		DOWN	GOTERM_BP_DIRECT	GO:0033683~nucleotide-excision repair, DNA incision	11	2.8175e-05
DOWN	GOTERM_CC_DIRECT	GO:0005829~cytosol	315	1.06507e-07		DOWN	GOTERM_BP_DIRECT	GO:0006974~cellular response to DNA damage stimulus	23	2.96717e-05
DOWN	GOTERM_MF_DIRECT	GO:0005524~ATP binding	159	3.55058e-07		DOWN	GOTERM_BP_DIRECT	GO:0016925~protein sumoylation	17	3.31347e-05
DOWN	GOTERM_BP_DIRECT	GO:0006397~mRNA processing	37	6.10901e-07		DOWN	GOTERM_CC_DIRECT	GO:0005635~nuclear envelope	18	3.55911e-05
DOWN	GOTERM_BP_DIRECT	GO:1900034~regulation of cellular response to heat	25	6.55948e-07		DOWN	GOTERM_BP_DIRECT	GO:0006409~tRNA export from nucleus	10	3.61942e-05
DOWN	GOTERM_CC_DIRECT	GO:0000922~spindle pole	29	7.76318e-07		DOWN	GOTERM_MF_DIRECT	GO:0003688~DNA replication origin binding	7	5.55186e-05
DOWN	GOTERM_BP_DIRECT	GO:0034080~CENP-A containing nucleosome assembly	16	1.16018e-06		DOWN	GOTERM_BP_DIRECT	GO:1900264~positive regulation of DNA-directed DNA polymerase activity	6	6.38938e-05
DOWN	GOTERM_CC_DIRECT	GO:0000775~chromosome, centromeric region	20	1.3068e-06		DOWN	GOTERM_CC_DIRECT	GO:0005813~centrosome	33	8.82738e-05
DOWN	GOTERM_BP_DIRECT	GO:0000086~G2/M transition of mitotic cell cycle	35	1.65688e-06		DOWN	GOTERM_BP_DIRECT	GO:0006310~DNA recombination	13	9.7224e-05
DOWN	GOTERM_MF_DIRECT	GO:0003690~double-stranded DNA binding	24	1.84026e-06		DOWN	GOTERM_BP_DIRECT	GO:0006406~mRNA export from nucleus	15	0.000108679
DOWN	GOTERM_MF_DIRECT	GO:0004003~ATP-dependent DNA helicase activity	15	1.91251e-06		DOWN	GOTERM_BP_DIRECT	GO:0042276~error-prone translesion synthesis	8	0.000123523
DOWN	GOTERM_BP_DIRECT	GO:0036297~interstrand cross-link repair	19	1.96405e-06		DOWN	GOTERM_BP_DIRECT	GO:0008283~cell proliferation	26	0.000138021
DOWN	GOTERM_CC_DIRECT	GO:0015030~Cajal body	19	2.51681e-06		DOWN	GOTERM_BP_DIRECT	GO:1904871~positive regulation of protein localization to Cajal body	6	0.000140361
DOWN	GOTERM_BP_DIRECT	GO:0007077~mitotic nuclear envelope disassembly	18	3.70288e-06		DOWN	GOTERM_CC_DIRECT	GO:0005832~chaperonin-containing T-complex	6	0.000161585
DOWN	GOTERM_BP_DIRECT	GO:0032508~DNA duplex unwinding	18	3.70288e-06		DOWN	GOTERM_BP_DIRECT	GO:0075733~intracellular transport of virus	11	0.000175077
DOWN	GOTERM_CC_DIRECT	GO:0019013~viral nucleocapsid	14	4.9964e-06		DOWN	GOTERM_MF_DIRECT	GO:0003689~DNA clamp loader activity	6	0.000178487
DOWN	GOTERM_MF_DIRECT	GO:0003684~damaged DNA binding	21	5.30797e-06		DOWN	GOTERM_BP_DIRECT	GO:0010827~regulation of glucose transport	9	0.000181844
DOWN	GOTERM_CC_DIRECT	GO:0005643~nuclear pore	21	5.60547e-06		DOWN	GOTERM_CC_DIRECT	GO:0000775~chromosome, centromeric region	11	0.00018529
DOWN	GOTERM_CC_DIRECT	GO:0034719~SMN-Sm protein complex	11	1.15174e-05		DOWN	GOTERM_CC_DIRECT	GO:0005658~alpha DNA polymerase:primase complex	5	0.000192146
DOWN	GOTERM_MF_DIRECT	GO:0043142~single-stranded DNA-dependent ATPase activity	9	1.52638e-05		DOWN	GOTERM_MF_DIRECT	GO:0003684~damaged DNA binding	12	0.000209969
DOWN	GOTERM_BP_DIRECT	GO:0006298~mismatch repair	14	1.6745e-05		DOWN	GOTERM_MF_DIRECT	GO:0003690~double-stranded DNA binding	13	0.000211853
DOWN	GOTERM_BP_DIRECT	GO:0006369~termination of RNA polymerase II transcription	21	1.72264e-05		DOWN	GOTERM_MF_DIRECT	GO:0051539~4 iron, 4 sulfur cluster binding	10	0.000222039
DOWN	GOTERM_BP_DIRECT	GO:0000387~spliceosomal snRNP assembly	14	2.77121e-05		DOWN	GOTERM_BP_DIRECT	GO:0006283~transcription-coupled nucleotide-excision repair	13	0.000291066
DOWN	GOTERM_BP_DIRECT	GO:0006297~nucleotide-excision repair, DNA gap filling	13	2.78981e-05		DOWN	GOTERM_MF_DIRECT	GO:0003677~DNA binding	71	0.000311346
DOWN	GOTERM_BP_DIRECT	GO:1904851~positive regulation of establishment of protein localization to telomere	8	3.3331e-05		DOWN	GOTERM_BP_DIRECT	GO:0016032~viral process	25	0.000335568
DOWN	GOTERM_BP_DIRECT	GO:1904871~positive regulation of protein localization to Cajal body	8	3.3331e-05		DOWN	GOTERM_BP_DIRECT	GO:0007077~mitotic nuclear envelope disassembly	10	0.000445839
DOWN	GOTERM_CC_DIRECT	GO:0005635~nuclear envelope	30	3.38337e-05		DOWN	GOTERM_MF_DIRECT	GO:0003682~chromatin binding	27	0.000453855
DOWN	GOTERM_CC_DIRECT	GO:0034709~methylosome	9	4.17258e-05		DOWN	GOTERM_CC_DIRECT	GO:0005663~DNA replication factor C complex	5	0.000486111
DOWN	GOTERM_CC_DIRECT	GO:0042555~MCM complex	8	4.2304e-05		DOWN	GOTERM_CC_DIRECT	GO:0000922~spindle pole	14	0.000618987
DOWN	GOTERM_CC_DIRECT	GO:0005832~chaperonin-containing T-complex	8	4.2304e-05		DOWN	GOTERM_BP_DIRECT	GO:0000723~telomere maintenance	9	0.000791063
DOWN	GOTERM_BP_DIRECT	GO:0006606~protein import into nucleus	18	4.5875e-05		DOWN	GOTERM_MF_DIRECT	GO:0003887~DNA-directed DNA polymerase activity	8	0.000816675
DOWN	GOTERM_CC_DIRECT	GO:0000785~chromatin	23	5.20843e-05		DOWN	GOTERM_BP_DIRECT	GO:0006606~protein import into nucleus	10	0.00162774
DOWN	GOTERM_CC_DIRECT	GO:0030532~small nuclear ribonucleoprotein complex	10	6.09017e-05		DOWN	GOTERM_BP_DIRECT	GO:0006303~double-strand break repair via nonhomologous end joining	10	0.00162774
DOWN	GOTERM_BP_DIRECT	GO:0000724~double-strand break repair via homologous recombination	21	6.17712e-05		DOWN	GOTERM_CC_DIRECT	GO:0002199~zona pellucida receptor complex	5	0.00189459
DOWN	GOTERM_BP_DIRECT	GO:0000462~maturation of SSU-rRNA from tricistronic rRNA transcript (SSU-rRNA, 5.8S rRNA, LSU-rRNA)	14	6.4069e-05		DOWN	GOTERM_CC_DIRECT	GO:0000785~chromatin	12	0.00207775
DOWN	GOTERM_BP_DIRECT	GO:0051170~nuclear import	11	6.74294e-05		DOWN	GOTERM_BP_DIRECT	GO:0007131~reciprocal meiotic recombination	7	0.00265315
DOWN	GOTERM_BP_DIRECT	GO:0042769~DNA damage response, detection of DNA damage	15	7.46097e-05		DOWN	GOTERM_CC_DIRECT	GO:0016020~membrane	84	0.00285692
DOWN	GOTERM_BP_DIRECT	GO:0007126~meiotic nuclear division	10	9.57875e-05		DOWN	GOTERM_CC_DIRECT	GO:0005657~replication fork	6	0.00290152
DOWN	GOTERM_MF_DIRECT	GO:0017056~structural constituent of nuclear pore	10	9.88193e-05		DOWN	GOTERM_BP_DIRECT	GO:1904874~positive regulation of telomerase RNA localization to Cajal body	6	0.00329971
DOWN	GOTERM_CC_DIRECT	GO:0030686~90S preribosome	8	0.000109273		DOWN	GOTERM_CC_DIRECT	GO:0000776~kinetochore	11	0.00346601
DOWN	GOTERM_CC_DIRECT	GO:0000776~kinetochore	21	0.000119065		DOWN	GOTERM_BP_DIRECT	GO:1904851~positive regulation of establishment of protein localization to telomere	5	0.003743
DOWN	GOTERM_BP_DIRECT	GO:0000083~regulation of transcription involved in G1/S transition of mitotic cell cycle	11	0.000120826		DOWN	GOTERM_MF_DIRECT	GO:0017056~structural constituent of nuclear pore	6	0.00390136
DOWN	GOTERM_CC_DIRECT	GO:0005819~spindle	26	0.000198659		DOWN	GOTERM_BP_DIRECT	GO:0031297~replication fork processing	7	0.00432744
DOWN	GOTERM_BP_DIRECT	GO:0019985~translesion synthesis	14	0.000207116		DOWN	GOTERM_MF_DIRECT	GO:0003678~DNA helicase activity	7	0.0043919
DOWN	GOTERM_BP_DIRECT	GO:0008283~cell proliferation	48	0.000261993		DOWN	GOTERM_BP_DIRECT	GO:0007126~meiotic nuclear division	6	0.00448351
DOWN	GOTERM_CC_DIRECT	GO:0002199~zona pellucida receptor complex	7	0.000278704		DOWN	GOTERM_BP_DIRECT	GO:0031047~gene silencing by RNA	11	0.00521751
DOWN	GOTERM_CC_DIRECT	GO:0031390~Ctf18 RFC-like complex	7	0.000278704		DOWN	GOTERM_BP_DIRECT	GO:1900034~regulation of cellular response to heat	11	0.00577186
DOWN	GOTERM_MF_DIRECT	GO:0003682~chromatin binding	52	0.000388061		DOWN	GOTERM_BP_DIRECT	GO:0043137~DNA replication, removal of RNA primer	4	0.00582308
DOWN	GOTERM_BP_DIRECT	GO:0043488~regulation of mRNA stability	24	0.000507337		DOWN	GOTERM_BP_DIRECT	GO:0006268~DNA unwinding involved in DNA replication	5	0.00586121
DOWN	GOTERM_BP_DIRECT	GO:0006405~RNA export from nucleus	16	0.000518637		DOWN	GOTERM_CC_DIRECT	GO:0005874~microtubule	20	0.00618606
DOWN	GOTERM_BP_DIRECT	GO:0006396~RNA processing	23	0.000528793		DOWN	GOTERM_CC_DIRECT	GO:0044297~cell body	8	0.00691531
DOWN	GOTERM_BP_DIRECT	GO:0010467~gene expression	15	0.000553058		DOWN	GOTERM_MF_DIRECT	GO:0008022~protein C-terminus binding	16	0.008601
DOWN	GOTERM_CC_DIRECT	GO:0005814~centriole	24	0.000564296		DOWN	GOTERM_BP_DIRECT	GO:0007339~binding of sperm to zona pellucida	6	0.0105139
DOWN	GOTERM_BP_DIRECT	GO:0006310~DNA recombination	19	0.000667751		DOWN	GOTERM_CC_DIRECT	GO:0043240~Fanconi anaemia nuclear complex	5	0.011918
DOWN	GOTERM_BP_DIRECT	GO:0001833~inner cell mass cell proliferation	8	0.000736422		DOWN	GOTERM_BP_DIRECT	GO:0032212~positive regulation of telomere maintenance via telomerase	7	0.0119502
DOWN	GOTERM_MF_DIRECT	GO:0003688~DNA replication origin binding	8	0.000816016		DOWN	GOTERM_BP_DIRECT	GO:0001833~inner cell mass cell proliferation	5	0.013093
DOWN	GOTERM_BP_DIRECT	GO:0007059~chromosome segregation	19	0.000980155		DOWN	GOTERM_BP_DIRECT	GO:0070987~error-free translesion synthesis	6	0.0133068
DOWN	GOTERM_BP_DIRECT	GO:0042276~error-prone translesion synthesis	10	0.000980855		DOWN	GOTERM_BP_DIRECT	GO:0006913~nucleocytoplasmic transport	6	0.0133068
DOWN	GOTERM_BP_DIRECT	GO:0007099~centriole replication	9	0.000993113		DOWN	GOTERM_CC_DIRECT	GO:0005643~nuclear pore	9	0.0139131
DOWN	GOTERM_CC_DIRECT	GO:0022624~proteasome accessory complex	9	0.000999029		DOWN	GOTERM_CC_DIRECT	GO:0000794~condensed nuclear chromosome	6	0.016392
DOWN	GOTERM_BP_DIRECT	GO:0008334~histone mRNA metabolic process	8	0.00150115		DOWN	GOTERM_CC_DIRECT	GO:0031298~replication fork protection complex	4	0.0177109
DOWN	GOTERM_CC_DIRECT	GO:0031080~nuclear pore outer ring	7	0.00161152		DOWN	GOTERM_BP_DIRECT	GO:0000086~G2/M transition of mitotic cell cycle	14	0.0180982
DOWN	GOTERM_MF_DIRECT	GO:0000400~four-way junction DNA binding	8	0.00167565		DOWN	GOTERM_CC_DIRECT	GO:0000800~lateral element	4	0.02653
DOWN	GOTERM_BP_DIRECT	GO:0006189~'de novo' IMP biosynthetic process	6	0.00186479		DOWN	GOTERM_CC_DIRECT	GO:0034399~nuclear periphery	5	0.0292448
DOWN	GOTERM_BP_DIRECT	GO:0006284~base-excision repair	13	0.00196008		DOWN	GOTERM_MF_DIRECT	GO:0044822~poly(A) RNA binding	55	0.0300044
DOWN	GOTERM_CC_DIRECT	GO:0070652~HAUS complex	6	0.00200211		DOWN	GOTERM_CC_DIRECT	GO:0005694~chromosome	10	0.0346654
DOWN	GOTERM_CC_DIRECT	GO:0005683~U7 snRNP	6	0.00200211		DOWN	GOTERM_BP_DIRECT	GO:0000729~DNA double-strand break processing	5	0.0347969
DOWN	GOTERM_CC_DIRECT	GO:0031298~replication fork protection complex	6	0.00200211		DOWN	GOTERM_BP_DIRECT	GO:0072711~cellular response to hydroxyurea	4	0.0404674
DOWN	GOTERM_CC_DIRECT	GO:0000502~proteasome complex	16	0.00205555		DOWN	GOTERM_CC_DIRECT	GO:0000790~nuclear chromatin	13	0.0410678
DOWN	GOTERM_BP_DIRECT	GO:0006283~transcription-coupled nucleotide-excision repair	19	0.00260066		DOWN	GOTERM_CC_DIRECT	GO:0044611~nuclear pore inner ring	3	0.0419383
DOWN	GOTERM_BP_DIRECT	GO:0006296~nucleotide-excision repair, DNA incision, 5'-to lesion	13	0.00264644		DOWN	GOTERM_CC_DIRECT	GO:0031080~nuclear pore outer ring	4	0.0441471
DOWN	GOTERM_CC_DIRECT	GO:0005732~small nucleolar ribonucleoprotein complex	7	0.00298613		DOWN	GOTERM_CC_DIRECT	GO:0005819~spindle	11	0.0450713
DOWN	GOTERM_CC_DIRECT	GO:0005838~proteasome regulatory particle	7	0.00298613		DOWN	GOTERM_MF_DIRECT	GO:0019899~enzyme binding	20	0.0451059
DOWN	GOTERM_BP_DIRECT	GO:0006303~double-strand break repair via nonhomologous end joining	15	0.00330839
DOWN	GOTERM_BP_DIRECT	GO:0033683~nucleotide-excision repair, DNA incision	13	0.00340513
DOWN	GOTERM_CC_DIRECT	GO:0030687~preribosome, large subunit precursor	10	0.00355105
DOWN	GOTERM_CC_DIRECT	GO:0016607~nuclear speck	32	0.0039925
DOWN	GOTERM_BP_DIRECT	GO:0006164~purine nucleotide biosynthetic process	7	0.0041907
DOWN	GOTERM_CC_DIRECT	GO:0016020~membrane	191	0.00435038
DOWN	GOTERM_CC_DIRECT	GO:0005874~microtubule	39	0.00460903
DOWN	GOTERM_BP_DIRECT	GO:1904874~positive regulation of telomerase RNA localization to Cajal body	8	0.00477073
DOWN	GOTERM_BP_DIRECT	GO:0030490~maturation of SSU-rRNA	8	0.00477073
DOWN	GOTERM_BP_DIRECT	GO:0006974~cellular response to DNA damage stimulus	34	0.00489957
DOWN	GOTERM_CC_DIRECT	GO:0005658~alpha DNA polymerase:primase complex	5	0.00490302
DOWN	GOTERM_BP_DIRECT	GO:1900264~positive regulation of DNA-directed DNA polymerase activity	6	0.00514641
DOWN	GOTERM_CC_DIRECT	GO:0005685~U1 snRNP	8	0.00629659
DOWN	GOTERM_BP_DIRECT	GO:0006913~nucleocytoplasmic transport	9	0.0064709
DOWN	GOTERM_BP_DIRECT	GO:0070987~error-free translesion synthesis	9	0.0064709
DOWN	GOTERM_BP_DIRECT	GO:0006302~double-strand break repair	16	0.00738135
DOWN	GOTERM_BP_DIRECT	GO:0006521~regulation of cellular amino acid metabolic process	14	0.00745577
DOWN	GOTERM_BP_DIRECT	GO:0051292~nuclear pore complex assembly	7	0.00758749
DOWN	GOTERM_CC_DIRECT	GO:0032797~SMN complex	7	0.0078447
DOWN	GOTERM_CC_DIRECT	GO:0000178~exosome (RNase complex)	7	0.0078447
DOWN	GOTERM_MF_DIRECT	GO:0030515~snoRNA binding	9	0.00809556
DOWN	GOTERM_MF_DIRECT	GO:0003729~mRNA binding	22	0.00963837
DOWN	GOTERM_CC_DIRECT	GO:0071204~histone pre-mRNA 3'end processing complex	5	0.012643
DOWN	GOTERM_CC_DIRECT	GO:0005663~DNA replication factor C complex	5	0.012643
DOWN	GOTERM_CC_DIRECT	GO:0034399~nuclear periphery	8	0.0129013
DOWN	GOTERM_CC_DIRECT	GO:0005687~U4 snRNP	6	0.0142446
DOWN	GOTERM_MF_DIRECT	GO:0003689~DNA clamp loader activity	6	0.0142729
DOWN	GOTERM_BP_DIRECT	GO:0031145~anaphase-promoting complex-dependent catabolic process	18	0.0149186
DOWN	GOTERM_BP_DIRECT	GO:0051436~negative regulation of ubiquitin-protein ligase activity involved in mitotic cell cycle	17	0.0165138
DOWN	GOTERM_CC_DIRECT	GO:0005697~telomerase holoenzyme complex	8	0.0174801
DOWN	GOTERM_MF_DIRECT	GO:0004527~exonuclease activity	8	0.0211342
DOWN	GOTERM_BP_DIRECT	GO:0009168~purine ribonucleoside monophosphate biosynthetic process	7	0.0227626
DOWN	GOTERM_CC_DIRECT	GO:0097504~Gemini of coiled bodies	6	0.0230545
DOWN	GOTERM_BP_DIRECT	GO:0006268~DNA unwinding involved in DNA replication	6	0.0231518
DOWN	GOTERM_BP_DIRECT	GO:0032212~positive regulation of telomere maintenance via telomerase	10	0.0238685
DOWN	GOTERM_BP_DIRECT	GO:0007052~mitotic spindle organization	10	0.0238685
DOWN	GOTERM_CC_DIRECT	GO:0030688~preribosome, small subunit precursor	5	0.0243633
DOWN	GOTERM_BP_DIRECT	GO:0007339~binding of sperm to zona pellucida	8	0.0255439
DOWN	GOTERM_BP_DIRECT	GO:0051437~positive regulation of ubiquitin-protein ligase activity involved in regulation of mitotic cell cycle transition	17	0.0256982
DOWN	GOTERM_BP_DIRECT	GO:0031124~mRNA 3'-end processing	13	0.0258742
DOWN	GOTERM_CC_DIRECT	GO:0046540~U4/U6 x U5 tri-snRNP complex	8	0.0305792
DOWN	GOTERM_BP_DIRECT	GO:0071035~nuclear polyadenylation-dependent rRNA catabolic process	5	0.0329256
DOWN	GOTERM_CC_DIRECT	GO:0043209~myelin sheath	22	0.0329519
DOWN	GOTERM_BP_DIRECT	GO:0000729~DNA double-strand break processing	7	0.0331939
DOWN	GOTERM_BP_DIRECT	GO:0031297~replication fork processing	9	0.0335121
DOWN	GOTERM_BP_DIRECT	GO:0000375~RNA splicing, via transesterification reactions	9	0.0335121
DOWN	GOTERM_CC_DIRECT	GO:0031428~box C/D snoRNP complex	4	0.034043
DOWN	GOTERM_MF_DIRECT	GO:0051082~unfolded protein binding	19	0.0361937
DOWN	GOTERM_BP_DIRECT	GO:0002223~stimulatory C-type lectin receptor signaling pathway	18	0.0374741
DOWN	GOTERM_CC_DIRECT	GO:0000793~condensed chromosome	8	0.0380936
DOWN	GOTERM_CC_DIRECT	GO:0046930~pore complex	5	0.0406261
DOWN	GOTERM_CC_DIRECT	GO:0000800~lateral element	5	0.0406261
DOWN	GOTERM_BP_DIRECT	GO:0002479~antigen processing and presentation of exogenous peptide antigen via MHC class I, TAP-dependent	13	0.0434441
DOWN	GOTERM_CC_DIRECT	GO:0000794~condensed nuclear chromosome	8	0.0459181
DOWN	GOTERM_CC_DIRECT	GO:0043240~Fanconi anaemia nuclear complex	6	0.0465042
DOWN	GOTERM_CC_DIRECT	GO:0042645~mitochondrial nucleoid	11	0.0465229
DOWN	GOTERM_BP_DIRECT	GO:0000470~maturation of LSU-rRNA	7	0.0481346
DOWN	GOTERM_BP_DIRECT	GO:0042274~ribosomal small subunit biogenesis	7	0.0481346

## Sheet: Enriched Pathways-Schwann
Pathways Enriched in DEGs due to Brigatinib + Dasatinib treatment of merlin-deficient HS01						Pathways Enriched in shared DEGs for Brigatinib + Dasatinib treatment of HS01 and HS11						Pathways Enriched in DEGs seen only in HS01 after Brigatinib + Dasatinib treatment						Pathways Enriched in DEGs seen only in HS11 after Brigatinib + Dasatinib treatment						Pathways Enriched in DEGs due to Brigatinib + Dasatinib treatment of merlin-expressing HS11
Direction	Category	Term	Count	Benjamini-Hochberg adjusted p-value		Direction	Category	Term	Count	Benjamini-Hochberg adjusted p-value		Direction	Category	Term	Count	Benjamini-Hochberg adjusted p-value		Direction	Category	Term	Count	Benjamini-Hochberg adjusted p-value		Direction	Category	Term	Count	Benjamini-Hochberg adjusted p-value
ALL	GOTERM_CC_DIRECT	GO:0005829~cytosol	343	3.44937e-06		ALL	GOTERM_CC_DIRECT	GO:0005913~cell-cell adherens junction	33	0.000984228		ALL	GOTERM_MF_DIRECT	GO:0044822~poly(A) RNA binding	87	0.000104528		ALL	GOTERM_BP_DIRECT	GO:0051301~cell division	55	7.40234e-28		ALL	GOTERM_BP_DIRECT	GO:0051301~cell division	82	5.11096e-21
ALL	GOTERM_BP_DIRECT	GO:0006418~tRNA aminoacylation for protein translation	19	5.23457e-06		ALL	GOTERM_CC_DIRECT	GO:0005737~cytoplasm	244	0.0010522		ALL	GOTERM_CC_DIRECT	GO:0000502~proteasome complex	14	0.000363009		ALL	GOTERM_BP_DIRECT	GO:0007067~mitotic nuclear division	42	9.02013e-22		ALL	GOTERM_BP_DIRECT	GO:0007062~sister chromatid cohesion	41	3.70974e-18
ALL	GOTERM_CC_DIRECT	GO:0005737~cytoplasm	466	2.08331e-05		ALL	GOTERM_MF_DIRECT	GO:0051015~actin filament binding	17	0.00423067		ALL	GOTERM_CC_DIRECT	GO:0005832~chaperonin-containing T-complex	6	0.00337977		ALL	GOTERM_BP_DIRECT	GO:0007062~sister chromatid cohesion	28	3.30699e-20		ALL	GOTERM_BP_DIRECT	GO:0007067~mitotic nuclear division	60	1.24197e-15
ALL	GOTERM_CC_DIRECT	GO:0000502~proteasome complex	20	0.000108281		ALL	GOTERM_CC_DIRECT	GO:0005829~cytosol	172	0.00649329		ALL	GOTERM_CC_DIRECT	GO:0005829~cytosol	171	0.00427402		ALL	GOTERM_CC_DIRECT	GO:0000777~condensed chromosome kinetochore	21	1.02252e-13		ALL	GOTERM_CC_DIRECT	GO:0000777~condensed chromosome kinetochore	30	1.5679e-11
ALL	GOTERM_CC_DIRECT	GO:0005654~nucleoplasm	289	0.00138525		ALL	GOTERM_MF_DIRECT	GO:0005524~ATP binding	89	0.00770302		ALL	GOTERM_CC_DIRECT	GO:0043209~myelin sheath	19	0.00455274		ALL	GOTERM_CC_DIRECT	GO:0000775~chromosome, centromeric region	17	1.56786e-12		ALL	GOTERM_CC_DIRECT	GO:0000776~kinetochore	28	1.06019e-10
ALL	GOTERM_CC_DIRECT	GO:0005913~cell-cell adherens junction	51	0.00169712		ALL	GOTERM_BP_DIRECT	GO:0006418~tRNA aminoacylation for protein translation	11	0.017245		ALL	GOTERM_BP_DIRECT	GO:1904871~positive regulation of protein localization to Cajal body	6	0.0120686		ALL	GOTERM_CC_DIRECT	GO:0000776~kinetochore	19	2.76079e-12		ALL	GOTERM_CC_DIRECT	GO:0000775~chromosome, centromeric region	22	1.44064e-09
ALL	GOTERM_CC_DIRECT	GO:0043209~myelin sheath	29	0.00312591		ALL	GOTERM_BP_DIRECT	GO:0007017~microtubule-based process	9	0.027655		ALL	GOTERM_BP_DIRECT	GO:0043488~regulation of mRNA stability	16	0.0145812		ALL	GOTERM_BP_DIRECT	GO:0000070~mitotic sister chromatid segregation	13	2.55483e-11		ALL	GOTERM_CC_DIRECT	GO:0005654~nucleoplasm	253	5.20411e-09
ALL	GOTERM_BP_DIRECT	GO:0006521~regulation of cellular amino acid metabolic process	17	0.00368393		UP	GOTERM_MF_DIRECT	GO:0042626~ATPase activity, coupled to transmembrane movement of substances	7	0.00988807		ALL	GOTERM_CC_DIRECT	GO:0002199~zona pellucida receptor complex	5	0.0171824		ALL	GOTERM_BP_DIRECT	GO:0007059~chromosome segregation	18	3.33842e-11		ALL	GOTERM_BP_DIRECT	GO:0006260~DNA replication	37	2.6155e-08
ALL	GOTERM_CC_DIRECT	GO:0005832~chaperonin-containing T-complex	7	0.00404805		DOWN	GOTERM_CC_DIRECT	GO:0005829~cytosol	127	1.34819e-08		ALL	GOTERM_BP_DIRECT	GO:0006521~regulation of cellular amino acid metabolic process	11	0.0189126		ALL	GOTERM_BP_DIRECT	GO:0006260~DNA replication	22	5.3728e-09		ALL	GOTERM_CC_DIRECT	GO:0005829~cytosol	275	3.42997e-08
ALL	GOTERM_MF_DIRECT	GO:0005524~ATP binding	157	0.0086763		DOWN	GOTERM_CC_DIRECT	GO:0005913~cell-cell adherens junction	29	4.42448e-07		ALL	GOTERM_BP_DIRECT	GO:0002479~antigen processing and presentation of exogenous peptide antigen via MHC class I, TAP-dependent	11	0.034529		ALL	GOTERM_CC_DIRECT	GO:0000922~spindle pole	18	7.96291e-09		ALL	GOTERM_CC_DIRECT	GO:0000922~spindle pole	28	8.55802e-08
ALL	GOTERM_BP_DIRECT	GO:0038095~Fc-epsilon receptor signaling pathway	26	0.0113076		DOWN	GOTERM_CC_DIRECT	GO:0070062~extracellular exosome	91	1.43622e-05		ALL	GOTERM_BP_DIRECT	GO:1904874~positive regulation of telomerase RNA localization to Cajal body	6	0.0370168		ALL	GOTERM_CC_DIRECT	GO:0005654~nucleoplasm	104	6.52381e-08		ALL	GOTERM_BP_DIRECT	GO:0007059~chromosome segregation	23	2.24413e-07
ALL	GOTERM_BP_DIRECT	GO:1904874~positive regulation of telomerase RNA localization to Cajal body	9	0.0120821		DOWN	GOTERM_CC_DIRECT	GO:0005654~nucleoplasm	104	3.57342e-05		ALL	GOTERM_BP_DIRECT	GO:0060071~Wnt signaling pathway, planar cell polarity pathway	14	0.0438714		ALL	GOTERM_CC_DIRECT	GO:0005813~centrosome	32	2.49534e-07		ALL	GOTERM_BP_DIRECT	GO:0034080~CENP-A containing nucleosome assembly	15	1.86714e-06
ALL	GOTERM_BP_DIRECT	GO:1904871~positive regulation of protein localization to Cajal body	7	0.0137629		DOWN	GOTERM_CC_DIRECT	GO:0005737~cytoplasm	152	3.57719e-05		DOWN	GOTERM_MF_DIRECT	GO:0044822~poly(A) RNA binding	81	4.5997e-20		ALL	GOTERM_CC_DIRECT	GO:0030496~midbody	17	7.26259e-07		ALL	GOTERM_CC_DIRECT	GO:0005737~cytoplasm	365	2.19207e-06
ALL	GOTERM_CC_DIRECT	GO:0070062~extracellular exosome	233	0.0195461		DOWN	GOTERM_BP_DIRECT	GO:0006418~tRNA aminoacylation for protein translation	11	6.04787e-05		DOWN	GOTERM_CC_DIRECT	GO:0043209~myelin sheath	19	1.56193e-07		ALL	GOTERM_BP_DIRECT	GO:0006281~DNA repair	23	2.41153e-06		ALL	GOTERM_CC_DIRECT	GO:0005876~spindle microtubule	16	2.48387e-06
ALL	GOTERM_BP_DIRECT	GO:0002479~antigen processing and presentation of exogenous peptide antigen via MHC class I, TAP-dependent	16	0.0213587		DOWN	GOTERM_MF_DIRECT	GO:0098641~cadherin binding involved in cell-cell adhesion	25	6.61388e-05		DOWN	GOTERM_CC_DIRECT	GO:0005829~cytosol	111	1.57569e-07		ALL	GOTERM_BP_DIRECT	GO:0000082~G1/S transition of mitotic cell cycle	15	7.39675e-06		ALL	GOTERM_BP_DIRECT	GO:0000086~G2/M transition of mitotic cell cycle	31	3.01403e-06
ALL	GOTERM_CC_DIRECT	GO:0002199~zona pellucida receptor complex	6	0.0224422		DOWN	GOTERM_MF_DIRECT	GO:0051015~actin filament binding	15	7.74373e-05		DOWN	GOTERM_CC_DIRECT	GO:0000502~proteasome complex	13	2.93337e-07		ALL	GOTERM_CC_DIRECT	GO:0005819~spindle	15	1.06487e-05		ALL	GOTERM_BP_DIRECT	GO:0000070~mitotic sister chromatid segregation	13	3.74036e-06
ALL	GOTERM_BP_DIRECT	GO:0043488~regulation of mRNA stability	23	0.0247897		DOWN	GOTERM_BP_DIRECT	GO:0098609~cell-cell adhesion	24	0.000122155		DOWN	GOTERM_BP_DIRECT	GO:0043488~regulation of mRNA stability	16	6.29882e-06		ALL	GOTERM_BP_DIRECT	GO:0034080~CENP-A containing nucleosome assembly	9	1.44192e-05		ALL	GOTERM_MF_DIRECT	GO:0005524~ATP binding	139	5.03733e-06
ALL	GOTERM_CC_DIRECT	GO:0022624~proteasome accessory complex	8	0.0332429		DOWN	GOTERM_BP_DIRECT	GO:0007017~microtubule-based process	9	0.000172931		DOWN	GOTERM_BP_DIRECT	GO:0006521~regulation of cellular amino acid metabolic process	11	3.05284e-05		ALL	GOTERM_CC_DIRECT	GO:0000940~condensed chromosome outer kinetochore	6	1.84635e-05		ALL	GOTERM_CC_DIRECT	GO:0072686~mitotic spindle	15	5.54945e-06
ALL	GOTERM_CC_DIRECT	GO:0005739~mitochondrion	141	0.0346353		DOWN	GOTERM_BP_DIRECT	GO:0051301~cell division	27	0.000201549		DOWN	GOTERM_BP_DIRECT	GO:0060071~Wnt signaling pathway, planar cell polarity pathway	14	3.50072e-05		ALL	GOTERM_CC_DIRECT	GO:0005876~spindle microtubule	9	3.903e-05		ALL	GOTERM_CC_DIRECT	GO:0051233~spindle midzone	11	8.28563e-06
ALL	GOTERM_BP_DIRECT	GO:0098609~cell-cell adhesion	43	0.0435382		DOWN	GOTERM_BP_DIRECT	GO:0000086~G2/M transition of mitotic cell cycle	16	0.00066046		DOWN	GOTERM_CC_DIRECT	GO:0005832~chaperonin-containing T-complex	6	3.9548e-05		ALL	GOTERM_CC_DIRECT	GO:0005829~cytosol	103	4.21747e-05		ALL	GOTERM_CC_DIRECT	GO:0005813~centrosome	58	8.43695e-06
ALL	GOTERM_MF_DIRECT	GO:0098641~cadherin binding involved in cell-cell adhesion	45	0.0471548		DOWN	GOTERM_CC_DIRECT	GO:0005635~nuclear envelope	15	0.000769118		DOWN	GOTERM_BP_DIRECT	GO:1904871~positive regulation of protein localization to Cajal body	6	5.93609e-05		ALL	GOTERM_CC_DIRECT	GO:0000779~condensed chromosome, centromeric region	5	0.000151162		ALL	GOTERM_CC_DIRECT	GO:0030496~midbody	27	9.35947e-06
DOWN	GOTERM_CC_DIRECT	GO:0005829~cytosol	238	1.12521e-17		DOWN	GOTERM_MF_DIRECT	GO:0005524~ATP binding	59	0.000904897		DOWN	GOTERM_BP_DIRECT	GO:0002479~antigen processing and presentation of exogenous peptide antigen via MHC class I, TAP-dependent	11	6.41001e-05		ALL	GOTERM_CC_DIRECT	GO:0072686~mitotic spindle	8	0.000186458		ALL	GOTERM_CC_DIRECT	GO:0005819~spindle	25	3.13302e-05
DOWN	GOTERM_MF_DIRECT	GO:0044822~poly(A) RNA binding	110	2.00024e-11		DOWN	GOTERM_CC_DIRECT	GO:0005874~microtubule	20	0.00176746		DOWN	GOTERM_CC_DIRECT	GO:0070062~extracellular exosome	78	0.000167485		ALL	GOTERM_CC_DIRECT	GO:0051233~spindle midzone	6	0.00037403		ALL	GOTERM_BP_DIRECT	GO:0007051~spindle organization	10	0.000107071
DOWN	GOTERM_BP_DIRECT	GO:0006418~tRNA aminoacylation for protein translation	19	1.21609e-10		DOWN	GOTERM_MF_DIRECT	GO:0005200~structural constituent of cytoskeleton	11	0.00238725		DOWN	GOTERM_BP_DIRECT	GO:0038061~NIK/NF-kappaB signaling	11	0.000250245		ALL	GOTERM_CC_DIRECT	GO:0005634~nucleus	136	0.00043739		ALL	GOTERM_CC_DIRECT	GO:0005874~microtubule	40	0.000114058
DOWN	GOTERM_CC_DIRECT	GO:0070062~extracellular exosome	169	2.2308e-10		DOWN	GOTERM_BP_DIRECT	GO:0007062~sister chromatid cohesion	13	0.00258573		DOWN	GOTERM_CC_DIRECT	GO:0005730~nucleolus	39	0.000327652		ALL	GOTERM_BP_DIRECT	GO:0051726~regulation of cell cycle	14	0.000498575		ALL	GOTERM_BP_DIRECT	GO:0000082~G1/S transition of mitotic cell cycle	23	0.000159077
DOWN	GOTERM_CC_DIRECT	GO:0005654~nucleoplasm	193	1.16551e-09		DOWN	GOTERM_CC_DIRECT	GO:0005885~Arp2/3 protein complex	5	0.00427031		DOWN	GOTERM_CC_DIRECT	GO:0005654~nucleoplasm	89	0.000338651		ALL	GOTERM_CC_DIRECT	GO:0005871~kinesin complex	8	0.000544911		ALL	GOTERM_BP_DIRECT	GO:0006281~DNA repair	38	0.000169343
DOWN	GOTERM_CC_DIRECT	GO:0043209~myelin sheath	29	6.15227e-09		DOWN	GOTERM_CC_DIRECT	GO:0005739~mitochondrion	52	0.00838173		DOWN	GOTERM_CC_DIRECT	GO:0016020~membrane	70	0.000495266		ALL	GOTERM_CC_DIRECT	GO:0000794~condensed nuclear chromosome	7	0.000547057		ALL	GOTERM_CC_DIRECT	GO:0005871~kinesin complex	13	0.000608838
DOWN	GOTERM_CC_DIRECT	GO:0005737~cytoplasm	279	6.55002e-09		DOWN	GOTERM_MF_DIRECT	GO:0002161~aminoacyl-tRNA editing activity	5	0.00932141		DOWN	GOTERM_CC_DIRECT	GO:0002199~zona pellucida receptor complex	5	0.000512834		ALL	GOTERM_CC_DIRECT	GO:0015630~microtubule cytoskeleton	13	0.000706744		ALL	GOTERM_CC_DIRECT	GO:0000779~condensed chromosome, centromeric region	6	0.00111749
DOWN	GOTERM_CC_DIRECT	GO:0005913~cell-cell adherens junction	44	6.59501e-09		DOWN	GOTERM_CC_DIRECT	GO:0005925~focal adhesion	23	0.00952508		DOWN	GOTERM_BP_DIRECT	GO:1904874~positive regulation of telomerase RNA localization to Cajal body	6	0.000599936		ALL	GOTERM_BP_DIRECT	GO:0000086~G2/M transition of mitotic cell cycle	14	0.000922975		ALL	GOTERM_MF_DIRECT	GO:0005515~protein binding	555	0.00182327
DOWN	GOTERM_CC_DIRECT	GO:0000502~proteasome complex	19	1.01498e-08		DOWN	GOTERM_CC_DIRECT	GO:0015629~actin cytoskeleton	15	0.0133748		DOWN	GOTERM_BP_DIRECT	GO:0090263~positive regulation of canonical Wnt signaling pathway	13	0.000628431		ALL	GOTERM_BP_DIRECT	GO:0036297~interstrand cross-link repair	9	0.000959593		ALL	GOTERM_CC_DIRECT	GO:0000940~condensed chromosome outer kinetochore	6	0.00263931
DOWN	GOTERM_MF_DIRECT	GO:0098641~cadherin binding involved in cell-cell adhesion	40	2.89119e-07		DOWN	GOTERM_BP_DIRECT	GO:0006260~DNA replication	14	0.0295274		DOWN	GOTERM_BP_DIRECT	GO:0006418~tRNA aminoacylation for protein translation	8	0.000662217		ALL	GOTERM_CC_DIRECT	GO:0000796~condensin complex	4	0.000980931		ALL	GOTERM_CC_DIRECT	GO:0000796~condensin complex	5	0.00358031
DOWN	GOTERM_BP_DIRECT	GO:0006521~regulation of cellular amino acid metabolic process	17	4.55629e-07		DOWN	GOTERM_BP_DIRECT	GO:0007067~mitotic nuclear division	18	0.0308923		DOWN	GOTERM_BP_DIRECT	GO:0051436~negative regulation of ubiquitin-protein ligase activity involved in mitotic cell cycle	11	0.000673267		ALL	GOTERM_CC_DIRECT	GO:0005694~chromosome	11	0.00100802		ALL	GOTERM_CC_DIRECT	GO:0000785~chromatin	17	0.00531905
DOWN	GOTERM_BP_DIRECT	GO:0098609~cell-cell adhesion	39	6.17464e-07		DOWN	GOTERM_CC_DIRECT	GO:0000777~condensed chromosome kinetochore	9	0.03627		DOWN	GOTERM_BP_DIRECT	GO:0051437~positive regulation of ubiquitin-protein ligase activity involved in regulation of mitotic cell cycle transition	11	0.000768258		ALL	GOTERM_BP_DIRECT	GO:0007076~mitotic chromosome condensation	6	0.00131404		ALL	GOTERM_CC_DIRECT	GO:0015630~microtubule cytoskeleton	22	0.00536325
DOWN	GOTERM_CC_DIRECT	GO:0005739~mitochondrion	99	3.98456e-06		DOWN	GOTERM_CC_DIRECT	GO:0005643~nuclear pore	8	0.0371907		DOWN	GOTERM_BP_DIRECT	GO:0031145~anaphase-promoting complex-dependent catabolic process	11	0.000809344		ALL	GOTERM_BP_DIRECT	GO:0007080~mitotic metaphase plate congression	8	0.00138846		ALL	GOTERM_CC_DIRECT	GO:0005913~cell-cell adherens junction	38	0.0054951
DOWN	GOTERM_BP_DIRECT	GO:0043488~regulation of mRNA stability	22	4.05828e-06		DOWN	GOTERM_CC_DIRECT	GO:0000922~spindle pole	10	0.0390066		DOWN	GOTERM_MF_DIRECT	GO:0000049~tRNA binding	9	0.00109497		ALL	GOTERM_BP_DIRECT	GO:0000724~double-strand break repair via homologous recombination	10	0.00184396		ALL	GOTERM_BP_DIRECT	GO:0007080~mitotic metaphase plate congression	12	0.00628086
DOWN	GOTERM_BP_DIRECT	GO:0002479~antigen processing and presentation of exogenous peptide antigen via MHC class I, TAP-dependent	16	8.90452e-06		DOWN	GOTERM_CC_DIRECT	GO:0051233~spindle midzone	5	0.0394027		DOWN	GOTERM_BP_DIRECT	GO:1904851~positive regulation of establishment of protein localization to telomere	5	0.00148064		ALL	GOTERM_BP_DIRECT	GO:0000281~mitotic cytokinesis	7	0.00185071		ALL	GOTERM_BP_DIRECT	GO:0000732~strand displacement	10	0.00735347
DOWN	GOTERM_BP_DIRECT	GO:1904874~positive regulation of telomerase RNA localization to Cajal body	9	3.76219e-05		DOWN	GOTERM_MF_DIRECT	GO:0005515~protein binding	214	0.041204		DOWN	GOTERM_CC_DIRECT	GO:0005737~cytoplasm	127	0.00153125		ALL	GOTERM_BP_DIRECT	GO:0008283~cell proliferation	20	0.00289617		ALL	GOTERM_BP_DIRECT	GO:0007076~mitotic chromosome condensation	8	0.00738666
DOWN	GOTERM_BP_DIRECT	GO:0031145~anaphase-promoting complex-dependent catabolic process	18	4.43239e-05		DOWN	GOTERM_BP_DIRECT	GO:0006606~protein import into nucleus	8	0.0431289		DOWN	GOTERM_MF_DIRECT	GO:0051082~unfolded protein binding	12	0.00163242		ALL	GOTERM_CC_DIRECT	GO:0005874~microtubule	17	0.00382751		ALL	GOTERM_BP_DIRECT	GO:0000722~telomere maintenance via recombination	11	0.008347
DOWN	GOTERM_BP_DIRECT	GO:0060071~Wnt signaling pathway, planar cell polarity pathway	19	4.49757e-05		DOWN	GOTERM_MF_DIRECT	GO:0043274~phospholipase binding	5	0.0445366		DOWN	GOTERM_CC_DIRECT	GO:0005838~proteasome regulatory particle	5	0.00210937		ALL	GOTERM_BP_DIRECT	GO:0010032~meiotic chromosome condensation	4	0.00528468		ALL	GOTERM_BP_DIRECT	GO:0000281~mitotic cytokinesis	10	0.00856028
DOWN	GOTERM_BP_DIRECT	GO:0038061~NIK/NF-kappaB signaling	16	4.84598e-05								DOWN	GOTERM_BP_DIRECT	GO:0038095~Fc-epsilon receptor signaling pathway	12	0.00270706		ALL	GOTERM_BP_DIRECT	GO:0051310~metaphase plate congression	5	0.00603959		ALL	GOTERM_BP_DIRECT	GO:0000724~double-strand break repair via homologous recombination	16	0.00910096
DOWN	GOTERM_BP_DIRECT	GO:0051436~negative regulation of ubiquitin-protein ligase activity involved in mitotic cell cycle	17	5.26639e-05								DOWN	GOTERM_BP_DIRECT	GO:0002223~stimulatory C-type lectin receptor signaling pathway	11	0.00274581		ALL	GOTERM_CC_DIRECT	GO:0005657~replication fork	5	0.00623905		ALL	GOTERM_BP_DIRECT	GO:0031145~anaphase-promoting complex-dependent catabolic process	17	0.00973685
DOWN	GOTERM_CC_DIRECT	GO:0005832~chaperonin-containing T-complex	7	6.30168e-05								DOWN	GOTERM_BP_DIRECT	GO:0033209~tumor necrosis factor-mediated signaling pathway	11	0.00335178		ALL	GOTERM_BP_DIRECT	GO:0000083~regulation of transcription involved in G1/S transition of mitotic cell cycle	6	0.00677701		ALL	GOTERM_BP_DIRECT	GO:0032467~positive regulation of cytokinesis	9	0.0128419
DOWN	GOTERM_MF_DIRECT	GO:0000049~tRNA binding	14	8.26083e-05								DOWN	GOTERM_CC_DIRECT	GO:0005739~mitochondrion	47	0.00401637		ALL	GOTERM_CC_DIRECT	GO:0035371~microtubule plus-end	5	0.00779314		ALL	GOTERM_BP_DIRECT	GO:0007017~microtubule-based process	10	0.0132718
DOWN	GOTERM_BP_DIRECT	GO:1904871~positive regulation of protein localization to Cajal body	7	8.31277e-05								DOWN	GOTERM_BP_DIRECT	GO:0043161~proteasome-mediated ubiquitin-dependent protein catabolic process	16	0.00443621		ALL	GOTERM_BP_DIRECT	GO:0007051~spindle organization	5	0.00840339		ALL	GOTERM_BP_DIRECT	GO:0007052~mitotic spindle organization	10	0.0132718
DOWN	GOTERM_BP_DIRECT	GO:0051437~positive regulation of ubiquitin-protein ligase activity involved in regulation of mitotic cell cycle transition	17	8.44471e-05								DOWN	GOTERM_CC_DIRECT	GO:0022624~proteasome accessory complex	5	0.00785092		ALL	GOTERM_BP_DIRECT	GO:0051382~kinetochore assembly	5	0.00840339		ALL	GOTERM_BP_DIRECT	GO:0008283~cell proliferation	38	0.0162382
DOWN	GOTERM_BP_DIRECT	GO:0038095~Fc-epsilon receptor signaling pathway	21	9.04026e-05								DOWN	GOTERM_CC_DIRECT	GO:0005743~mitochondrial inner membrane	22	0.0101209		ALL	GOTERM_BP_DIRECT	GO:0007018~microtubule-based movement	9	0.00913837		ALL	GOTERM_BP_DIRECT	GO:0007088~regulation of mitotic nuclear division	9	0.0223438
DOWN	GOTERM_CC_DIRECT	GO:0016020~membrane	132	0.000128231								DOWN	GOTERM_BP_DIRECT	GO:0050852~T cell receptor signaling pathway	11	0.0131355		ALL	GOTERM_BP_DIRECT	GO:0007088~regulation of mitotic nuclear division	6	0.00987064		ALL	GOTERM_BP_DIRECT	GO:0036297~interstrand cross-link repair	12	0.0245304
DOWN	GOTERM_MF_DIRECT	GO:0005524~ATP binding	98	0.000202831								DOWN	GOTERM_BP_DIRECT	GO:0090090~negative regulation of canonical Wnt signaling pathway	13	0.0133731		ALL	GOTERM_MF_DIRECT	GO:0005524~ATP binding	50	0.014605		ALL	GOTERM_BP_DIRECT	GO:0006418~tRNA aminoacylation for protein translation	11	0.0290191
DOWN	GOTERM_CC_DIRECT	GO:0005925~focal adhesion	39	0.00040083								DOWN	GOTERM_MF_DIRECT	GO:0003729~mRNA binding	11	0.0168303		ALL	GOTERM_MF_DIRECT	GO:0005515~protein binding	201	0.0158323		ALL	GOTERM_CC_DIRECT	GO:0015629~actin cytoskeleton	26	0.0314365
DOWN	GOTERM_BP_DIRECT	GO:0090263~positive regulation of canonical Wnt signaling pathway	19	0.00041028								DOWN	GOTERM_BP_DIRECT	GO:0000165~MAPK cascade	15	0.0174331		ALL	GOTERM_BP_DIRECT	GO:0051988~regulation of attachment of spindle microtubules to kinetochore	4	0.0181889		ALL	GOTERM_CC_DIRECT	GO:0000942~condensed nuclear chromosome outer kinetochore	4	0.0315641
DOWN	GOTERM_CC_DIRECT	GO:0022624~proteasome accessory complex	8	0.00043174								DOWN	GOTERM_MF_DIRECT	GO:0003725~double-stranded RNA binding	8	0.019305		ALL	GOTERM_BP_DIRECT	GO:0031145~anaphase-promoting complex-dependent catabolic process	9	0.0181957		ALL	GOTERM_CC_DIRECT	GO:0005634~nucleus	336	0.0320993
DOWN	GOTERM_CC_DIRECT	GO:0005874~microtubule	30	0.000550418								DOWN	GOTERM_BP_DIRECT	GO:0050821~protein stabilization	11	0.0305345		ALL	GOTERM_BP_DIRECT	GO:0000910~cytokinesis	7	0.0209059		ALL	GOTERM_CC_DIRECT	GO:0000794~condensed nuclear chromosome	8	0.0371623
DOWN	GOTERM_CC_DIRECT	GO:0002199~zona pellucida receptor complex	6	0.000591004								DOWN	GOTERM_CC_DIRECT	GO:0008540~proteasome regulatory particle, base subcomplex	4	0.0354925		ALL	GOTERM_CC_DIRECT	GO:0010369~chromocenter	4	0.0216736		ALL	GOTERM_MF_DIRECT	GO:0008017~microtubule binding	28	0.0380277
DOWN	GOTERM_BP_DIRECT	GO:0007017~microtubule-based process	10	0.0006776								DOWN	GOTERM_MF_DIRECT	GO:0005525~GTP binding	18	0.0408628		ALL	GOTERM_MF_DIRECT	GO:0003777~microtubule motor activity	9	0.0223959		ALL	GOTERM_BP_DIRECT	GO:0034501~protein localization to kinetochore	6	0.0392392
DOWN	GOTERM_BP_DIRECT	GO:0002223~stimulatory C-type lectin receptor signaling pathway	17	0.000968689								DOWN	GOTERM_BP_DIRECT	GO:0006457~protein folding	12	0.0447578		ALL	GOTERM_BP_DIRECT	GO:0000722~telomere maintenance via recombination	6	0.0280863		ALL	GOTERM_BP_DIRECT	GO:0051726~regulation of cell cycle	20	0.0403077
DOWN	GOTERM_BP_DIRECT	GO:0033209~tumor necrosis factor-mediated signaling pathway	17	0.00106269								DOWN	GOTERM_BP_DIRECT	GO:1901998~toxin transport	6	0.0449508		ALL	GOTERM_BP_DIRECT	GO:1904668~positive regulation of ubiquitin protein ligase activity	4	0.0287591		ALL	GOTERM_BP_DIRECT	GO:0000731~DNA synthesis involved in DNA repair	10	0.0497944
DOWN	GOTERM_BP_DIRECT	GO:0000086~G2/M transition of mitotic cell cycle	21	0.00123813								DOWN	GOTERM_BP_DIRECT	GO:0032212~positive regulation of telomere maintenance via telomerase	6	0.0449508		ALL	GOTERM_BP_DIRECT	GO:0051276~chromosome organization	5	0.0299855		DOWN	GOTERM_BP_DIRECT	GO:0051301~cell division	81	8.62534e-36
DOWN	GOTERM_MF_DIRECT	GO:0051082~unfolded protein binding	17	0.00134969														ALL	GOTERM_MF_DIRECT	GO:0008017~microtubule binding	15	0.0346339		DOWN	GOTERM_BP_DIRECT	GO:0007062~sister chromatid cohesion	41	1.62229e-26
DOWN	GOTERM_CC_DIRECT	GO:0005759~mitochondrial matrix	32	0.00179071														ALL	GOTERM_CC_DIRECT	GO:0005730~nucleolus	32	0.0396406		DOWN	GOTERM_BP_DIRECT	GO:0007067~mitotic nuclear division	59	5.16687e-26
DOWN	GOTERM_CC_DIRECT	GO:0005885~Arp2/3 protein complex	6	0.00198606														ALL	GOTERM_CC_DIRECT	GO:0005814~centriole	9	0.0401093		DOWN	GOTERM_CC_DIRECT	GO:0000777~condensed chromosome kinetochore	30	2.0539e-17
DOWN	GOTERM_BP_DIRECT	GO:1904851~positive regulation of establishment of protein localization to telomere	6	0.00199377														ALL	GOTERM_BP_DIRECT	GO:0085020~protein K6-linked ubiquitination	4	0.0403889		DOWN	GOTERM_CC_DIRECT	GO:0005654~nucleoplasm	194	2.86852e-17
DOWN	GOTERM_CC_DIRECT	GO:0005838~proteasome regulatory particle	6	0.0032847														ALL	GOTERM_BP_DIRECT	GO:0034501~protein localization to kinetochore	4	0.0403889		DOWN	GOTERM_CC_DIRECT	GO:0005829~cytosol	208	2.61044e-16
DOWN	GOTERM_BP_DIRECT	GO:0050852~T cell receptor signaling pathway	18	0.00342385														ALL	GOTERM_CC_DIRECT	GO:0032133~chromosome passenger complex	3	0.0417055		DOWN	GOTERM_CC_DIRECT	GO:0000776~kinetochore	27	2.35848e-15
DOWN	GOTERM_MF_DIRECT	GO:0051015~actin filament binding	17	0.00388827														ALL	GOTERM_CC_DIRECT	GO:0031262~Ndc80 complex	3	0.0417055		DOWN	GOTERM_CC_DIRECT	GO:0000775~chromosome, centromeric region	22	4.04121e-14
DOWN	GOTERM_BP_DIRECT	GO:0006450~regulation of translational fidelity	7	0.00390462														ALL	GOTERM_CC_DIRECT	GO:0005737~cytoplasm	121	0.0471377		DOWN	GOTERM_BP_DIRECT	GO:0006260~DNA replication	36	5.44009e-14
DOWN	GOTERM_MF_DIRECT	GO:0005525~GTP binding	33	0.00399102														DOWN	GOTERM_BP_DIRECT	GO:0051301~cell division	54	5.3331e-36		DOWN	GOTERM_CC_DIRECT	GO:0000922~spindle pole	28	6.65135e-13
DOWN	GOTERM_BP_DIRECT	GO:0051301~cell division	35	0.00445737														DOWN	GOTERM_BP_DIRECT	GO:0007067~mitotic nuclear division	41	1.67008e-27		DOWN	GOTERM_BP_DIRECT	GO:0007059~chromosome segregation	23	7.52143e-12
DOWN	GOTERM_MF_DIRECT	GO:0002161~aminoacyl-tRNA editing activity	6	0.00483698														DOWN	GOTERM_BP_DIRECT	GO:0007062~sister chromatid cohesion	28	6.91695e-25		DOWN	GOTERM_BP_DIRECT	GO:0000086~G2/M transition of mitotic cell cycle	29	4.37662e-10
DOWN	GOTERM_MF_DIRECT	GO:0004812~aminoacyl-tRNA ligase activity	7	0.00499892														DOWN	GOTERM_CC_DIRECT	GO:0000777~condensed chromosome kinetochore	21	5.16095e-17		DOWN	GOTERM_BP_DIRECT	GO:0034080~CENP-A containing nucleosome assembly	15	1.4405e-09
DOWN	GOTERM_CC_DIRECT	GO:0008540~proteasome regulatory particle, base subcomplex	6	0.00509637														DOWN	GOTERM_CC_DIRECT	GO:0000776~kinetochore	19	2.91616e-15		DOWN	GOTERM_CC_DIRECT	GO:0030496~midbody	26	2.30584e-09
DOWN	GOTERM_MF_DIRECT	GO:0003725~double-stranded RNA binding	12	0.00519668														DOWN	GOTERM_CC_DIRECT	GO:0000775~chromosome, centromeric region	17	3.23076e-15		DOWN	GOTERM_BP_DIRECT	GO:0000070~mitotic sister chromatid segregation	13	8.06198e-09
DOWN	GOTERM_MF_DIRECT	GO:0005515~protein binding	391	0.00616971														DOWN	GOTERM_BP_DIRECT	GO:0007059~chromosome segregation	18	5.15143e-14		DOWN	GOTERM_CC_DIRECT	GO:0005874~microtubule	37	1.18341e-08
DOWN	GOTERM_BP_DIRECT	GO:0000165~MAPK cascade	25	0.00625582														DOWN	GOTERM_BP_DIRECT	GO:0000070~mitotic sister chromatid segregation	13	1.44107e-13		DOWN	GOTERM_CC_DIRECT	GO:0005737~cytoplasm	244	2.44668e-08
DOWN	GOTERM_BP_DIRECT	GO:0043161~proteasome-mediated ubiquitin-dependent protein catabolic process	24	0.00861647														DOWN	GOTERM_CC_DIRECT	GO:0005654~nucleoplasm	90	5.24025e-13		DOWN	GOTERM_CC_DIRECT	GO:0005876~spindle microtubule	15	2.58961e-08
DOWN	GOTERM_MF_DIRECT	GO:0003924~GTPase activity	24	0.00938127														DOWN	GOTERM_BP_DIRECT	GO:0006260~DNA replication	22	2.10987e-12		DOWN	GOTERM_MF_DIRECT	GO:0005524~ATP binding	102	2.73486e-08
DOWN	GOTERM_CC_DIRECT	GO:0005635~nuclear envelope	18	0.00939013														DOWN	GOTERM_CC_DIRECT	GO:0000922~spindle pole	18	1.27234e-11		DOWN	GOTERM_CC_DIRECT	GO:0051233~spindle midzone	11	5.32947e-08
DOWN	GOTERM_MF_DIRECT	GO:0030235~nitric-oxide synthase regulator activity	5	0.0104909														DOWN	GOTERM_CC_DIRECT	GO:0030496~midbody	17	2.91679e-09		DOWN	GOTERM_CC_DIRECT	GO:0005819~spindle	23	6.68623e-08
DOWN	GOTERM_MF_DIRECT	GO:0005200~structural constituent of cytoskeleton	13	0.0112032														DOWN	GOTERM_BP_DIRECT	GO:0006281~DNA repair	22	8.09146e-09		DOWN	GOTERM_CC_DIRECT	GO:0072686~mitotic spindle	14	7.12645e-08
DOWN	GOTERM_BP_DIRECT	GO:0006457~protein folding	20	0.0114345														DOWN	GOTERM_BP_DIRECT	GO:0000082~G1/S transition of mitotic cell cycle	15	3.6414e-08		DOWN	GOTERM_MF_DIRECT	GO:0005515~protein binding	368	1.42983e-07
DOWN	GOTERM_MF_DIRECT	GO:0044325~ion channel binding	14	0.013225														DOWN	GOTERM_CC_DIRECT	GO:0005819~spindle	15	8.74399e-08		DOWN	GOTERM_CC_DIRECT	GO:0005813~centrosome	45	2.06797e-07
DOWN	GOTERM_CC_DIRECT	GO:0031982~vesicle	14	0.0139032														DOWN	GOTERM_CC_DIRECT	GO:0005813~centrosome	26	2.0771e-07		DOWN	GOTERM_BP_DIRECT	GO:0006281~DNA repair	33	2.40352e-07
DOWN	GOTERM_CC_DIRECT	GO:0005813~centrosome	36	0.0170379														DOWN	GOTERM_CC_DIRECT	GO:0005634~nucleus	110	2.45022e-07		DOWN	GOTERM_BP_DIRECT	GO:0000082~G1/S transition of mitotic cell cycle	21	5.87424e-07
DOWN	GOTERM_CC_DIRECT	GO:0031597~cytosolic proteasome complex	5	0.0233415														DOWN	GOTERM_BP_DIRECT	GO:0034080~CENP-A containing nucleosome assembly	9	4.88103e-07		DOWN	GOTERM_BP_DIRECT	GO:0007051~spindle organization	10	7.66266e-07
DOWN	GOTERM_CC_DIRECT	GO:0005643~nuclear pore	11	0.0255983														DOWN	GOTERM_CC_DIRECT	GO:0005829~cytosol	81	1.33018e-06		DOWN	GOTERM_CC_DIRECT	GO:0005871~kinesin complex	13	2.68673e-06
DOWN	GOTERM_CC_DIRECT	GO:0005730~nucleolus	57	0.0310295														DOWN	GOTERM_CC_DIRECT	GO:0005876~spindle microtubule	9	1.61107e-06		DOWN	GOTERM_BP_DIRECT	GO:0000724~double-strand break repair via homologous recombination	16	1.60396e-05
DOWN	GOTERM_CC_DIRECT	GO:0042470~melanosome	13	0.0362607														DOWN	GOTERM_CC_DIRECT	GO:0000940~condensed chromosome outer kinetochore	6	1.67836e-06		DOWN	GOTERM_CC_DIRECT	GO:0005913~cell-cell adherens junction	33	1.64423e-05
DOWN	GOTERM_CC_DIRECT	GO:0015629~actin cytoskeleton	20	0.0371523														DOWN	GOTERM_MF_DIRECT	GO:0005515~protein binding	154	4.5087e-06		DOWN	GOTERM_BP_DIRECT	GO:0007080~mitotic metaphase plate congression	12	3.00559e-05
DOWN	GOTERM_CC_DIRECT	GO:0044297~cell body	9	0.0380621														DOWN	GOTERM_CC_DIRECT	GO:0072686~mitotic spindle	8	1.21893e-05		DOWN	GOTERM_BP_DIRECT	GO:0008283~cell proliferation	33	4.01555e-05
DOWN	GOTERM_CC_DIRECT	GO:0051233~spindle midzone	6	0.0381302														DOWN	GOTERM_CC_DIRECT	GO:0015630~microtubule cytoskeleton	13	1.59871e-05		DOWN	GOTERM_CC_DIRECT	GO:0015630~microtubule cytoskeleton	20	4.56895e-05
DOWN	GOTERM_BP_DIRECT	GO:0021762~substantia nigra development	9	0.046602														DOWN	GOTERM_CC_DIRECT	GO:0000779~condensed chromosome, centromeric region	5	2.1207e-05		DOWN	GOTERM_BP_DIRECT	GO:0031145~anaphase-promoting complex-dependent catabolic process	16	6.71443e-05
																		DOWN	GOTERM_BP_DIRECT	GO:0051726~regulation of cell cycle	13	3.48257e-05		DOWN	GOTERM_BP_DIRECT	GO:0000722~telomere maintenance via recombination	11	6.99936e-05
																		DOWN	GOTERM_CC_DIRECT	GO:0005871~kinesin complex	8	3.4954e-05		DOWN	GOTERM_BP_DIRECT	GO:0000732~strand displacement	10	7.07349e-05
																		DOWN	GOTERM_CC_DIRECT	GO:0005874~microtubule	17	3.56808e-05		DOWN	GOTERM_BP_DIRECT	GO:0000281~mitotic cytokinesis	10	8.67222e-05
																		DOWN	GOTERM_CC_DIRECT	GO:0005694~chromosome	11	3.65889e-05		DOWN	GOTERM_BP_DIRECT	GO:0007076~mitotic chromosome condensation	8	0.000133122
																		DOWN	GOTERM_CC_DIRECT	GO:0051233~spindle midzone	6	3.6699e-05		DOWN	GOTERM_BP_DIRECT	GO:0007017~microtubule-based process	10	0.000159656
																		DOWN	GOTERM_BP_DIRECT	GO:0036297~interstrand cross-link repair	9	4.0112e-05		DOWN	GOTERM_BP_DIRECT	GO:0007052~mitotic spindle organization	10	0.000159656
																		DOWN	GOTERM_CC_DIRECT	GO:0000794~condensed nuclear chromosome	7	4.31017e-05		DOWN	GOTERM_BP_DIRECT	GO:0036297~interstrand cross-link repair	12	0.000173396
																		DOWN	GOTERM_BP_DIRECT	GO:0000086~G2/M transition of mitotic cell cycle	13	5.80559e-05		DOWN	GOTERM_CC_DIRECT	GO:0000940~condensed chromosome outer kinetochore	6	0.000183031
																		DOWN	GOTERM_BP_DIRECT	GO:0000724~double-strand break repair via homologous recombination	10	6.73789e-05		DOWN	GOTERM_BP_DIRECT	GO:0032467~positive regulation of cytokinesis	9	0.000192732
																		DOWN	GOTERM_BP_DIRECT	GO:0007080~mitotic metaphase plate congression	8	7.38644e-05		DOWN	GOTERM_CC_DIRECT	GO:0005634~nucleus	227	0.000210881
																		DOWN	GOTERM_BP_DIRECT	GO:0007076~mitotic chromosome condensation	6	0.000115866		DOWN	GOTERM_CC_DIRECT	GO:0000785~chromatin	15	0.000241627
																		DOWN	GOTERM_BP_DIRECT	GO:0000281~mitotic cytokinesis	7	0.000128099		DOWN	GOTERM_BP_DIRECT	GO:0006418~tRNA aminoacylation for protein translation	11	0.000270485
																		DOWN	GOTERM_BP_DIRECT	GO:0008283~cell proliferation	18	0.000151816		DOWN	GOTERM_BP_DIRECT	GO:0007018~microtubule-based movement	14	0.000281381
																		DOWN	GOTERM_MF_DIRECT	GO:0005524~ATP binding	43	0.000157867		DOWN	GOTERM_CC_DIRECT	GO:0000796~condensin complex	5	0.000353303
																		DOWN	GOTERM_MF_DIRECT	GO:0008017~microtubule binding	15	0.000162479		DOWN	GOTERM_BP_DIRECT	GO:0006302~double-strand break repair	13	0.000617483
																		DOWN	GOTERM_CC_DIRECT	GO:0000796~condensin complex	4	0.000236825		DOWN	GOTERM_BP_DIRECT	GO:0000731~DNA synthesis involved in DNA repair	10	0.000739161
																		DOWN	GOTERM_BP_DIRECT	GO:0007018~microtubule-based movement	9	0.000492594		DOWN	GOTERM_CC_DIRECT	GO:0005635~nuclear envelope	18	0.00123589
																		DOWN	GOTERM_MF_DIRECT	GO:0003777~microtubule motor activity	9	0.000511081		DOWN	GOTERM_MF_DIRECT	GO:0008017~microtubule binding	23	0.00129707
																		DOWN	GOTERM_BP_DIRECT	GO:0000083~regulation of transcription involved in G1/S transition of mitotic cell cycle	6	0.000757818		DOWN	GOTERM_MF_DIRECT	GO:0003777~microtubule motor activity	13	0.00144401
																		DOWN	GOTERM_BP_DIRECT	GO:0051310~metaphase plate congression	5	0.000845586		DOWN	GOTERM_MF_DIRECT	GO:0098641~cadherin binding involved in cell-cell adhesion	29	0.00152773
																		DOWN	GOTERM_BP_DIRECT	GO:0031145~anaphase-promoting complex-dependent catabolic process	9	0.000924329		DOWN	GOTERM_BP_DIRECT	GO:0098609~cell-cell adhesion	27	0.00155357
																		DOWN	GOTERM_BP_DIRECT	GO:0010032~meiotic chromosome condensation	4	0.000946008		DOWN	GOTERM_CC_DIRECT	GO:0000794~condensed nuclear chromosome	8	0.00165943
																		DOWN	GOTERM_BP_DIRECT	GO:0007088~regulation of mitotic nuclear division	6	0.00106433		DOWN	GOTERM_BP_DIRECT	GO:0051726~regulation of cell cycle	17	0.00188424
																		DOWN	GOTERM_BP_DIRECT	GO:0007051~spindle organization	5	0.0010919		DOWN	GOTERM_CC_DIRECT	GO:0000779~condensed chromosome, centromeric region	5	0.00193685
																		DOWN	GOTERM_BP_DIRECT	GO:0051382~kinetochore assembly	5	0.0010919		DOWN	GOTERM_CC_DIRECT	GO:0005694~chromosome	14	0.00196023
																		DOWN	GOTERM_CC_DIRECT	GO:0005657~replication fork	5	0.0011612		DOWN	GOTERM_BP_DIRECT	GO:0034501~protein localization to kinetochore	6	0.0021058
																		DOWN	GOTERM_CC_DIRECT	GO:0035371~microtubule plus-end	5	0.00146047		DOWN	GOTERM_BP_DIRECT	GO:0007093~mitotic cell cycle checkpoint	9	0.00246794
																		DOWN	GOTERM_BP_DIRECT	GO:0000722~telomere maintenance via recombination	6	0.00355975		DOWN	GOTERM_BP_DIRECT	GO:0007088~regulation of mitotic nuclear division	8	0.00311862
																		DOWN	GOTERM_BP_DIRECT	GO:0051988~regulation of attachment of spindle microtubules to kinetochore	4	0.00371648		DOWN	GOTERM_MF_DIRECT	GO:0043142~single-stranded DNA-dependent ATPase activity	6	0.00322242
																		DOWN	GOTERM_CC_DIRECT	GO:0005737~cytoplasm	92	0.00427384		DOWN	GOTERM_BP_DIRECT	GO:0051437~positive regulation of ubiquitin-protein ligase activity involved in regulation of mitotic cell cycle transition	13	0.00329861
																		DOWN	GOTERM_BP_DIRECT	GO:0051276~chromosome organization	5	0.00498464		DOWN	GOTERM_BP_DIRECT	GO:0007077~mitotic nuclear envelope disassembly	10	0.00363048
																		DOWN	GOTERM_CC_DIRECT	GO:0010369~chromocenter	4	0.00550624		DOWN	GOTERM_BP_DIRECT	GO:0000910~cytokinesis	10	0.00363048
																		DOWN	GOTERM_BP_DIRECT	GO:1904668~positive regulation of ubiquitin protein ligase activity	4	0.00595421		DOWN	GOTERM_CC_DIRECT	GO:0000942~condensed nuclear chromosome outer kinetochore	4	0.00533898
																		DOWN	GOTERM_BP_DIRECT	GO:0000079~regulation of cyclin-dependent protein serine/threonine kinase activity	6	0.00825987		DOWN	GOTERM_MF_DIRECT	GO:0005200~structural constituent of cytoskeleton	13	0.00566668
																		DOWN	GOTERM_BP_DIRECT	GO:0085020~protein K6-linked ubiquitination	4	0.00876405		DOWN	GOTERM_BP_DIRECT	GO:0051988~regulation of attachment of spindle microtubules to kinetochore	5	0.00626268
																		DOWN	GOTERM_BP_DIRECT	GO:0034501~protein localization to kinetochore	4	0.00876405		DOWN	GOTERM_CC_DIRECT	GO:0015629~actin cytoskeleton	20	0.00645848
																		DOWN	GOTERM_CC_DIRECT	GO:0005730~nucleolus	26	0.00878875		DOWN	GOTERM_CC_DIRECT	GO:0005657~replication fork	6	0.00686514
																		DOWN	GOTERM_BP_DIRECT	GO:0000732~strand displacement	5	0.0105645		DOWN	GOTERM_MF_DIRECT	GO:0051015~actin filament binding	15	0.00774392
																		DOWN	GOTERM_BP_DIRECT	GO:0007049~cell cycle	12	0.0106424		DOWN	GOTERM_MF_DIRECT	GO:0008574~ATP-dependent microtubule motor activity, plus-end-directed	6	0.0088293
																		DOWN	GOTERM_BP_DIRECT	GO:0006302~double-strand break repair	7	0.0106797		DOWN	GOTERM_CC_DIRECT	GO:0035371~microtubule plus-end	6	0.00905144
																		DOWN	GOTERM_BP_DIRECT	GO:0030071~regulation of mitotic metaphase/anaphase transition	4	0.0114341		DOWN	GOTERM_BP_DIRECT	GO:0051436~negative regulation of ubiquitin-protein ligase activity involved in mitotic cell cycle	12	0.00925796
																		DOWN	GOTERM_BP_DIRECT	GO:0000910~cytokinesis	6	0.0134423		DOWN	GOTERM_MF_DIRECT	GO:0003697~single-stranded DNA binding	13	0.00966574
																		DOWN	GOTERM_BP_DIRECT	GO:0051439~regulation of ubiquitin-protein ligase activity involved in mitotic cell cycle	5	0.0137705		DOWN	GOTERM_BP_DIRECT	GO:0006270~DNA replication initiation	8	0.00999964
																		DOWN	GOTERM_CC_DIRECT	GO:0005814~centriole	8	0.0144858		DOWN	GOTERM_CC_DIRECT	GO:0032133~chromosome passenger complex	4	0.0111673
																		DOWN	GOTERM_CC_DIRECT	GO:0031262~Ndc80 complex	3	0.0145479		DOWN	GOTERM_CC_DIRECT	GO:0005881~cytoplasmic microtubule	9	0.0115311
																		DOWN	GOTERM_CC_DIRECT	GO:0032133~chromosome passenger complex	3	0.0145479		DOWN	GOTERM_CC_DIRECT	GO:0010369~chromocenter	5	0.0123674
																		DOWN	GOTERM_CC_DIRECT	GO:0000785~chromatin	7	0.0146157		DOWN	GOTERM_CC_DIRECT	GO:0005885~Arp2/3 protein complex	5	0.0123674
																		DOWN	GOTERM_BP_DIRECT	GO:0007052~mitotic spindle organization	5	0.0159795		DOWN	GOTERM_BP_DIRECT	GO:0006564~L-serine biosynthetic process	4	0.0159248
																		DOWN	GOTERM_MF_DIRECT	GO:0003684~damaged DNA binding	7	0.0217057		DOWN	GOTERM_BP_DIRECT	GO:0046602~regulation of mitotic centrosome separation	4	0.0159248
																		DOWN	GOTERM_BP_DIRECT	GO:0031577~spindle checkpoint	3	0.0222233		DOWN	GOTERM_BP_DIRECT	GO:0010032~meiotic chromosome condensation	4	0.0159248
																		DOWN	GOTERM_BP_DIRECT	GO:0045143~homologous chromosome segregation	3	0.0222233		DOWN	GOTERM_MF_DIRECT	GO:0019901~protein kinase binding	29	0.016037
																		DOWN	GOTERM_BP_DIRECT	GO:0051383~kinetochore organization	3	0.0222233		DOWN	GOTERM_BP_DIRECT	GO:0006271~DNA strand elongation involved in DNA replication	6	0.0163063
																		DOWN	GOTERM_BP_DIRECT	GO:0046602~regulation of mitotic centrosome separation	3	0.0222233		DOWN	GOTERM_BP_DIRECT	GO:0071897~DNA biosynthetic process	7	0.0170169
																		DOWN	GOTERM_BP_DIRECT	GO:0006564~L-serine biosynthetic process	3	0.0222233		DOWN	GOTERM_BP_DIRECT	GO:0019886~antigen processing and presentation of exogenous peptide antigen via MHC class II	12	0.0171548
																		DOWN	GOTERM_CC_DIRECT	GO:0048476~Holliday junction resolvase complex	3	0.0230805		DOWN	GOTERM_BP_DIRECT	GO:0006310~DNA recombination	11	0.0208019
																		DOWN	GOTERM_CC_DIRECT	GO:0033063~Rad51B-Rad51C-Rad51D-XRCC2 complex	3	0.0230805		DOWN	GOTERM_CC_DIRECT	GO:0005643~nuclear pore	10	0.021341
																		DOWN	GOTERM_BP_DIRECT	GO:0051437~positive regulation of ubiquitin-protein ligase activity involved in regulation of mitotic cell cycle transition	7	0.0248979		DOWN	GOTERM_CC_DIRECT	GO:0005814~centriole	13	0.0219132
																		DOWN	GOTERM_BP_DIRECT	GO:0010212~response to ionizing radiation	6	0.0257557		DOWN	GOTERM_BP_DIRECT	GO:0007094~mitotic spindle assembly checkpoint	6	0.0267673
																		DOWN	GOTERM_BP_DIRECT	GO:0007093~mitotic cell cycle checkpoint	5	0.0269042		DOWN	GOTERM_BP_DIRECT	GO:0006312~mitotic recombination	5	0.0271264
																		DOWN	GOTERM_BP_DIRECT	GO:0006974~cellular response to DNA damage stimulus	11	0.0290401		DOWN	GOTERM_BP_DIRECT	GO:0051310~metaphase plate congression	5	0.0271264
																		DOWN	GOTERM_CC_DIRECT	GO:0031298~replication fork protection complex	3	0.0329735		DOWN	GOTERM_MF_DIRECT	GO:0002161~aminoacyl-tRNA editing activity	5	0.0298314
																		DOWN	GOTERM_BP_DIRECT	GO:0000731~DNA synthesis involved in DNA repair	5	0.0336636		DOWN	GOTERM_CC_DIRECT	GO:0031298~replication fork protection complex	4	0.0311084
																		DOWN	GOTERM_BP_DIRECT	GO:0045132~meiotic chromosome segregation	3	0.0376567		DOWN	GOTERM_BP_DIRECT	GO:0075733~intracellular transport of virus	9	0.0359001
																		DOWN	GOTERM_BP_DIRECT	GO:0007346~regulation of mitotic cell cycle	5	0.0413052		DOWN	GOTERM_BP_DIRECT	GO:0051382~kinetochore assembly	5	0.0382185
																		DOWN	GOTERM_BP_DIRECT	GO:0007094~mitotic spindle assembly checkpoint	4	0.0417172		DOWN	GOTERM_CC_DIRECT	GO:0000793~condensed chromosome	6	0.038512
																		DOWN	GOTERM_CC_DIRECT	GO:0000793~condensed chromosome	4	0.0464291		DOWN	GOTERM_CC_DIRECT	GO:0070062~extracellular exosome	112	0.0390505
																		DOWN	GOTERM_CC_DIRECT	GO:0005881~cytoplasmic microtubule	5	0.0467611		DOWN	GOTERM_BP_DIRECT	GO:0006606~protein import into nucleus	9	0.0396033
																		DOWN	GOTERM_CC_DIRECT	GO:0005680~anaphase-promoting complex	4	0.0495517		DOWN	GOTERM_CC_DIRECT	GO:0005903~brush border	7	0.0403687
																								DOWN	GOTERM_CC_DIRECT	GO:0005925~focal adhesion	28	0.0405202
																								DOWN	GOTERM_CC_DIRECT	GO:0005815~microtubule organizing center	14	0.0434045
																								DOWN	GOTERM_CC_DIRECT	GO:0000228~nuclear chromosome	6	0.0485387
