# Supplementary material for: Brigatinib causes tumor shrinkage in both NF2-deficient meningioma and schwannoma through inhibition of multiple tyrosine kinases but not ALK
Source: PLoS One. 2021 Jul 15;16(7):e0252048. doi: 10.1371/journal.pone.0252048 (PMC8282008; doi:10.1371/journal.pone.0252048)
Supplement: S3 Table — (XLSX) [file pone.0252048.s016.xlsx]

## Sheet: log2LFQ
Gene	Family	Unique peptides	Syn5_3_Combo	Syn5_2_Combo	Syn5_1_Combo	Syn5_2_MK2206	Syn5_1_MK2206	Syn5_3_Brig	Syn5_2_Brig	Syn5_1_Brig	Syn5_3_DMSO	Syn5_2_DMSO	Syn5_1_DMSO	Syn1_3_Combo	Syn1_2_Combo	Syn1_1_Combo	Syn1_3_MK2206	Syn1_2_MK2206	Syn1_1_Brig	Syn1_3_Brig	Syn1_2_Brig	Syn1_1_MK2206	Syn1_3_DMSO	Syn1_2_DMSO	Syn1_1_DMSO
Cell line			Syn5	Syn5	Syn5	Syn5	Syn5	Syn5	Syn5	Syn5	Syn5	Syn5	Syn5	Syn1	Syn1	Syn1	Syn1	Syn1	Syn1	Syn1	Syn1	Syn1	Syn1	Syn1	Syn1
Treatment			Combo	Combo	Combo	MK2206	MK2206	Brig	Brig	Brig	DMSO	DMSO	DMSO	Combo	Combo	Combo	MK2206	MK2206	Brig	Brig	Brig	MK2206	DMSO	DMSO	DMSO
CDC42BPB	AGC	64	31.7524	31.8646	31.6155	31.7912	31.9623	31.9913	31.8867	31.7908	31.952	31.7793	31.6415	31.9885	31.7955	31.675	31.5822	31.8372	31.198	31.893	31.9569	31.6162	31.7714	31.3361	31.7772
ROCK2	AGC	54	30.8421	31.2275	31.0571	30.9048	31.1246	31.3157	31.4773	31.4289	30.5429	31.0445	31.0052	30.9218	30.9105	31.4569	30.6143	30.7189	30.9895	31.4002	31.428	31.0645	30.8131	30.6642	31.1182
ROCK1	AGC	53	30.6588	31.145	30.8459	30.8227	31.3257	30.9417	31.1328	31.2433	30.4305	30.9387	30.9699	30.9175	30.8895	31.3386	30.5801	30.6162	30.8382	31.1753	31.075	30.9318	30.6484	30.5516	31.0251
PKN2	AGC	30	28.4499	28.9541	28.9356	28.9402	29.3525	29.2101	28.8606	29.1092	29.1042	29.165	29.3512	28.39	28.3969	28.78	28.5904	28.4069	28.6504	28.2887	28.7225	29.0762	28.6497	28.461	28.9109
LATS1	AGC	27	28.0293	28.4573	28.1721	28.735	29.0693	28.3826	28.467	28.3296	28.5086	28.7822	28.5344	28.1896	28.2313	28.1803	28.2129	28.2174	27.7238	28.4291	28.4787	28.4541	28.4615	28.1078	28.4217
RPS6KA3	AGC	27	28.5236	28.077	28.6421	30.9208	31.3306	28.3604	28.632	28.6532	30.995	31.0632	30.8703	28.6739	28.6133	28.5169	30.7604	31.0253	28.0943	28.9841	29.1824	31.0644	31.2512	31.1991	31.3947
RPS6KA4	AGC	27	30.3475	30.3263	30.3996	31.1504	31.2511	30.0506	30.3183	30.3244	30.9592	31.0941	31.1615	29.8327	30.0118	29.4884	30.5066	30.8059	29.4662	30.0501	30.3399	30.8556	31.1392	31.166	31.0693
RPS6KA1	AGC	20	28.7364	28.3896	28.997	29.1522	29.8453	28.4458	28.6747	28.5984	29.2363	29.328	29.5863	27.21	27.4372	27.0656	28.0948	28.1545	26.5771	27.0971	27.9051	28.2777	28.108	28.2732	28.3946
PRKCA	AGC	19	30.3583	30.7337	30.2778	30.4027	30.918	31.0814	30.8539	30.8384	30.4036	30.5111	30.6879	30.5896	30.3896	31.2014	30.4046	30.2251	30.7916	30.5595	30.5829	30.6885	30.347	29.9931	30.4829
RPS6KA5	AGC	15	27.9833	27.4517	27.0065	27.4461	26.0475	28.6328	27.8262	27.3337	27.5712	27.2874	25.5849	29.227	28.9569	28.7113	28.519	28.6903	28.3987	29.3566	29.4523	27.8273	28.4688	28.4258	27.8404
DMPK	AGC	11	27.9622	27.1646	27.6165	26.4137	27.3527	27.0954	27.5246	28.1689	27.3676	26.9963	27.8661	27.8076	27.4806	28.0615	27.5827	27.6642	27.7216	28.1794	27.8459	27.9037	27.5451	27.6447	27.828
RPS6KB1	AGC	9	26.6178	26.5921	25.6913	27.501	27.3733	26.8165	27.1605	26.112	27.6889	27.8411	27.2322	25.6268	25.9961	25.0383	26.7376	26.7159	25.3258	26.005	26.0153	26.9686	27.3624	26.9691	27.1237
PRKACB	AGC	7	28.7645	27.9458	28.8895	28.0342	28.2183	28.648	28.1701	28.968	28.5698	28.6433	28.387	29.2127	28.6808	29.2732	28.3986	28.062	28.5695	28.7587	28.6658	28.7113	28.5352	28.3214	28.4873
RPS6KA2	AGC	6	23.8788	23.6178	24.1181	25.0443	26.7139	25.0621	24.2112	22.9476	25.7786	24.7403	25.6761	23.0058	24.9275	22.2417	24.3819	24.9129	24.5776	23.5788	21.4801	24.3288	24.8491	24.7175	24.6641
PRKACA	AGC	5	30.309	29.9979	30.5397	29.4425	30.0979	30.0074	30.0008	30.6607	29.8222	29.543	30.3975	30.6752	30.292	31.4874	30.1749	29.7338	31.267	30.7645	30.0736	30.837	30.1424	29.7864	31.0098
PRKDC	Atypical	108	30.9186	31.0378	30.8076	30.9388	31.1361	30.9843	31.1194	31.2239	30.5715	30.8798	30.9996	30.6325	31.4	31.7088	30.0706	30.9554	31.3622	29.8245	31.2582	31.1777	31.5115	31.5165	31.0232
MTOR	Atypical	51	29.0976	28.8091	29.2653	28.7065	29.3363	29.2905	29.2137	29.6149	28.8568	28.9864	28.9704	28.935	29.1557	29.5787	28.1042	28.8226	29.1642	27.9344	28.9865	29.008	29.2575	29.1213	29.067
PIK3CA	Atypical	23	28.7122	27.9187	27.6617	28.0736	27.8652	28.4124	28.1831	28.1804	28.8768	27.6075	27.8648	27.9749	27.951	27.8909	27.7573	27.9098	27.4859	27.1138	27.9256	27.4384	27.762	27.4353	27.7423
RIOK2	Atypical	22	29.298	29.1622	29.8845	29.8148	30.6204	29.6152	30.0123	30.2336	29.6357	30.1696	30.2293	28.5653	28.7616	28.8032	28.6837	28.7885	28.9336	28.8234	29.0844	29.2662	28.9449	28.9454	29.0356
BCKDK	Atypical	6	26.6694	26.956	26.7554	26.257	26.904	26.2758	26.9256	27.0499	25.7073	26.3798	27.2832	26.5628	26.6393	26.9505	26.0688	26.138	26.7358	25.9919	26.57	26.8261	26.229	26.3233	26.6137
PI4K2B	Atypical	4	24.2898	23.8171	23.852	24.207	23.768	25.0812	25.0059	25.7246	23.8426	24.894	24.5954	23.9964	23.2176	23.8149	23.3062	23.7407	23.7096	22.9029	23.2654	23.0471	22.5862	24.0195	23.6219
MARK2	CAMK	29	28.3779	28.8751	29.0731	30.3245	30.7373	28.3113	28.9372	28.8821	29.7321	30.4286	30.5093	28.2812	28.6766	28.0968	29.5088	29.7433	28.1395	28.3426	28.8577	29.6664	29.7687	29.8865	30.1174
SIK2	CAMK	24	26.3452	26.4838	27.1489	29.2581	29.2135	26.0675	26.8971	26.9819	29.3048	29.2478	29.3327	26.6235	26.3874	26.0445	28.7833	28.8675	26.0884	26.2584	26.91	29.0582	28.8578	28.8752	28.9516
MARK3	CAMK	20	23.8788	26.2057	26.339	29.2169	29.6181	25.4777	26.5618	26.8227	28.7806	29.407	29.1603	25.7384	25.5732	24.7598	28.0798	28.1176	24.6215	25.3179	25.7715	27.966	28.1555	28.5986	28.3451
PRKD2	CAMK	19	30.2882	30.1454	29.8296	30.6958	30.5285	30.4789	30.2671	30.2413	30.922	30.8305	30.5082	30.3934	30.032	30.1647	30.4361	30.0948	29.8288	30.3763	30.1327	30.5595	30.6457	30.1565	30.7054
CAMK2D	CAMK	18	34.5001	34.2041	33.8601	35.3332	35.3596	33.7469	34.1488	33.5373	34.6775	35.0743	35.4286	33.5814	33.2415	33.1634	34.2366	34.5374	33.4147	33.5655	33.4293	34.7868	34.4206	34.5462	34.993
PRKAA1	CAMK	18	31.7248	31.1882	31.1678	31.5829	31.6038	31.7259	31.8384	31.4772	32.055	31.7519	31.3401	31.774	31.2143	30.9723	31.2906	31.3019	30.6735	31.5331	31.516	31.3088	31.6955	31.3971	31.201
PRKD3	CAMK	17	28.914	28.9088	28.4128	29.677	29.4137	29.407	28.6918	28.4812	30.2457	29.5739	28.8599	28.7709	28.4014	28.4003	29.6308	29.3405	27.4995	29.0408	28.5564	29.2969	29.5778	29.1385	28.6808
CAMK2G	CAMK	15	32.6282	31.6147	31.8029	32.9269	33.246	32.1228	32.0149	31.9677	33.1841	33.2058	33.2792	32.3796	31.8607	31.8542	33.2426	33.3111	32.0355	32.4492	31.9962	33.2978	33.2113	33.0762	33.108
SIK3	CAMK	14	26.3694	26.7844	26.6542	26.7963	27.5306	26.169	26.4916	26.3677	26.6079	26.8968	26.4756	26.1687	26.114	25.9562	26.5858	26.4435	25.7985	26.7778	26.505	26.2414	26.7547	26.3702	26.5233
PRKD1	CAMK	13	28.4247	28.0112	27.1743	29.0282	28.3162	28.6684	28.3752	27.8914	29.2906	28.8106	28.3421	28.51	28.1457	27.6966	28.6651	28.5223	27.4367	28.1803	28.5268	28.1961	28.7614	28.0234	28.2059
MELK	CAMK	12	24.9552	25.4637	25.2052	27.1212	28.1309	24.7755	24.7147	25.7784	26.6027	27.2029	27.2253	23.8698	24.1957	23.4243	26.0835	26.3193	22.7212	24.6344	24.6262	25.4008	26.7537	26.373	26.3842
NUAK2	CAMK	12	23.2798	24.4158	23.0048	27.9168	27.8603	23.6761	23.6881	23.819	27.6383	27.8053	27.9241	23.8385	23.2115	23.5506	24.2143	24.2828	22.5451	25.2013	24.238	24.4942	24.6561	24.2878	24.3243
PRKAA2	CAMK	12	28.2199	27.9973	27.1985	28.404	27.2277	28.0544	28.5965	27.1435	28.0267	27.918	27.0538	27.5385	27.6077	27.0115	27.2001	26.9245	26.6877	27.5729	27.8683	26.8993	27.3976	27.0849	27.2446
MARK1	CAMK	11	23.4054	24.2601	25.3417	26.5658	28.0651	23.6828	24.72	25.1196	25.5546	26.7854	27.2393	24.0539	24.2821	24.17	26.2253	26.3635	24.4083	24.314	24.4826	26.7089	26.4695	26.0748	26.8947
SIK1	CAMK	8	24.8229	24.5578	24.7699	26.7723	24.9423	24.6415	24.5262	25.8552	26.9627	27.1339	26.6067	23.1233	23.6722	23.1238	24.4068	24.7022	23.2491	24.1635	24.4119	24.5848	24.4868	24.2856	24.1821
DAPK3	CAMK	7	24.9698	25.4771	24.8506	25.9603	26.4599	25.2263	25.6995	25.861	24.8698	25.7229	26.7593	26.0304	25.9003	26.5145	24.9569	25.9548	26.1191	25.0074	25.6894	26.4428	25.8205	25.8666	26.2649
CHEK1	CAMK	6	23.4164	24.4487	23.5635	23.6171	25.7726	23.1349	23.4669	23.3402	23.2289	23.7211	24.417	24.1176	23.6966	22.9314	23.1858	23.1382	23.0101	23.1604	22.8755	23.2977	23.1864	23.2442	23.4409
PHKG2	CAMK	5	24.0773	24.6907	22.9628	24.2223	24.7766	23.9539	23.9789	23.5938	24.5044	24.1031	25.5401	24.4881	24.6841	24.7692	24.0503	23.6544	24.9846	24.4887	24.6356	24.9164	24.0053	24.6346	24.8295
STK11	CAMK	4	26.7633	26.5132	26.3579	26.7169	26.1715	27.0291	26.8312	26.712	26.8486	26.2087	26.1106	27.144	27.0694	26.52	26.8013	27.1192	26.0805	26.7983	26.3353	25.8827	26.2413	26.4915	25.7625
STK17A	CAMK	3	24.5217	24.4939	24.3306	24.2731	24.4072	24.7169	24.1693	24.4498	23.3496	23.8879	24.6719	24.456	23.6964	23.9447	24.0502	23.881	24.1676	23.8642	24.0406	23.7481	24.3923	24.4469	23.9611
STK17B	CAMK	3	23.7498	22.5916	22.6831	24.5667	23.7597	26.5802	22.5273	24.3945	26.274	26.0851	22.3262	20.6249	22.5358	22.5568	22.5011	24.9155	22.5921	21.743	22.0603	24.684	22.8559	22.9191	22.5008
CSNK1A1	CK1	16	31.2771	31.5788	31.8112	31.185	31.9097	31.2461	31.7498	31.7117	31.1021	31.4247	32.2677	30.9725	31.2797	31.3809	31.0923	31.2253	31.4766	31.2182	31.4532	31.6076	31.3778	31.6757	31.77
CSNK1G1	CK1	9	28.2781	27.9907	28.4503	28.137	28.4877	28.4008	28.6539	28.79	28.0709	28.3565	28.1438	28.1715	27.5356	27.8883	27.5062	27.5917	27.5374	27.7818	27.6858	28.2396	27.6468	27.5258	27.9692
CSNK1D	CK1	7	29.257	29.265	28.8209	29.8554	29.4361	29.2966	29.8688	29.3216	29.2794	29.7838	30.0989	28.682	29.1926	29.4303	28.6189	28.9295	29.2716	28.9076	29.1464	29.494	28.8373	29.1543	29.4206
CSNK1G3	CK1	6	28.3134	28.4094	28.7548	28.3758	29.0613	28.6379	28.8075	29.1827	28.3637	28.7481	28.6347	28.6301	28.1504	28.5088	28.0098	28.1399	28.0098	28.4856	28.6016	28.2713	28.351	27.9716	27.9118
CSNK1E	CK1	5	26.3331	26.8189	26.4843	26.8362	26.6701	26.2852	27.1066	26.3946	26.1618	26.5993	27.051	26.1619	26.6498	26.6741	26.1902	26.2768	26.5806	26.4793	26.544	26.4859	26.1458	26.26	26.9068
CSNK1G2	CK1	5	25.6772	25.1716	25.586	25.3502	25.5496	26.2633	25.6329	26.2083	25.9623	24.9959	25.5363	25.64	25.1698	26.0001	23.654	24.9967	25.5047	21.8981	25.39	25.5184	25.2722	24.8115	25.1922
VRK2	CK1	5	24.4807	24.5223	25.4558	24.4377	25.475	24.891	24.8141	25.5025	24.4937	25.3651	25.2876	24.6172	24.9201	24.3739	24.5681	24.4956	24.1223	24.8229	24.774	24.6447	24.9056	24.2502	24.419
MAPK1	CMGC	23	34.542	34.6392	34.2559	33.6732	33.8582	34.2735	34.3293	34.0072	33.91	33.7825	34.2497	34.5864	34.3971	34.609	34.2301	34.2365	34.5592	34.7056	34.606	34.5726	34.1523	34.768	34.7587
GSK3B	CMGC	20	33.5832	33.4356	33.4945	33.6899	34.1205	33.7053	33.7122	34.0876	33.8117	33.7371	33.8667	33.3382	33.4295	33.5961	33.1369	33.1712	33.2445	33.5999	33.4631	33.6266	33.3154	33.0868	33.4458
MAPK14	CMGC	19	32.6837	32.5382	32.6378	32.0879	31.9922	32.2022	32.7361	32.5219	31.8555	32.3285	32.6891	32.1145	32.6821	32.6297	32.2287	32.6499	32.6927	32.5609	32.4926	32.7595	32.1728	32.7019	33.0441
CDK5	CMGC	18	32.9141	32.7436	33.3395	32.1576	32.9371	32.321	33.037	32.9206	32.0304	32.4022	33.0496	32.2364	32.6223	33.1076	31.9074	32.4465	33.3762	32.5906	32.8219	33.1901	32.1402	32.667	33.1981
CDK1	CMGC	17	31.6047	31.8499	32.0861	31.8779	31.7009	31.6496	32.1299	32.0551	31.6394	32.2143	32.2475	31.6033	31.8694	32.2298	31.822	32.0755	32.0431	31.6228	32.0038	32.3291	31.6093	32.4057	32.5726
CDK16	CMGC	17	29.7985	29.7434	29.7233	29.5587	29.8754	29.884	30.0574	29.6966	29.5227	29.6871	29.6941	29.548	29.7255	29.9952	29.4711	29.6392	29.7612	30.1166	29.7752	29.6773	29.9584	29.4044	29.575
CDK17	CMGC	17	28.0279	28.2272	28.774	28.4043	29.184	27.8942	28.3228	28.8643	28.39	28.4624	29.2072	28.331	28.479	28.5334	28.637	28.2796	27.9468	28.8548	28.5932	28.7218	28.7987	28.3485	28.6049
CDK6	CMGC	17	32.7127	32.4633	32.4452	32.606	32.9533	31.4295	32.3616	32.567	32.13	32.6283	33.2971	30.7956	31.305	31.9183	31.604	32.2569	31.396	30.7088	31.1764	32.6821	31.8394	31.9555	32.7484
CDK2	CMGC	16	31.3159	31.4435	31.0802	31.0934	30.8956	30.4179	31.095	31.0801	30.5099	30.9758	31.762	30.8535	30.8624	31.1383	30.8105	30.9265	30.8486	30.5923	30.5492	31.2123	30.5236	31.1127	31.543
MAPK3	CMGC	16	31.0721	31.2577	30.9795	30.296	30.6099	30.354	31.1872	30.7452	29.9309	30.516	31.0093	30.2469	30.6517	31.101	30.3033	30.4815	31.0283	30.561	30.6196	31.0259	30.2101	30.7986	31.267
CDKL5	CMGC	15	25.561	25.7643	26.8107	26.4657	27.8043	25.6648	26.5795	27.4568	26.035	26.5815	27.2358	25.1746	25.4913	24.8464	23.8579	25.2767	24.8384	25.2279	25.1898	24.7591	25.1069	24.6796	25.1199
GSK3A	CMGC	15	32.2579	32.1609	32.3074	32.2713	32.381	32.4181	32.5718	32.5581	32.5181	32.3823	32.3499	32.2424	32.2084	32.236	32.0271	31.8459	31.9972	32.4958	32.3131	32.3747	32.0895	31.9683	31.9701
CDK7	CMGC	14	29.1352	29.0043	29.1116	28.5799	29.0528	28.1896	28.9211	29.0175	28.6088	28.9243	29.4943	28.0689	28.3503	28.8615	28.3695	28.9552	28.7557	28.1713	28.6043	29.166	28.0781	28.8116	29.3916
CDK4	CMGC	13	29.7568	28.645	29.4596	29.6254	29.9638	29.2632	29.8902	29.5582	29.8809	29.871	30.0008	28.4754	28.9087	29.0103	28.924	29.3507	29.147	29.0356	29.0913	29.9854	29.1138	29.7645	30.2391
CDK9	CMGC	13	29.5534	29.5586	30.2867	29.15	30.3094	29.2125	29.648	29.9673	29.0118	29.4246	30.305	29.0785	29.0566	29.8619	28.9619	29.343	29.6565	29.3691	29.3367	29.5568	29.4908	29.3052	29.7007
MAPK9	CMGC	11	31.166	30.7049	30.8173	30.9124	31.0495	30.668	30.863	31.254	30.8853	31.1296	31.0056	30.8583	30.8092	31.1642	30.882	30.8853	30.9292	30.9502	31.0015	31.4225	31.2727	31.1342	31.2288
CDK14	CMGC	9	26.5311	26.7643	26.9685	26.7955	27.4203	26.9538	26.6781	26.6894	26.3413	26.7706	27.1856	27.316	26.6164	27.1202	26.7191	26.6768	27.1324	27.044	26.9214	27.3631	27.0192	27.1265	27.2715
MAPK8	CMGC	9	31.1428	30.657	30.6333	30.6005	30.4807	30.1542	30.7023	30.8145	30.749	30.89	30.7481	30.3511	30.3758	30.4268	30.6709	30.9464	30.1105	30.4109	30.4062	30.5128	30.7428	30.9508	30.5849
SRPK1	CMGC	9	26.9051	26.8467	26.8013	27.4113	27.6442	26.9539	26.8895	27.4451	27.4221	27.1192	27.5141	26.0796	26.3129	26.481	26.0815	26.3788	26.2316	25.6889	25.7492	26.601	27.0635	26.7069	26.5635
SRPK2	CMGC	9	25.7249	25.7235	25.4122	25.3577	25.9836	26.1489	25.7143	26.2007	26.2912	25.849	25.415	25.5622	25.7952	25.2719	25.1228	25.8228	25.6087	24.5917	25.2307	25.6167	25.9947	26.5035	25.3766
CLK2	CMGC	6	23.4842	23.3956	24.1598	26.0457	27.108	23.69	23.6	24.2958	25.9231	26.0642	26.7705	22.9813	23.5516	23.5038	24.9117	25.4094	24.0206	24.8014	23.7471	25.3309	25.1543	26.0713	25.9893
MAPK11	CMGC	4	24.1299	24.7107	23.9561	23.9087	23.481	23.8807	24.4205	24.2818	22.9928	23.5684	23.9855	24.2669	24.9185	23.9722	23.4056	24.1836	23.6873	23.7952	23.9449	24.0239	23.3083	24.4618	24.29
CDK19	CMGC	3	23.2859	25.14	23.3448	23.7693	23.5421	23.5425	23.6805	23.7577	23.7115	23.9119	23.6278	23.8312	23.209	23.4898	23.5228	23.4112	23.5097	23.9438	23.577	23.5911	23.8443	23.2878	23.1542
NLK	CMGC	2	22.0108	22.5572	23.8296	22.305	24.1123	23.5959	21.9298	22.3466	22.9257	21.9849	24.1263	23.5709	22.8373	24.3694	23.2582	22.7057	23.3823	24.3347	22.7069	23.0138	24.3711	24.2877	24.5835
PDXK	Metabolic	26	35.6242	35.3454	35.3732	35.1367	34.858	35.0279	35.4612	35.533	34.8105	35.3469	34.9746	35.1753	35.513	35.6081	35.3345	35.7331	35.3989	35.4682	35.5637	35.8601	35.4776	35.7218	35.7465
PIK3C3	Metabolic	26	29.7014	29.7377	28.9212	29.609	29.4472	30.0161	29.8717	29.2635	30.221	29.6563	29.4902	29.2538	29.1482	28.9001	29.2896	29.294	28.2669	29.0235	29.4327	29.036	29.8735	29.2221	28.754
PIP4K2C	Metabolic	22	32.379	31.9781	32.2776	31.5379	31.2848	32.3523	32.15	32.1045	31.7836	31.9294	32.1065	31.4855	31.4767	32.0269	31.2836	31.4069	32.062	31.6299	31.3564	32.0818	31.7018	31.595	31.8146
DCK	Metabolic	19	31.9882	31.2844	32.3037	31.8481	32.2098	31.5523	32.0563	32.1687	31.5639	32.068	32.462	30.741	31.0014	31.8619	31.2152	31.3907	31.7077	31.1449	31.2962	31.9768	31.2684	31.6676	32.3177
PIKFYVE	Metabolic	19	27.0614	26.9848	25.7665	26.9042	26.8221	27.7626	27.2882	26.62	27.1442	26.6433	26.2518	26.4402	26.9158	26.5277	26.061	26.6483	25.7628	26.5484	26.7175	25.7564	26.5144	26.2027	25.7015
CHKB	Metabolic	18	29.6981	29.4337	29.3615	28.757	28.8061	29.5012	29.496	29.3826	28.9508	29.1231	28.7691	29.4857	29.4705	30.109	29.0633	29.0115	29.6251	29.7079	29.8607	29.4719	29.4561	29.0358	29.5515
FN3KRP	Metabolic	15	34.2365	33.8601	34.3168	33.9658	34.0933	34.4198	34.3382	34.0508	34.1045	34.197	34.2644	33.9108	33.6745	34.1377	33.8434	33.6436	34.0826	33.9204	33.6333	34.0235	33.7901	33.9019	33.9847
CHKA	Metabolic	12	27.797	27.6323	27.6501	27.3821	27.3006	27.6709	27.5638	27.4735	27.3638	27.3432	27.6662	27.4887	27.528	28.1723	27.698	27.7653	28.0367	27.653	27.4018	28.1138	27.8979	28.0539	28.5787
FN3K	Metabolic	12	30.2013	30.7059	30.1105	29.7103	29.2929	30.0305	30.6196	29.6243	29.615	29.8089	29.4271	29.9514	30.2473	30.059	29.3575	29.7545	29.9891	29.8203	29.902	29.5587	28.9914	30.0966	29.846
PIP4K2B	Metabolic	11	27.975	28.1827	28.1066	27.7423	28.0043	28.1988	28.4211	28.2289	27.8118	27.9383	28.449	27.706	27.9016	28.3771	27.5862	27.7351	28.368	27.8473	28.0104	28.2074	27.8991	27.7921	28.1208
PIP5K1C	Metabolic	9	25.4977	26.1767	26.2491	25.7389	26.7243	26.4618	26.3644	26.8268	25.3392	25.9509	26.7195	26.3004	26.1964	27.0333	25.3907	25.6037	27.0116	26.0305	26.5079	26.2919	25.8425	25.6393	26.5787
AGK	Metabolic	8	27.3852	27.1834	26.9573	26.164	26.4564	27.2212	26.7523	27.4387	27.5072	27.1431	27.1686	27.1145	26.6148	27.2557	27.1279	26.6426	27.6556	26.4005	26.5246	26.8734	26.3983	26.315	26.6745
AGPHD1	Metabolic	8	25.1082	25.4849	25.6612	24.8538	26.1058	25.457	25.3034	26.2178	24.8436	25.3335	25.9407	25.8026	25.9135	26.2613	25.5803	25.7084	26.1609	25.8214	25.6422	26.4192	25.9496	25.4618	25.8596
IPMK	Metabolic	8	25.4785	25.1568	25.404	25.1229	25.1812	25.2155	25.7541	25.766	24.8852	25.0539	25.9123	24.2747	24.4983	24.7883	24.4002	24.6315	24.9629	23.7627	24.1667	25.192	24.6459	24.5077	25.1661
NME4	Metabolic	8	25.7515	27.2374	26.7816	27.4134	27.0476	26.6625	27.5549	27.194	26.3841	27.1301	27.0787	25.7567	26.8591	27.9353	26.6085	27.2113	27.7734	26.421	27.3866	27.4714	25.9047	26.9806	27.9102
TK2	Metabolic	7	28.2523	27.1182	27.2795	26.7779	26.33	27.0904	27.8651	27.0549	26.652	26.8597	26.4236	27.6905	27.6242	27.7607	27.1882	27.3241	27.6517	27.9458	27.7097	27.4561	26.9964	27.6709	27.6745
PFKP	Metabolic	6	25.4199	25.0023	25.0422	25.0551	25.3483	25.3183	25.3508	24.8257	25.1057	25.0426	24.902	25.3543	24.5421	25.0367	25.6947	25.2096	24.5188	24.5375	25.0021	24.8795	25.184	24.9146	25.3674
PIP4K2A	Metabolic	6	27.9226	27.7992	27.8827	27.1323	27.0561	27.7682	28.053	27.5344	27.3971	27.3876	28.0257	27.2654	27.1288	27.8501	27.1999	26.8707	27.7816	27.3477	27.6025	27.6372	27.1323	27.1775	27.5457
ADK	Metabolic	4	22.8247	24.019	24.9412	23.9234	24.8798	24.201	24.1336	24.8538	24.0221	23.9593	25.1415	23.9054	24.1395	24.7046	24.3185	23.768	25.8377	24.0611	24.3474	24.8624	24.1438	24.2646	22.9843
NEK9	NEK	47	34.0495	34.0119	33.1731	33.8037	33.4929	34.1983	34.2368	33.8272	33.8833	33.7908	33.5994	33.9317	33.7627	34.1358	33.453	33.5014	33.8993	34.0884	33.9376	33.9713	33.7602	33.3485	33.7382
NEK1	NEK	13	25.2925	25.0208	24.316	25.9043	24.8802	25.5062	26.164	25.187	25.3221	26.1759	24.9035	25.3041	25.4824	25.5284	25.511	25.1549	25.6965	25.4815	25.5282	25.739	25.5064	23.8195	25.4976
NEK2	NEK	10	26.2813	26.6096	25.7757	27.01	26.929	25.7577	26.1719	24.9645	26.348	26.3789	27.1742	25.8475	26.2692	24.9413	26.1635	26.9358	25.2997	25.5827	26.2067	26.5766	26.6684	26.705	26.6439
GAK	Other	41	28.3302	27.754	26.8837	32.4	32.3565	28.4012	27.9036	27.7578	32.754	32.4804	32.3102	28.4603	28.1389	27.2257	32.1622	32.1262	26.93	28.301	28.3612	32.0156	32.3806	31.6417	32.2348
TBK1	Other	34	30.9671	31.0176	30.8536	31.4037	31.6006	31.0009	31.0958	30.918	31.4976	31.3503	31.3089	30.8507	30.5839	30.7002	31.1071	30.939	30.4402	31.0595	31.0252	31.0668	31.2061	30.9278	31.2666
AAK1	Other	32	30.5847	31.0018	31.1367	32.4549	32.6299	30.6472	30.7727	31.1427	32.6909	32.5711	32.8789	30.9809	30.5824	30.5106	32.2751	32.2038	30.3038	30.8354	30.8067	32.6232	32.5818	31.8757	32.7246
IKBKB	Other	30	30.9966	30.682	30.7679	30.8105	30.7778	31.0254	31.5239	30.6671	30.5941	31.0735	30.7613	30.4698	30.8608	30.4659	30.317	30.6556	30.606	30.8514	31.0316	30.6429	30.4276	30.6696	30.7612
BMP2K	Other	29	30.0712	30.2254	30.3064	30.7822	30.8122	30.1625	30.2762	30.1829	30.8175	30.7439	30.5759	29.8067	29.9761	29.335	30.0648	30.1213	29.2353	30.1905	29.7484	29.9646	30.5262	29.9078	30.1659
CHUK	Other	23	29.3663	28.9517	29.1311	29.6999	29.5357	29.7947	30.1808	28.9494	29.5981	29.7422	29.2495	28.8511	28.9985	27.8468	28.4632	29.1219	28.278	28.7855	29.3225	28.8178	29.179	29.2844	28.8562
CSNK2A2	Other	21	32.6889	32.3677	32.7044	31.8293	31.9602	32.3072	32.3548	32.2423	32.17	31.6477	32.5756	32.5212	32.3035	32.2691	31.6435	32.0579	32.2343	32.5004	32.0074	32.3025	31.9049	32.2701	32.3042
PIK3R4	Other	19	27.2471	27.2683	26.9197	27.1897	26.8924	27.6738	27.5227	26.9125	27.9377	27.2984	26.8983	26.8244	27.459	25.8937	26.827	27.5083	25.476	25.465	26.3738	26.1012	27.8119	26.6905	25.9094
ULK3	Other	18	28.4823	28.4394	27.709	29.8897	29.6261	27.7269	27.9638	27.3599	29.388	29.801	29.9347	27.9042	28.2745	27.5162	29.7993	30.2945	27.4947	27.9802	28.3255	29.9743	29.7512	30.2834	30.3051
WEE1	Other	16	26.8371	27.1298	25.8745	28.4807	28.7309	26.4089	27.1738	26.9076	28.0365	28.335	27.9788	26.7229	26.6891	26.2295	27.849	27.642	25.8149	26.3559	26.6823	27.7134	28.0415	27.8496	27.777
TTK	Other	15	27.2754	26.705	26.5749	27.3314	26.7575	27.8226	27.5954	26.5218	27.619	27.7262	26.681	27.3248	27.0953	26.1356	26.0008	26.3311	25.3549	27.0976	26.8385	25.1965	25.7637	25.8173	25.3301
AURKA	Other	14	24.5115	24.7037	23.8545	29.6069	29.6484	23.8102	25.4694	24.036	29.3713	29.7434	30.3792	22.8015	23.8041	22.4829	28.3775	28.4863	23.9441	23.0812	24.3812	28.864	28.4295	29.1374	29.2144
PKMYT1	Other	14	29.2613	28.9967	28.4961	29.8959	29.4305	28.8194	29.3148	28.6547	29.8943	29.9369	29.468	28.8693	28.5759	28.2308	29.7469	29.7117	28.2414	29.2489	28.7517	29.2204	30.0076	29.3998	29.6264
EIF2AK4	Other	12	25.9022	25.1508	25.0286	25.8296	26.5049	25.728	26.2672	26.0758	26.2097	25.8008	25.3655	24.9203	24.6331	24.4447	24.2804	24.9307	24.3316	24.2062	25.2176	24.6873	24.9416	24.5055	24.3817
PLK1	Other	11	25.2485	25.2323	23.6698	27.587	26.8121	25.4417	25.6889	24.5802	27.7337	27.4741	26.9587	24.6742	24.5346	23.3817	26.7437	26.2677	22.3693	24.5585	24.7957	25.6356	27.0369	26.037	25.7151
AURKB	Other	10	25.7038	26.2669	26.5125	26.4544	28.342	25.3295	26.3474	25.9713	26.9263	26.4396	28.5236	24.9955	26.0784	23.987	26.2722	26.4285	24.7934	24.8084	25.1659	26.8544	26.2443	26.2222	27.0073
STK16	Other	10	28.5818	28.1478	28.1384	27.4151	27.3998	27.8887	28.423	28.08	28.2432	27.5314	27.4982	28.6347	28.0682	28.7906	27.8608	27.7652	28.0721	28.1715	28.1355	27.8001	27.906	27.3853	27.7036
CAMKK1	Other	8	25.0929	25.1996	27.1387	24.5872	24.8831	25.287	26.1434	26.3694	24.3494	25.0729	25.9428	25.3677	25.7578	26.5527	24.8393	25.1337	26.6403	25.5467	25.7748	25.9217	24.6452	24.9134	25.7478
TLK1	Other	7	24.8795	25.2732	25.5933	25.6728	25.8658	25.8572	25.7746	25.9379	25.3412	25.5353	25.5256	25.8843	25.9377	25.8009	25.4177	25.3762	25.6087	25.5589	25.5293	25.5226	25.3196	25.6296	25.177
TLK2	Other	7	25.9931	26.0222	26.7934	26.4044	27.0075	26.2192	26.7492	26.514	26.0715	26.5019	26.4821	26.0191	26.3572	26.4612	26.1294	26.0687	25.9273	26.4492	26.6351	26.3398	26.2444	26.0965	26.2252
TP53RK	Other	7	29.1598	29.6314	29.3372	28.6657	29.1331	28.7722	29.5794	29.215	28.324	29.0875	30.0968	29.4078	29.8333	29.9056	28.8404	29.192	30.4446	29.4557	29.7264	29.9679	28.7379	30.0929	30.06
EIF2AK2	Other	6	24.9394	24.5936	23.5396	23.8378	24.374	24.6354	24.7957	22.4574	25.3625	24.2301	24.5949	24.7162	24.3526	25.1589	24.6461	25.1538	24.4562	23.7649	24.4621	24.5505	24.7119	24.7563	24.2012
BUB1	Other	5	23.7116	22.2905	22.8767	24.9487	23.5292	23.9737	23.96	22.4089	24.6328	25.1455	22.4152	23.5293	22.8015	22.9368	24.0489	24.6819	24.0016	24.7948	23.8845	22.4117	24.5344	24.3986	24.4091
PLK4	Other	5	22.9926	24.7356	23.4418	25.4151	25.1639	23.5934	23.9905	23.6574	25.7794	25.2526	25.3183	24.3648	22.8395	23.778	24.9605	24.0008	24.0936	23.4846	24.7444	24.0453	25.0053	24.1069	23.7381
ULK1	Other	4	26.3742	26.141	25.7606	22.1471	26.3663	26.0828	26.3221	25.6439	25.8649	25.6571	25.7717	26.1708	24.7517	25.5389	26.7331	26.0441	25.4661	25.5585	25.8385	25.6016	25.8589	25.4521	25.3613
STK35	Other	3	24.3781	24.2918	24.006	23.5334	25.0063	24.4767	23.5324	22.7333	23.4631	23.7476	24.8909	24.6356	22.9228	23.4273	24.5387	23.8409	22.2801	24.7775	23.6906	23.7197	23.8849	23.835	23.5884
SLK	STE	54	30.7659	30.8997	30.6976	31.405	31.5437	30.9533	31.046	31.2616	31.3112	31.4893	31.705	31.4192	31.2227	31.6866	31.4169	31.527	31.6738	31.4095	31.4817	32.0669	31.6218	31.3485	31.7933
MAP2K2	STE	24	31.574	31.6611	31.9851	31.626	31.7654	31.8041	32.1238	32.1312	31.4214	31.8314	32.1092	31.4337	31.5237	31.9321	31.368	31.5622	31.8202	31.5033	31.5621	31.8163	31.5828	31.4999	32.2133
MAP4K5	STE	23	29.7296	30.2746	30.5837	30.0566	30.8389	29.9528	30.1988	30.4452	29.8949	29.9028	30.4243	29.5271	29.7254	30.1185	29.6125	29.7135	29.803	29.7192	30.0638	29.9191	29.8258	29.5662	30.2493
STK3	STE	21	30.884	30.5964	30.1396	30.9906	30.3828	30.977	31.1042	30.6413	30.8424	31.0278	31.0052	31.2428	31.1859	31.4977	31.04	31.1908	31.4427	31.4513	31.3251	31.5928	31.3889	31.1244	31.2133
STK4	STE	20	31.3828	31.1825	31.3206	31.4843	31.3635	31.2466	31.6145	31.2292	31.3345	31.6504	31.6797	30.8077	30.9957	31.7001	31.1453	31.2639	31.4007	31.4214	31.3132	31.8613	31.2359	31.2663	31.5916
TAOK1	STE	20	28.0565	28.4043	28.1095	28.5146	28.9451	28.3639	28.5864	28.6027	28.3422	28.7256	28.6052	28.2556	28.3506	28.3828	28.405	28.225	28.0436	28.2851	28.5208	28.4384	28.6665	28.3153	28.4603
MAP2K1	STE	19	30.8976	31.1128	31.2557	31.058	31.5135	31.0352	31.4795	31.0673	30.741	31.1603	31.4299	30.6706	30.7449	31.3298	30.759	30.8584	31.1693	31.205	31.2392	31.5128	30.835	31.197	31.3694
PAK4	STE	19	29.2279	29.5872	30.0316	29.6304	30.2995	29.2357	29.4372	29.6622	29.5061	29.3971	30.4593	29.0536	28.9928	29.2539	29.1908	29.2925	29.0991	29.3547	29.3503	29.7569	29.4812	29.4913	29.9249
MAP3K11	STE	18	28.6375	28.5272	28.286	28.6523	28.4335	28.7739	28.8918	28.6229	28.8067	28.5589	28.4019	28.8268	28.8089	28.7003	28.4886	28.5248	28.1181	29.0475	28.9326	28.4008	28.8566	28.377	28.7149
TAOK2	STE	18	27.9528	28.1202	28.3023	28.1715	28.5018	28.0168	28.365	28.2265	27.9361	27.9809	28.242	27.748	28.1808	27.4333	27.7416	27.6791	27.0185	27.7469	28.1357	27.6715	28.2795	27.7814	28.0888
MAP4K4	STE	17	27.5298	29.1152	29.754	27.3959	29.6618	27.6407	27.6964	29.3185	27.4504	27.466	28.1076	27.1342	27.5691	26.484	27.0949	27.2197	25.1786	26.911	27.4703	26.0628	27.4059	26.8152	27.2578
STK10	STE	17	27.1951	27.4219	28.0086	28.1193	28.7364	27.5507	27.6657	28.303	28.1609	28.2987	28.8609	26.9852	26.9018	27.1965	27.5409	27.2117	26.9849	26.9053	27.0182	27.8845	27.4884	27.274	27.8318
MAP4K3	STE	15	27.0424	27.9834	28.9748	27.4584	29.1015	26.8803	27.261	28.1722	27.6351	27.5522	28.3012	26.4719	26.2558	26.0639	26.804	26.8207	25.7279	26.3632	26.3801	27.0612	27.232	26.6461	27.4626
MAP3K3	STE	13	28.106	28.624	28.8043	28.2495	29.02	28.4057	28.6546	28.7923	28.0394	28.4121	28.4198	28.1873	28.3928	28.4571	27.9947	28.0935	28.3871	28.5955	28.5487	28.1493	28.2326	27.9126	28.1608
MINK1	STE	13	25.6528	26.9102	27.62	25.7932	27.9313	26.4907	26.6146	27.2212	25.3679	26.1537	26.7773	26.0571	26.3903	25.7325	25.8714	26.056	25.1323	25.9782	26.5099	25.1607	25.7592	25.7599	25.6178
MAP3K2	STE	12	28.9876	29.2204	28.9657	28.9869	29.0798	29.3654	29.4007	29.1957	28.8804	29.045	28.9543	29.289	29.1458	29.3955	28.983	28.8177	29.2962	29.6083	29.4629	29.3552	29.1872	28.7909	29.1723
MAP2K4	STE	11	27.1792	28.3156	28.3808	27.9274	28.0619	27.5388	28.0159	28.1153	28.1699	28.0744	28.5929	27.2528	27.9051	27.868	27.1874	28.155	28.4375	27.1613	27.8826	28.5702	27.6893	28.6598	28.7381
MAP2K5	STE	11	28.623	28.2044	28.9291	28.3598	28.6745	28.1221	28.7941	28.6675	28.0828	28.2008	28.7246	27.8909	28.2386	28.9922	27.6897	28.3838	28.7282	28.6193	28.7887	28.6965	28.2268	28.5695	28.7843
STRADA	STE	11	27.4165	27.5427	27.4021	26.9529	27.3612	27.1261	27.5439	27.5222	26.7116	27.2001	27.7085	27.3331	27.64	27.9291	27.198	27.4453	28.0082	27.6291	27.9886	27.6411	27.4287	27.6091	27.9246
STK24	STE	9	27.3193	27.9226	28.2678	27.6708	28.6299	28.3695	28.3491	28.4451	27.1577	27.9917	27.9261	27.819	28.0984	28.4686	27.6897	27.6749	28.4988	28.2579	28.19	28.0811	27.8694	27.1281	28.2662
MAP2K3	STE	8	26.0712	27.2327	26.7145	26.8891	27.252	26.0318	26.8655	26.696	25.9464	26.9012	27.5725	25.5863	25.9173	26.5221	26.1508	26.4823	26.5005	25.8355	26.5069	27.0889	26.2481	27.106	27.1457
MAP2K6	STE	7	24.7264	24.4555	24.5207	23.6668	23.8153	24.0873	24.4745	24.2586	22.777	23.3492	23.9795	25.3359	26.2208	26.5598	25.772	26.4833	26.9696	24.8261	25.7046	26.4185	26.2708	26.4241	26.806
MAP3K1	STE	7	23.3377	24.2991	27.2436	23.7586	27.5325	23.4738	23.8097	26.7332	24.7645	25.1849	26.6174	22.6547	21.973	23.8276	22.5809	23.3162	23.2311	24.0729	23.3974	23.0074	23.4074	23.2357	24.0645
TAOK3	STE	6	23.8645	24.5873	28.5409	27.5473	28.6826	24.3918	27.2199	27.6236	25.9388	23.5382	27.0085	25.4	22.2289	24.5958	24.6922	23.21	23.0983	24.8129	23.2058	22.595	27.0575	23.1369	23.6405
MAP3K4	STE	5	24.887	24.1544	24.2367	24.7154	23.2519	25.2418	24.3932	24.4419	25.7485	24.6341	24.7001	24.4502	23.9901	23.414	24.2413	24.6903	23.2104	23.7299	24.643	23.9532	25.7897	24.3502	24.0609
MAP3K7	STE	5	22.4538	22.7933	23.6014	22.1303	26.0492	22.5611	22.4857	25.2287	22.348	22.5375	23.4209	22.6837	22.1823	22.7271	22.1626	22.1337	23.2052	22.2765	22.1301	23.1	22.2206	21.7759	22.4346
PTK2	TK	51	28.4725	28.2533	27.8015	33.4648	33.25	28.5768	28.221	28.1351	33.5935	33.5154	33.2884	28.9264	28.4722	28.3039	33.3994	33.387	27.6086	28.9521	28.9693	33.3892	33.7584	33.3009	33.4856
EPHA2	TK	47	34.7036	34.6397	34.6665	34.8177	35.3706	34.7448	34.7265	34.9536	34.8967	34.8659	35.0627	34.381	34.1332	34.3487	34.3609	34.3563	33.6752	34.5722	34.1992	34.3635	34.5884	34.2109	34.3042
JAK1	TK	46	30.2599	30.1061	30.291	31.3942	31.7322	30.2325	30.3667	30.3651	31.5422	31.4516	31.4789	29.6784	29.8109	29.6477	30.5865	31.0258	29.4723	29.5733	30.0557	31.275	31.2639	30.9715	31.4006
FER	TK	41	20.1662	23.079	19.8236	33.1612	32.6769	22.6663	23.1084	20.5124	32.7176	33.0564	32.9144	21.7042	25.0202	18.4041	33.0828	33.1463	20.8264	21.935	24.6581	33.0344	33.0953	32.8083	32.2915
EPHA5	TK	35	33.0243	32.7991	33.3197	32.3674	32.9009	33.3093	33.2322	33.7367	32.9754	32.8113	33.2464	33.1841	32.9937	33.2318	32.8903	32.8549	32.8199	33.277	32.8166	33.1229	32.9061	32.4844	33.1773
IGF1R	TK	33	29.4219	29.4901	29.5227	29.4274	29.8946	29.4556	29.3574	29.6163	29.5408	29.6158	29.683	29.194	29.0269	29.8892	29.2289	29.3479	29.4755	29.333	29.2633	29.9296	29.3017	28.9404	29.7335
MET	TK	32	29.6534	29.7799	28.8529	30.5202	30.3419	29.7571	30.0527	29.5498	30.2806	30.568	30.2068	28.6474	28.7497	28.435	29.3973	29.2256	28.1481	28.779	28.9311	29.5531	29.4945	29.2771	29.2308
AXL	TK	28	30.6299	30.3153	31.0439	30.2934	31.079	30.578	30.545	31.1263	30.4642	30.3719	31.043	29.3572	29.0869	29.7649	29.2113	29.1139	29.384	29.3872	29.3866	29.7157	29.2953	29.2407	29.5659
EPHA7	TK	28	29.4704	29.6119	30.3937	29.3538	30.2716	30.191	30.0795	30.7098	29.8732	29.9873	30.5848	31.2009	30.9933	31.1271	31.3079	31.1921	30.9748	31.3422	31.4129	31.5576	31.5728	31.2567	31.5523
EPHB4	TK	27	30.4745	30.6667	30.6632	30.5025	30.8788	30.761	30.9	30.9013	30.3846	30.5293	30.5763	31.0461	30.9922	31.2043	30.7429	30.7103	30.7164	31.1417	31.0578	30.9722	31.0167	30.5567	30.9436
ABL2	TK	26	28.6256	29.0056	28.8429	29.3878	29.4128	28.7824	28.9657	28.647	29.183	29.2983	29.2277	28.1346	28.1511	28.177	28.2055	28.4015	27.8325	28.2716	28.0908	28.5262	28.4589	28.0083	28.7123
EPHB2	TK	26	30.921	30.9833	31.1027	30.5746	31.1174	30.8977	31.2081	31.0844	30.5725	30.6608	30.5802	30.992	30.8302	30.9718	30.5789	30.706	30.3415	31.1248	30.8815	30.4395	30.9244	30.1509	30.1504
CSK	TK	24	32.4968	32.6279	32.9616	32.3386	32.6223	32.3325	32.8385	32.7537	32.2449	32.4586	32.8573	32.3535	32.5461	33.0914	32.1763	32.2777	32.9327	32.622	32.769	32.9508	32.353	32.4626	32.7427
TYK2	TK	24	28.6988	28.2099	28.0837	28.1777	28.0152	28.4137	28.8533	28.4091	28.1554	28.0269	27.9519	27.6974	28.2354	27.7739	26.8373	27.7369	27.6339	27.4364	28.5063	27.482	27.7748	27.3944	27.4024
INSR	TK	23	28.2915	27.9158	28.2322	28.0706	28.4432	28.2402	28.1771	28.4038	27.9722	28.0688	27.9877	28.244	28.0642	28.7315	27.902	27.9444	28.314	28.2691	28.229	28.3497	27.8698	27.6271	28.078
ABL1	TK	22	28.8115	29.1969	29.4361	28.8613	29.8422	28.8395	28.9675	29.3429	28.8033	28.9273	29.0418	28.6083	28.7149	28.7291	28.4288	28.3839	28.3	28.9332	28.6532	28.5508	28.7011	28.3495	28.6634
DDR2	TK	22	30.5482	30.1962	30.2636	30.2557	30.5143	31.0766	30.6029	30.6511	30.6917	30.3867	30.5958	29.6842	29.4535	29.9796	29.4832	29.3576	29.8228	30.1453	29.8148	29.9873	29.7918	29.5662	29.6509
FYN	TK	22	31.3166	31.1136	31.2609	31.4238	31.1744	31.248	31.3675	31.2652	31.1447	31.3533	31.0882	30.9086	30.9342	30.7449	30.4935	30.6579	30.4285	31.0188	30.7785	30.6813	30.6483	30.5038	30.4785
PDGFRB	TK	22	29.341	29.6945	29.8899	28.6589	29.7494	29.3078	29.4389	30.2187	28.6064	28.6403	29.7264	28.4912	28.6117	29.5844	28.0548	28.1305	29.3383	28.7246	28.6525	29.3566	28.3243	27.9225	28.949
TNK2	TK	21	22.8494	23.1272	21.8605	28.6151	29.082	23.7444	22.4267	23.7317	28.7363	28.5154	28.8641	25.6445	23.8778	23.6674	28.2716	28.243	23.8141	21.972	23.0277	28.381	28.7037	28.1576	28.6742
LYN	TK	20	29.159	29.1787	29.3975	28.7737	29.2221	28.9649	29.268	29.4807	28.6359	28.9876	29.2036	28.6689	28.7714	29.1745	28.5143	28.614	28.9353	28.9002	29.1216	29.0235	28.7599	28.759	28.9078
DDR1	TK	18	28.4828	28.2032	27.9978	27.7854	27.7823	28.5182	28.5594	28.1915	27.8878	27.857	27.9897	28.2819	28.3164	28.3198	27.7705	28.0061	27.993	28.5362	28.5282	28.0068	27.937	27.739	27.8646
SRC	TK	16	30.4297	30.7521	30.6839	30.3044	30.5532	30.5871	30.5441	30.7878	29.9438	30.1643	30.4195	30.0691	30.1101	30.4633	29.655	29.8901	30.3649	30.1887	30.4491	30.2944	30.1328	29.6768	30.1162
EPHA4	TK	14	26.4575	26.0482	26.7242	26.9256	26.1191	27.2768	26.8984	26.765	28.2194	27.4675	26.4041	23.6956	23.9595	25.0049	24.7627	24.122	24.7793	24.9602	24.7299	24.2648	24.6258	24.8835	24.0745
KIT	TK	14	27.2266	27.4386	27.149	28.3406	28.8035	27.0957	27.2562	27.1699	27.7946	28.1334	27.9245	24.061	24.2533	25.3256	24.282	24.2064	25.0921	24.3541	24.4315	24.349	24.2081	23.913	23.9431
FGFR1	TK	12	27.071	27.2498	27.5941	28.4383	28.699	27.5075	27.6838	27.5195	28.2946	28.6438	28.6785	26.8572	26.9833	27.0192	27.3457	27.8582	26.9367	27.2119	27.0747	28.4249	27.8612	27.5853	27.9537
PTK2B	TK	11	22.8589	24.3466	23.3218	25.793	26.7008	24.3016	22.361	21.8592	26.1669	25.9842	26.6429	25.0131	24.7548	24.5879	26.1738	26.1888	22.7947	24.2103	24.7499	26.1291	26.2844	25.9463	26.1699
YES1	TK	11	30.7117	30.71	31.2283	31.1581	31.3	30.8533	30.8692	31.1846	31.2763	31.4102	31.5939	30.9087	30.7983	30.8309	31.2162	31.1992	30.7053	31.0684	31.3447	31.3239	31.5307	31.1575	31.0409
TEC	TK	10	25.5356	25.5054	25.4638	25.943	26.1885	26.4613	26.5007	25.965	26.627	26.4317	25.7158	25.0713	24.5346	25.1784	24.5612	24.4856	24.4414	24.7671	25.2393	24.8545	24.292	24.5659	24.8187
EGFR	TK	9	25.3967	24.95	25.2539	26.4369	25.6057	25.5448	24.9832	25.7506	26.1346	26.3309	26.4175	26.1042	25.1447	25.3088	26.2501	26.269	24.7884	24.841	24.9612	26.0764	25.7833	24.7648	25.7403
ERBB3	TK	8	25.4397	26.1054	25.855	26.0402	26.3901	25.8016	25.9128	26.0007	26.1859	25.7346	25.6624	23.0612	22.3231	24.3597	23.457	23.9153	23.3961	23.3589	24.2588	25.6782	24.5203	24.2258	24.6889
EPHB1	TK	5	22.9435	23.5127	25.5824	24.4972	26.7074	23.9078	22.9916	25.8829	24.5461	24.2956	26.5532	23.8172	23.553	23.3381	23.2427	21.864	24.5586	23.1619	23.8005	23.7284	22.6168	22.4458	22.7131
RIPK2	TKL	33	32.4549	32.3656	32.3165	32.0652	32.2322	32.5399	32.5505	32.6774	32.2202	32.2965	32.4773	32.684	32.5145	32.9927	32.3107	32.4538	32.683	32.7264	32.7312	33.0402	32.6985	32.4626	32.8626
BMPR2	TKL	20	27.9587	28.46	28.771	28.1431	29.2415	28.1681	28.429	29.0828	27.8862	28.2051	28.9677	28.1006	28.2348	28.4958	27.6581	27.7021	28.3924	28.3928	28.3788	28.2572	28.0178	27.5889	28.0358
IRAK4	TKL	19	28.0819	28.1456	28.2723	28.2337	28.5098	28.1462	28.338	28.23	27.7201	28.3899	28.5231	27.7531	27.8582	28.4245	27.9656	27.986	28.3063	27.989	28.1221	28.4145	28.1232	28.015	28.3232
LIMK1	TKL	16	27.6687	27.8181	27.5122	27.7094	27.6779	27.9743	27.8263	27.6389	28.0011	27.5152	27.6729	27.7457	27.4773	27.7216	27.2045	27.2412	27.7418	27.8058	27.6783	27.6593	27.4864	27.3524	27.4305
ACVR1	TKL	14	30.8945	30.7603	30.5101	30.6456	30.7667	31.1316	31.0509	30.669	30.7144	30.7239	30.5405	31.6363	31.0416	31.4707	30.8589	30.9499	31.1323	31.627	31.1552	30.9992	31.0654	30.6437	30.8825
BRAF	TKL	14	28.6604	28.0638	27.6845	28.0824	27.6249	28.7838	28.9024	27.868	28.805	28.4534	27.8333	28.5122	28.2714	27.794	28.1253	28.2836	27.6395	28.1623	28.5541	27.9258	28.2951	28.5741	27.7757
ILK	TKL	13	28.5504	28.5027	28.4403	27.7431	28.2719	28.2517	28.4072	28.3255	27.4309	27.828	28.7784	28.0993	27.9205	28.288	27.5945	27.8058	28.4211	28.021	28.2535	28.3261	27.8179	28.2201	28.2464
TGFBR2	TKL	13	28.7192	28.6789	28.4172	28.3489	28.464	28.7988	29.1121	28.471	28.3273	28.5399	28.8226	28.6304	28.692	28.4601	28.4586	28.5976	28.0579	28.8482	28.8159	28.6042	28.6559	28.4043	28.2187
IRAK1	TKL	10	25.475	25.3253	25.9063	24.9157	26.0151	26.731	27.2609	26.9889	25.252	26.0206	25.101	24.8558	25.0065	25.5691	24.0447	24.5059	24.8501	25.3437	25.4912	24.5153	24.4258	24.4463	24.5354
LIMK2	TKL	10	28.4548	27.7725	27.679	27.6888	27.563	28.5914	28.1765	28.2854	28.6489	28.1674	27.8435	27.8726	27.713	27.5172	27.8713	28.0105	27.3998	27.5807	27.4375	26.6359	27.8777	26.9616	27.2365
TGFBR1	TKL	9	29.5267	29.603	28.9061	29.4391	29.8115	29.3655	29.3112	29.2769	29.1492	29.4021	29.7551	28.1713	28.162	28.3989	28.2227	28.2445	28.0347	28.3378	28.4439	28.9538	28.4065	28.1696	28.6501
BMPR1A	TKL	7	28.4615	28.3145	28.6723	28.0144	28.834	28.1218	28.5637	28.7829	28.5198	28.3182	28.7371	28.1447	27.8559	28.1878	27.7228	27.792	27.8918	27.7542	28.0821	28.4865	28.0323	27.6859	27.7705
ARAF	TKL	6	24.4283	24.5244	25.4114	25.7032	25.8356	24.6493	25.0675	25.9748	24.9563	24.6884	24.9148	23.4402	23.9434	24.1104	24.1205	24.6861	24.4235	22.1153	24.2598	24.6363	24.0349	24.2698	24.5741
ACVR1B	TKL	4	24.6821	24.5349	24.8171	24.7218	25.3116	25.3271	24.3588	25.0982	24.8314	24.6046	24.5702	23.8767	23.5792	24.2093	24.5189	25.9322	23.3667	24.2549	24.3664	25.2524	24.2142	24.121	24.1423
ACVR2A	TKL	3	23.8667	23.4764	23.4238	23.9897	23.805	24.0205	23.4871	24.178	23.8456	23.5622	23.495	23.9987	21.9635	22.8532	23.5532	23.8337	22.6936	22.3089	22.6418	23.7861	22.5438	22.2136	23.0586
TESK1	TKL	3	23.9934	23.3403	23.7463	23.7267	23.7848	23.9314	24.2862	23.9074	23.5586	23.8751	23.7822	23.9178	24.9305	23.9144	23.8813	24.9156	24.1253	24.4047	24.7676	23.5064	23.0607	24.8193	24.6228

## Sheet: Syn5-Brig-vs-DMSO
Kinase	log2 FC	neg log p adj	neg log p adj (sig)
NUAK2	-4.06154		3.46283
PTK2	-5.15479		3.23301
CAMK2G	-1.18792		3.00139
RPS6KA3	-2.42763		2.91659
GAK	-4.49396		2.8532
JAK1	-1.1695		2.82468
FER	-10.8005		2.29737
TNK2	-5.33908		2.0483
AAK1	-1.85945		2.03004
AURKA	-5.39279		1.83106
SIK2	-2.64624		1.79099
ULK3	-2.02434		1.75017
RPS6KA4	-0.840487		1.65522
CLK2	-2.39065		1.57448
KIT	-0.776896		1.57409
FGFR1	-0.968695		1.55407
RPS6KA1	-0.810554		1.48163
MARK3	-2.82857		1.4729
BMP2K	-0.505199		1.4659
PLK1	-2.15191	1.2269
PTK2B	-2.31714	1.21489
CHKB	0.512273	1.21395
IRAK1	1.53575	1.20479
WEE1	-1.2867	1.20297
MARK2	-1.51315	1.19276
MELK	-1.9208	1.18622
MAP3K2	0.360753	1.18549
TLK1	0.389181	1.17832
EPHB4	0.357335	1.17736
CAMK2D	-1.2491	1.17314
EPHB2	0.458885	1.17036
ABL2	-0.437979	1.16671
TBK1	-0.380711	1.1624
BUB1	-1.19483	1.11981
PLK4	-1.2992	1.11861
DDR1	0.511541	1.11447
SIK1	-1.89344	1.11178
EGFR	-0.868115	0.926835
INSR	0.264129	0.922224
RPS6KA2	-1.77088	0.90638
PRKCA	0.39034	0.89449
MTOR	0.43516	0.891248
PKMYT1	-0.836763	0.884089
YES1	-0.457802	0.866998
ROCK2	0.543118	0.859316
TYK2	0.513968	0.85112
MET	-0.565263	0.819421
MARK1	-2.01898	0.813474
SRC	0.463792	0.790685
CSNK1G1	0.424486	0.788499
RIPK2	0.257947	0.784944
PRKD2	-0.42451	0.781663
SLK	-0.414846	0.764184
STK24	0.696035	0.656652
RPS6KB1	-0.89102	0.618228
TK2	0.691703	0.569012
LATS1	-0.215354	0.528086
NEK2	-1.00233	0.522762
PIP4K2C	0.262405	0.503295
NEK9	0.329609	0.492362
PI4K2B	0.826543	0.489715
PHKG2	-1.02927	0.483679
AURKB	-1.41376	0.479992
MAPK11	0.678764	0.478806
PRKDC	0.292236	0.477857
SIK3	-0.31734	0.475888
EPHA5	0.415033	0.472561
CDK16	0.244694	0.471604
TESK1	0.30302	0.465757
MAP3K3	0.327117	0.458216
CDK4	-0.347014	0.448111
STK11	0.468123	0.447798
ACVR1	0.290916	0.443235
STK10	-0.600356	0.442931
ROCK1	0.32624	0.352201
MAP2K4	-0.3891	0.338883
IGF1R	-0.136745	0.325479
CSNK1G2	0.536675	0.313132
FN3K	0.47445	0.312575
RPS6KA5	1.11639	0.30812
CSNK1G3	0.293838	0.30042
CHEK1	-0.712643	0.29793
PDGFRB	0.664077	0.289658
PRKD1	-0.502808	0.287698
EPHA2	-0.133483	0.287031
CAMKK1	0.811563	0.286805
GSK3A	0.0992165	0.286627
MINK1	0.675844	0.28539
PRKD3	-0.699855	0.281684
MAP2K6	0.402327	0.270688
STK16	0.372983	0.266868
LYN	0.295529	0.265698
PIP5K1C	0.547813	0.26386
PDXK	0.296694	0.261566
PIKFYVE	0.543818	0.259491
MAPK1	0.222598	0.257821
DDR2	0.218812	0.249217
MAP3K11	0.173709	0.244713
SRPK1	-0.255641	0.240697
ULK1	0.251732	0.24053
MAPK8	-0.238642	0.224624
CDK6	-0.565765	0.223454
STK4	-0.19146	0.2227
PKN2	-0.146823	0.221328
FYN	0.0981579	0.215309
ACVR2A	0.260977	0.21384
TAOK2	0.149766	0.205073
STK17A	0.342655	0.196877
PIP4K2B	0.216604	0.19425
MAP2K2	0.232359	0.190314
TGFBR2	0.230716	0.175171
MAP4K4	0.543821	0.165611
CHKA	0.111693	0.163716
PAK4	-0.34247	0.163334
PRKACA	0.302052	0.162478
ARAF	0.377364	0.162199
IKBKB	0.262511	0.161947
CDC42BPB	0.0986506	0.159863
CDK17	-0.326071	0.149964
ACVR1B	0.259312	0.148311
MAP4K3	-0.391678	0.148184
CDK19	-0.0901623	0.146021
PFKP	0.148156	0.139674
CDK7	-0.299745	0.139553
EIF2AK4	0.231681	0.138588
IPMK	0.294722	0.138448
EPHB1	-0.87091	0.13814
NME4	0.272874	0.136275
ILK	0.31575	0.135786
ABL1	0.125835	0.133167
TGFBR1	-0.117598	0.13266
FN3KRP	0.0809491	0.132505
MAP2K5	0.19187	0.131375
MAP3K4	-0.335244	0.130611
MAPK14	0.195629	0.129549
AGPHD1	0.286807	0.129426
CSNK1D	-0.225015	0.129155
EPHA4	-0.383609	0.128337
MAP3K7	0.656358	0.127069
PIP4K2A	0.181726	0.126238
MAP3K1	-0.849993	0.126051
CDK5	0.265424	0.125897
TLK2	0.142291	0.124624
MAPK3	0.276725	0.12347
CSNK2A2	0.170354	0.120772
EPHA7	0.178352	0.113323
STRADA	0.190664	0.112856
BCKDK	0.293643	0.111089
STK35	-0.270479	0.108292
MAP4K5	0.124929	0.107047
AGK	-0.13556	0.10676
SRPK2	0.169616	0.106735
PRKAA2	0.265291	0.0974449
BMPR2	0.206974	0.0967298
CSK	0.121309	0.0959989
LIMK1	0.0834433	0.0953526
LIMK2	0.131157	0.0952985
CDK2	-0.218279	0.0933166
MAP2K3	-0.275601	0.0924086
TAOK3	0.811265	0.0922996
DMPK	0.186304	0.0903526
AXL	0.123366	0.084053
MAPK9	-0.0785109	0.0802113
BRAF	0.154163	0.0635629
NEK1	0.151913	0.0625479
CDK1	-0.0888557	0.0622129
MAP2K1	0.083559	0.061968
DAPK3	-0.188361	0.06154
PIK3CA	0.142311	0.0600763
DCK	-0.105486	0.0599434
STK3	-0.0509993	0.0597183
NLK	0.284939	0.0591267
TAOK1	-0.0399933	0.0532939
CHUK	0.111671	0.052968
ERBB3	0.0440871	0.0458874
PRKACB	0.0620079	0.0434709
RIOK2	-0.0578499	0.0407641
PIK3C3	-0.0720628	0.0399385
GSK3B	0.0298475	0.0378753
PRKAA1	-0.0351429	0.0218985
BMPR1A	-0.0355708	0.0211547
TEC	0.0508111	0.0188953
IRAK4	0.0270608	0.00841075
PIK3R4	-0.00847499	0.0072903
STK17B	-0.0755164	0.00684355
CDK14	0.00793711	0.00558649
CSNK1E	-0.00858561	0.00552618
ADK	0.0218099	0.0048841
TTK	-0.0288169	0.00482614
TP53RK	0.0193952	0.0046124
EIF2AK2	-0.0218627	0.00345021
VRK2	0.020401	0.00332572
CSNK1A1	-0.0289332	0.00241223
CDKL5	-0.0504055	0.00193169
CDK9	0.0288022	0.00133966

## Sheet: Syn5-Combo-vs-DMSO
Kinase	log2 FC	neg log p adj	neg log p adj (sig)
NUAK2	-5.19674		3.25698
PTK2	-5.28999		2.78015
JAK1	-1.27192		2.63266
AURKA	-5.47475		2.23137
PLK4	-2.50091		2.18945
SIK1	-2.1842		2.17907
GAK	-4.85886		2.16939
RPS6KA4	-0.713822		2.16212
RPS6KA3	-2.56192		2.15119
TNK2	-5.57183		2.14865
FER	-11.8732		2.14229
SIK2	-2.63579		2.13314
AAK1	-1.80591		1.99984
MELK	-1.80229		1.58503
EGFR	-1.09413		1.57605
CLK2	-2.57271		1.56569
EPHB2	0.397795		1.50253
FGFR1	-1.23398		1.44955
TBK1	-0.439532		1.36162
SLK	-0.714102		1.30165
BMP2K	-0.511417	1.24215
GSK3B	-0.300741	1.24066
KIT	-0.679412	1.23116
ULK3	-1.49765	1.21295
PLK1	-2.67198	1.13255
MARK2	-1.44795	1.08996
MARK3	-3.6415	1.08852
EPHA2	-0.271844	1.04023
PTK2B	-2.30555	1.02037
SRPK1	-0.500762	1.0049
CHKB	0.550056	0.961569
WEE1	-1.50299	0.94951
CAMK2G	-1.20779	0.943911
RPS6KA2	-2.20639	0.939493
ABL2	-0.411642	0.912167
PRKD2	-0.665845	0.911253
RPS6KB1	-1.287	0.905231
FN3K	0.722203	0.83429
RPS6KA1	-0.675848	0.825152
PKMYT1	-0.848365	0.772049
CAMK2D	-0.871994	0.746425
MET	-0.923063	0.72037
MARK1	-2.19073	0.702722
MAPK1	0.498271	0.664951
STK10	-0.898304	0.664671
TEC	-0.756552	0.659596
YES1	-0.543478	0.655848
IGF1R	-0.13495	0.641364
SRC	0.446035	0.640521
GSK3A	-0.174712	0.631391
LATS1	-0.388873	0.611637
TK2	0.904913	0.566264
MAP2K6	0.696358	0.565894
BUB1	-1.4138	0.562235
TAOK1	-0.367558	0.562114
PKN2	-0.426937	0.559425
PDXK	0.403568	0.508694
CSNK1D	-0.606349	0.496666
DDR1	0.316437	0.489677
PRKD1	-0.944414	0.459867
STK4	-0.259633	0.45831
MAPK11	0.749984	0.458286
CDK16	0.120418	0.455795
CHUK	-0.380231	0.455779
CHKA	0.235441	0.452763
RIOK2	-0.5633	0.432393
MAPK3	0.617722	0.429771
STK3	-0.418493	0.428542
STK16	0.531726	0.427655
PRKD3	-0.814647	0.424209
CDK4	-0.630425	0.418875
PIP4K2C	0.271685	0.394124
ULK1	0.327373	0.375471
AURKB	-1.13543	0.362129
EPHA4	-0.953725	0.361767
LYN	0.302701	0.355037
MAP4K4	1.12501	0.343964
PDGFRB	0.650783	0.340591
CSNK2A2	0.455921	0.33165
DDR2	-0.222058	0.330718
TYK2	0.286056	0.282072
CDK5	0.504992	0.278467
MAP3K4	-0.601534	0.260856
STK35	-0.763355	0.238019
MAPK14	0.328814	0.234696
PI4K2B	-0.457655	0.231839
PRKAA1	-0.355396	0.222455
ILK	0.485399	0.211893
PRKACA	0.361311	0.211346
PIP4K2A	0.26465	0.210376
EIF2AK4	-0.43145	0.209568
EPHB4	0.10471	0.207712
TTK	-0.490295	0.207628
NEK1	-0.590687	0.205942
STK17A	0.346087	0.205107
DAPK3	-0.684825	0.202422
ABL1	0.224033	0.200362
NEK2	-0.411453	0.19963
INSR	0.13691	0.197389
CDKL5	-0.572087	0.187525
MAP3K2	0.0980307	0.1652
PHKG2	-0.525578	0.16181
TLK1	-0.218732	0.156668
CDK17	-0.343514	0.154338
STK17B	-1.34016	0.151235
PIK3C3	-0.335739	0.14747
RPS6KA5	0.665954	0.147041
PFKP	0.138023	0.143316
MINK1	0.628027	0.136299
SRPK2	-0.23151	0.133536
EPHA7	-0.32311	0.133213
EIF2AK2	-0.891237	0.132417
MAP3K3	0.221042	0.131948
STRADA	0.247049	0.130715
ROCK2	0.178061	0.129589
CAMKK1	0.688704	0.128529
MAP2K5	0.249463	0.127958
MTOR	0.119437	0.127536
CSK	0.17518	0.105513
MAP2K4	-0.32055	0.103243
PIK3R4	-0.233108	0.102374
CDK1	-0.186841	0.102318
LIMK2	-0.251172	0.101589
MAPK9	-0.110746	0.100909
BCKDK	0.336836	0.100672
TESK1	-0.414433	0.0981264
PRKDC	0.10437	0.097435
MAP3K11	-0.105602	0.0863114
EPHB1	-0.658223	0.0702572
ACVR2A	0.103412	0.0650489
STK11	0.155495	0.0625155
BRAF	-0.227648	0.0547896
AGK	-0.0976912	0.0544345
VRK2	-0.22918	0.0534512
NME4	-0.274116	0.052556
RIPK2	0.0476634	0.051572
CDK2	0.19725	0.0494128
CSNK1G3	-0.0896651	0.0487039
DMPK	0.171117	0.0479353
CDK9	0.219107	0.0469769
TAOK2	0.0720628	0.0465216
PRKCA	-0.077638	0.0464729
ACVR1	0.0620607	0.045099
ROCK1	0.103539	0.0427411
MAP3K1	-0.562115	0.036613
STK24	0.144751	0.0363833
CDK6	-0.144746	0.0354088
MAP4K5	0.121967	0.0350063
CDC42BPB	-0.0468025	0.034865
PAK4	-0.171963	0.0345205
DCK	-0.172503	0.0343974
LIMK1	-0.0633926	0.0340955
TP53RK	0.206699	0.0333193
MAP3K7	0.180721	0.0328745
PRKAA2	0.139079	0.0297659
CSNK1G1	0.0493539	0.0292402
FN3KRP	-0.0508703	0.0287825
SIK3	-0.057457	0.0286123
TGFBR1	-0.0902398	0.0276648
FYN	0.0349744	0.0274985
IRAK1	0.111025	0.0272798
TLK2	-0.0822449	0.0240501
MAP4K3	0.170685	0.0232994
BMPR1A	-0.0422827	0.0222243
CDK7	0.0745761	0.0217271
ERBB3	-0.0609118	0.0176765
MAP2K3	-0.13391	0.0169842
TGFBR2	0.0418352	0.0164325
NLK	0.163746	0.0159975
EPHA5	0.0366554	0.0152772
CSNK1E	-0.0586281	0.0151997
IPMK	0.0625986	0.0135885
IRAK4	-0.0444298	0.0134963
MAP2K2	-0.0472698	0.0131142
ARAF	-0.065136	0.0107985
CDK19	0.0775076	0.00920033
PIKFYVE	-0.0755793	0.00829675
MAP2K1	-0.021738	0.0072591
MAPK8	0.015372	0.00711229
ACVR1B	0.00931358	0.00651419
PIP4K2B	0.0217501	0.00614309
ADK	0.0767428	0.00533759
AXL	0.0366592	0.00476318
IKBKB	0.00587146	0.00473376
BMPR2	0.0435702	0.00469221
PIP5K1C	-0.0286954	0.00466328
AGPHD1	0.0455023	0.00389875
CHEK1	0.00803884	0.00357114
PIK3CA	-0.0188268	0.00343503
CSNK1A1	-0.0424779	0.00312852
CSNK1G2	-0.0199045	0.00253784
CDK14	-0.0112158	0.00222961
TAOK3	-0.0362492	0.00142597
NEK9	-0.0129979	0.000864938
PRKACB	-0.000101725	0.000108436

## Sheet: Syn1-Brig-vs-DMSO
Kinase	log2 FC	neg log p adj	neg log p adj (sig)
MARK1	-2.07806		1.55696
SIK2	-2.47596		1.53689
GAK	-4.22168		1.52283
MARK3	-3.12941		1.5168
FER	-10.2586		1.45447
RPS6KA3	-2.52809		1.42801
TNK2	-5.57393		1.42697
ULK3	-2.17976		1.42657
JAK1	-1.51154		1.38431
PTK2	-5.00497		1.37196
CAMK2G	-0.97152		1.35607
CAMK2D	-1.18343		1.34938
MARK2	-1.47761		1.33244
LIMK1	0.318896		1.31839
WEE1	-1.60499		1.31658
FGFR1	-0.725637	1.26015
MAPK9	-0.251621	1.25194
RPS6KB1	-1.36968	1.25062
AURKB	-1.56871	1.24239
AAK1	-1.74544	1.23445
AURKA	-5.12493	1.1604
RPS6KA4	-1.17278	1.03449
IRAK1	0.759199	0.85304
MELK	-2.5097	0.839498
SRPK1	-0.888032	0.835617
PTK2B	-2.21525	0.827981
CLK2	-1.54861	0.802436
NEK2	-0.976079	0.802144
MAP3K3	0.408461	0.79286
BMPR2	0.507132	0.783805
STK10	-0.561945	0.76507
MAPK8	-0.45031	0.687021
CDK6	-1.08737	0.676104
INSR	0.41239	0.664915
STK16	0.461395	0.652957
MAP4K3	-0.956485	0.647794
MET	-0.71477	0.604647
DDR1	0.505576	0.583941
RPS6KA1	-1.06548	0.58165
PLK1	-2.35518	0.577228
PKMYT1	-0.930633	0.575407
PRKACB	0.216687	0.549845
MAP3K2	0.405697	0.54489
ERBB3	-0.807057	0.530476
NEK9	0.359496	0.528335
CHEK1	-0.275157	0.525259
KIT	0.604527	0.513736
PRKCA	0.370322	0.46861
PFKP	-0.469229	0.46826
STK17B	-0.626798	0.465744
CHKB	0.383397	0.464299
ACVR1	0.440999	0.454188
PAK4	-0.364424	0.451313
SRC	0.359	0.450034
LYN	0.176843	0.449242
ROCK2	0.407386	0.442711
RPS6KA5	0.824231	0.438587
DDR2	0.257968	0.426947
STK3	0.164154	0.370881
SRPK2	-0.814613	0.366168
CDK4	-0.614499	0.365267
CAMKK1	0.885101	0.361552
CHKA	-0.479694	0.329153
GSK3A	0.259369	0.326801
CSK	0.255118	0.324781
PDXK	-0.171698	0.322683
ROCK1	0.287784	0.31862
RPS6KA2	-1.5314	0.318301
PRKD2	-0.389936	0.316185
EGFR	-0.565912	0.315533
PIP4K2A	0.2921	0.315251
STK24	0.561009	0.314858
PIK3R4	-1.03233	0.313888
CSNK1A1	-0.225152	0.297467
DMPK	0.243026	0.281976
MAP2K3	-0.552296	0.277781
PRKD3	-0.766794	0.264658
BMP2K	-0.475245	0.259727
TLK1	0.190231	0.249652
STK17A	-0.242647	0.248986
ADK	0.951179	0.247172
ABL2	-0.328227	0.24662
TTK	0.793261	0.245517
PDGFRB	0.506509	0.243881
TK2	0.321829	0.241563
EPHA7	-0.217318	0.237223
IKBKB	0.210218	0.236743
CSNK1G3	0.287548	0.234654
CDK2	-0.396393	0.232474
MAP3K4	-0.872508	0.230453
TBK1	-0.291819	0.227587
PIP5K1C	0.496468	0.224141
TAOK2	-0.416221	0.214608
TAOK1	-0.197499	0.214219
STRADA	0.221181	0.210448
MTOR	-0.453593	0.209284
EPHA4	0.295195	0.209153
FYN	0.198399	0.207881
IPMK	-0.47579	0.206652
NEK1	0.627558	0.2063
MAP2K4	-0.535301	0.20618
CDK14	-0.106503	0.204964
EIF2AK2	-0.328761	0.204934
CDK16	0.238417	0.204607
MAP2K5	0.185166	0.204263
SIK1	-0.376649	0.203386
DAPK3	-0.378706	0.203361
PRKDC	-0.535411	0.203342
DCK	-0.368357	0.202911
EPHB2	0.374069	0.202679
MAP2K6	-0.66684	0.202314
MAP3K7	0.393557	0.201193
GSK3B	0.153144	0.198657
CDK19	0.248027	0.193291
CHUK	-0.311201	0.184557
CDK1	-0.306004	0.183081
AGK	0.397622	0.182933
TYK2	0.334995	0.182362
TEC	0.25706	0.181401
ARAF	-0.693437	0.177601
MAP4K4	-0.639675	0.17403
YES1	-0.203583	0.158827
ILK	0.137082	0.137725
PIK3C3	-0.375534	0.135718
PIP4K2B	0.13788	0.134693
PHKG2	0.213168	0.134672
STK11	0.239625	0.133258
BUB1	-0.220438	0.132853
FN3K	0.259146	0.131494
TGFBR1	-0.13662	0.131468
PRKD1	-0.282352	0.13082
EPHA2	-0.218999	0.130495
PRKACA	0.388832	0.128696
CDK5	0.261143	0.123653
TLK2	0.148497	0.12277
TAOK3	-0.905989	0.122657
EPHB4	0.132958	0.121361
CSNK1G2	-0.827735	0.120839
PKN2	-0.119972	0.112065
CDK7	-0.249991	0.104551
PRKAA1	-0.190335	0.101967
CDKL5	0.116571	0.101927
SIK3	-0.188951	0.101737
PIK3CA	-0.138123	0.0981664
MAPK11	-0.210871	0.0973125
BMPR1A	0.0797958	0.0962345
AGPHD1	0.117851	0.096158
PIKFYVE	0.203385	0.0961339
NUAK2	-0.427961	0.0960614
MAP2K2	-0.136803	0.0956713
TGFBR2	0.147664	0.0937132
ACVR1B	-0.163191	0.0910504
MAP2K1	0.0707061	0.0811781
SLK	-0.0661844	0.08012
LATS1	-0.119803	0.0789648
TESK1	0.264944	0.0783198
EPHA5	0.115247	0.077146
CSNK2A2	0.087616	0.0753175
CDK17	-0.119125	0.0745758
CSNK1E	0.0971031	0.0730462
TP53RK	0.245283	0.0727905
LIMK2	0.114093	0.0725528
MINK1	0.161142	0.0725236
PRKAA2	0.133898	0.066809
NME4	0.26184	0.0663876
RIPK2	0.0390015	0.0639181
ULK1	0.0635961	0.0622861
RIOK2	-0.0281722	0.0612926
PLK4	-0.175926	0.0599841
CSNK1G1	-0.0455799	0.0572015
MAPK1	0.0639267	0.0560629
CDK9	-0.044824	0.0556489
ABL1	0.0574862	0.0508822
BRAF	-0.0963357	0.0501212
STK35	-0.186706	0.0487687
PI4K2B	-0.116586	0.0448335
MAPK14	-0.0575218	0.0402962
ACVR2A	-0.0571938	0.038129
AXL	0.0186532	0.034267
CDC42BPB	0.054437	0.034263
BCKDK	0.0439256	0.0321888
VRK2	0.0481567	0.0300372
MAP3K11	0.0499255	0.0297321
CSNK1D	-0.0288913	0.0289415
IGF1R	0.032039	0.0277346
IRAK4	-0.0146834	0.024962
STK4	0.0138041	0.023522
FN3KRP	-0.0134366	0.0225961
PIP4K2C	-0.0210546	0.0216676
MAP4K5	-0.0184587	0.0207992
MAPK3	-0.0222626	0.0196433
EIF2AK4	-0.0244916	0.0181488
MAP3K1	-0.00203323	0.00184044
NLK	0
EPHB1	0

## Sheet: Syn1-Combo-vs-DMSO
Kinase	log2 FC	neg log p adj	neg log p adj (sig)
RPS6KA3	-2.68031		3.16635
PTK2B	-2.66173		2.90031
PTK2	-4.94749		2.75912
AURKA	-5.76223		2.25369
SIK2	-2.54309		2.24304
SIK1	-1.20623		2.23274
JAK1	-1.49965		1.97095
MELK	-2.6737		1.93757
MARK1	-2.311		1.85938
MARK3	-3.00926		1.8566
GAK	-4.14411		1.84169
RPS6KA4	-1.34722		1.79339
DDR1	0.459173		1.74647
RPS6KA1	-1.02099		1.73641
WEE1	-1.3422		1.72685
ULK3	-2.21491		1.7237
MARK2	-1.57263		1.71328
BUB1	-1.05034		1.71268
CLK2	-2.39274		1.67743
FGFR1	-0.846835		1.67094
TNK2	-4.42094		1.67048
CAMK2D	-1.3245		1.51998
CAMK2G	-1.10032		1.50615
MET	-0.723463		1.4678
AAK1	-1.70275		1.44781
FER	-11.0222		1.44742
RPS6KA2	-1.81996		1.42781
GSK3A	0.219628		1.38987
RPS6KB1	-1.598		1.3753
PKMYT1	-1.11926	1.11257
FYN	0.319064	1.00161
CHEK1	-0.67456	0.913335
SIK3	-0.469735	0.893552
PLK1	-2.06614	0.893534
TLK1	0.49888	0.890882
MAPK8	-0.374953	0.857866
RIOK2	-0.265247	0.822257
TBK1	-0.421921	0.795845
PAK4	-0.532408	0.787664
PRKACB	0.607581	0.776754
STK16	0.832867	0.775632
TTK	1.21487	0.774664
MAP4K3	-0.849667	0.774574
IRAK1	0.674641	0.764531
EPHA7	-0.353505	0.753107
STK35	-0.819378	0.727253
RPS6KA5	0.720091	0.723517
STK10	-0.503553	0.672674
PIK3CA	0.292346	0.664606
YES1	-0.397068	0.643717
STK11	0.746045	0.634686
SRPK1	-0.486802	0.631328
NEK2	-0.98646	0.619067
CDK4	-0.907665	0.613607
AGK	0.532408	0.592316
ACVR1	0.519016	0.586784
LIMK1	0.225101	0.585035
CSNK1A1	-0.396769	0.570133
MAPK9	-0.268004	0.547206
AURKB	-1.47097	0.542772
PRKD3	-0.608204	0.49897
BMPR2	0.396218	0.493767
INSR	0.488266	0.478341
MAP2K3	-0.824688	0.474637
BCKDK	0.328859	0.459192
EPHB2	0.522786	0.454554
CDK6	-0.841476	0.44668
MAP3K3	0.243748	0.442818
NEK9	0.327749	0.440109
BMP2K	-0.494063	0.433349
CSNK1G2	0.51128	0.413983
TYK2	0.378328	0.41245
PIKFYVE	0.488396	0.410999
CSNK1G3	0.351632	0.410674
MINK1	0.34765	0.410222
ARAF	-0.461572	0.410192
ACVR2A	-1.08363	0.40724
MAP2K4	-0.687154	0.401683
ADK	0.807027	0.378878
MAP3K1	-0.880658	0.376942
CAMKK1	0.790607	0.375454
BMPR1A	0.233194	0.355164
PRKCA	0.452534	0.354371
ROCK1	0.306827	0.352106
ACVR1B	-0.270744	0.351937
MAP3K7	-1.28333	0.34939
TAOK3	-1.80154	0.349019
TEC	0.369221	0.348972
STK17B	-0.675227	0.348954
EPHB4	0.241847	0.348071
MAP3K2	0.226646	0.347212
CHKA	-0.447194	0.346774
PRKD2	-0.305867	0.345512
EPHB1	0.980893	0.34337
CHUK	-0.541054	0.324965
PDXK	-0.216531	0.323909
TAOK1	-0.151009	0.323312
ERBB3	-1.02915	0.322562
CSNK2A2	0.204815	0.319699
GSK3B	0.17195	0.30698
CHKB	0.340568	0.300947
MAP3K4	-0.782188	0.300497
EPHA5	0.280561	0.300441
KIT	0.52525	0.29943
PIP5K1C	0.489857	0.297088
FN3K	0.441264	0.296732
SRC	0.238906	0.283148
DCK	-0.549808	0.276314
LATS1	-0.129978	0.276057
AGPHD1	0.235466	0.274547
SRPK2	-0.415214	0.270973
ABL2	-0.238963	0.268605
LIMK2	0.342351	0.267467
MAP2K6	-0.461472	0.265075
TGFBR2	0.167851	0.262589
CDC42BPB	0.191424	0.259829
PDGFRB	0.497143	0.251569
EIF2AK2	0.298091	0.25125
TK2	0.244547	0.249353
ROCK2	0.231233	0.23742
TGFBR1	-0.164698	0.236873
PRKACA	0.505344	0.235565
TAOK2	-0.262562	0.232758
PHKG2	-0.52804	0.232367
IPMK	-0.252791	0.232248
STK24	0.374088	0.228303
ABL1	0.112789	0.22211
CDK17	-0.136253	0.220792
PLK4	-0.587844	0.220312
PI4K2B	-0.891991	0.202988
MAP3K11	0.129171	0.195016
STK17A	-0.234444	0.19303
CDKL5	0.201972	0.192707
CDK1	-0.295059	0.191357
PKN2	-0.151549	0.190897
NEK1	0.343379	0.190343
MAP2K1	-0.218688	0.189684
MAPK11	0.365858	0.183074
SLK	-0.145046	0.173475
CDK7	-0.333534	0.163315
ULK1	-0.747204	0.1452
PFKP	-0.177649	0.144373
DAPK3	0.164385	0.144303
PRKAA2	0.143516	0.143549
PRKD1	-0.212828	0.14198
EPHA4	-0.307928	0.140539
CSNK1G1	0.15123	0.140351
TLK2	0.0904547	0.139598
STK4	-0.196781	0.137683
IRAK4	-0.141902	0.135361
CDK9	-0.166599	0.125547
CSK	0.144225	0.122851
DMPK	0.110654	0.122771
EPHA2	-0.0801964	0.122202
MAPK14	-0.16419	0.117024
CDK14	-0.121572	0.116312
PIK3C3	-0.182506	0.114997
CDK16	0.110317	0.11445
STK3	0.0666116	0.114391
PIP4K2A	0.129597	0.109713
MAP2K2	-0.135489	0.10936
VRK2	0.11212	0.0921813
TESK1	-0.194795	0.0896622
MAP2K5	-0.152968	0.0848209
PRKAA1	-0.111017	0.0786642
LYN	0.0627187	0.0759047
MTOR	0.0745226	0.0747595
NUAK2	0.156317	0.0727721
CDK2	-0.108369	0.0683992
MAP4K5	-0.0900847	0.0673904
RIPK2	0.0558853	0.0564888
PRKDC	-0.103264	0.0511359
EIF2AK4	0.0564162	0.0470593
MAP4K4	-0.0972112	0.0463704
PIP4K2B	0.0575377	0.0453932
MAPK3	-0.0920149	0.0405728
CSNK1E	0.0577037	0.0370975
PIP4K2C	-0.0407486	0.0368657
DDR2	0.036136	0.0368206
EGFR	0.0897872	0.035592
TP53RK	0.0852559	0.0325643
AXL	0.0357106	0.0279898
IKBKB	-0.0206521	0.0268368
IGF1R	0.0448399	0.0254698
FN3KRP	0.0154546	0.0247271
PIK3R4	-0.0782146	0.0234282
CSNK1D	-0.035792	0.0233461
STRADA	-0.0200551	0.0232361
NME4	-0.0814292	0.0230675
MAPK1	-0.0288416	0.0230022
CDK19	-0.0381222	0.0225201
BRAF	-0.0224279	0.0193008
ILK	0.00782204	0.0125929
CDK5	-0.0130018	0.0108268
NLK	0
