# Supplementary material for: Brigatinib causes tumor shrinkage in both NF2-deficient meningioma and schwannoma through inhibition of multiple tyrosine kinases but not ALK
Source: PLoS One. 2021 Jul 15;16(7):e0252048. doi: 10.1371/journal.pone.0252048 (PMC8282008; doi:10.1371/journal.pone.0252048)
Supplement: S4 Table — (XLSX) [file pone.0252048.s017.xlsx]

## Sheet: log2LFQ
Kinase	Family	Razor + unique peptides	8	7	6	5	4	3	2	1
Treatment			1000	100	10	DMSO	1000	100	10	DMSO
CLK1	CMGC	2	22.781	19.8035	20.7926	21.6783	20.8453	21.6148	20.7988	21.9092
HIPK2	CMGC	2	20.4364	19.2909	20.5779	19.9331	21.0893	21.4071	20.5966	21.1303
NLK	CMGC	2	19.9366	18.9721	20.6448	20.5189	21.0611	20.8237	20.8067	21.6793
ADCK1	Atypical	3	18.1516	21.2596	20.5876	21.0406	21.2536	20.5764	20.612	18.7105
TRIM28	Atypical	3	24.6456	20.8775	21.0287	20.6274	22.9414	21.0309	20.8514	21.3468
STK33	CAMK	3	23.1357	20.5193	20.5561	22.293	19.1121	20.3842	20.9187	22.7255
PLK4	Other	3	21.8392	20.3881	21.594	21.7609	21.7645	20.3849	20.9057	21.5331
STK32C	Other	3	25.1522	20.8593	21.5383	20.7288	20.2614	21.4492	21.4455	22.3816
MAP3K9	STE	3	24.4329	19.4049	20.8538	22.9976	21.7245	20.536	20.2717	20.359
MAP4K2	STE	3	24.5503	20.5356	21.5125	20.6499	21.7156	20.9362	20.7903	21.2403
OXSR1	STE	3	22.0389	20.6244	20.259	18.9017	20.4389	20.1892	20.0979	21.3523
STRADB	STE	3	24.4629	20.2632	20.1636	20.2946	19.9956	20.305	20.4651	22.098
RIPK1	TKL	3	24.0304	20.6115	20.4293	20.6122	21.1279	20.6841	20.1174	20.5887
BCKDK	Atypical	4	20.8689	23.9499	23.7805	23.2646	24.0321	23.9212	23.8553	23.5356
BRD2	Atypical	4	27.8235	21.0406	20.6876	20.2738	21.3018	21.1027	20.9321	20.8833
BRD4	Atypical	4	18.5431	21.4909	21.4031	21.7984	21.8847	21.7421	21.5173	21.5189
PIK3CB	Atypical	4	24.2083	21.6042	21.3342	21.1104	21.6443	21.4714	21.3938	21.3051
DYRK2	CMGC	4	18.2379	21.6848	22.1143	20.4395	21.6737	21.7925	21.8902	22.0328
PIK3R4	Other	4	16.8953	21.1075	21.3233	19.0687	21.5079	21.233	21.2374	20.5037
STK35	Other	4	25.9621	23.1575	22.731	22.532	22.8511	22.9794	22.9905	22.6041
ACVR1B	TKL	4	22.7673	23.7351	23.0988	23.8862	23.9907	23.5791	23.6528	22.9598
SGK1	AGC	5	18.0138	22.7047	22.7222	22.3486	23.7485	22.8375	22.9795	22.5792
PHKG2	CAMK	5	22.7447	23.1467	23.2309	23.2058	23.1932	23.3185	23.4495	23.4359
CDK19	CMGC	5	20.8213	22.3331	21.9012	21.7372	22.6566	22.0218	22.0552	22.2364
CLK2	CMGC	5	21.9671	20.711	22.4214	21.2499	20.7172	21.094	22.2927	21.3159
PIP5K1C	Metabolic	5	22.2499	21.4445	21.5659	21.6702	22.1518	21.3665	21.916	22.0625
SGK196	Other	5	19.758	22.5188	22.8461	22.8414	20.9584	22.7135	22.6628	22.8231
TLK1	Other	5	23.2539	22.3499	22.2955	22.4857	22.754	22.7312	22.2862	22.7604
MAP3K1	STE	5	19.0093	22.0428	21.6033	22.2272	22.2031	21.6985	21.4928	20.7298
MST4	STE	5	23.8528	23.3506	23.377	24.2892	22.4952	23.2517	23.2465	23.2726
TESK1	TKL	5	26.3838	23.7149	23.755	19.6756	23.9105	23.4069	23.6304	23.2743
AKT2	AGC	6	20.7046	22.5918	22.5158	23.3914	22.9425	22.5393	22.3117	22.7943
AKT3	AGC	6	20.5835	22.8788	22.9359	22.9483	22.9112	22.7925	23.2026	23.145
CSNK1G1	CK1	6	20.1683	24.1861	24.137	23.7603	24.4677	23.492	23.8102	23.6681
VRK2	CK1	6	23.5066	22.0643	21.6109	21.8033	22.0742	21.9048	22.011	21.5031
CDK10	CMGC	6	18.5568	23.2877	23.1718	23.5514	23.7214	23.3628	23.4907	23.427
CDK12	CMGC	6	20.3977	22.6921	22.2854	22.397	22.0997	22.6098	22.3508	21.6912
CDK13	CMGC	6	22.0073	22.1514	21.8203	21.2318	22.3061	22.1999	22.0619	21.566
CLK3	CMGC	6	22.6475	22.8262	23.099	22.3754	23.2022	22.8559	22.8987	22.3603
AGK	Metabolic	6	20.2571	22.6601	23.2901	22.8557	23.1126	22.7041	22.7678	22.3259
AGPHD1	Metabolic	6	23.1131	22.7999	23.0333	22.8418	23.0953	22.943	23.0657	22.6557
IKBKE	Other	6	22.1962	23.0359	22.6817	22.7791	22.8732	22.5033	22.7996	22.9681
MAP2K6	STE	6	19.6668	23.2639	23.5144	23.5594	23.1772	23.2351	23.5869	23.723
CAMK1	CAMK	7	20.1387	22.4614	22.4139	22.2753	22.765	22.2188	22.2781	22.1967
STK11	CAMK	7	20.534	23.756	23.5696	23.8392	24.5494	23.9536	24.0871	23.563
CSNK1E	CK1	7	27.7584	25.6276	25.1231	24.4251	25.6143	25.5858	25.1614	24.8688
CDK14	CMGC	7	22.215	22.666	22.2111	22.2318	23.0197	22.7587	22.5898	22.5426
SRPK1	CMGC	7	25.1811	23.1459	22.876	23.2667	23.5268	23.2165	23.1273	23.2593
PFKL	Metabolic	7	28.7349	21.8322	22.1742	21.7037	21.3032	21.8685	22.3998	21.9651
NEK7	NEK	7	17.372	22.2785	22.7784	22.9206	22.7743	22.886	22.682	22.1551
CAMKK2	Other	7	26.5169	22.2144	22.4656	21.2325	22.162	22.0064	22.6509	21.842
STK32B	Other	7	22.7363	23.9608	23.7666	23.4495	23.8744	23.9157	23.9132	23.1924
MAP2K5	STE	7	22.6673	23.9706	24.0572	24.1325	24.9285	24.0282	24.3259	24.1245
EPHA4	TK	7	23.329	24.5174	24.8129	24.4234	25.1395	24.4411	24.6868	24.902
LATS2	AGC	8	28.3551	22.123	22.5432	21.7877	22.7358	22.3399	22.4718	19.7785
PRKACB	AGC	8	20.9688	26.7519	26.721	26.5189	27.0449	26.7424	26.7506	26.5033
BRD3	Atypical	8	18.4741	23.504	23.4655	23.0958	24.1988	23.6425	23.5173	23.4625
PI4K2B	Atypical	8	23.6385	23.4898	23.161	23.2781	23.9175	23.3637	23.4671	23.0469
PI4KA	Atypical	8	19.4314	22.2766	21.9209	21.9073	22.5034	22.4392	21.8766	21.9223
MARK1	CAMK	8	24.7075	22.613	23.1146	22.9478	21.9984	22.993	23.5138	23.1335
STK17A	CAMK	8	23.528	22.9439	23.0987	19.2661	23.4901	23.2142	23.4004	22.2322
CDKL5	CMGC	8	20.5012	22.5851	22.1223	22.1683	22.5618	22.2631	22.1873	22.3408
MAPK11	CMGC	8	28.5136	23.9356	23.8519	23.8932	24.3253	23.9382	24.0937	24.0142
IPMK	Metabolic	8	21.2548	24.3778	24.0267	23.7284	24.4723	24.3448	24.2189	24.2674
PIP4K2A	Metabolic	8	19.4445	25.804	26.3258	25.9241	26.3982	25.6996	26.0886	25.4802
STK25	STE	8	28.0379	23.6429	23.3776	23.3327	24.0622	23.3087	23.2843	23.6812
EPHB1	TK	8	19.0262	23.0102	22.8165	22.8465	23.8135	23.0349	22.9364	22.9599
BMPR1A	TKL	8	21.8495	23.576	23.7534	23.5255	24.6544	23.7193	24.0172	23.9102
LIMK2	TKL	8	27.7729	23.4732	23.3441	23.0478	23.6042	23.641	23.8118	23.2738
DMPK	AGC	9	17.5191	24.5882	24.7258	24.7193	24.9198	24.6372	24.6398	24.8457
DYRK1A	CMGC	9	19.5348	23.0926	22.9042	23.0011	23.5497	23.0334	23.1867	23.1714
TLK2	Other	9	24.0986	24.0217	23.8244	23.7722	24.1887	24.3463	24.0222	24.3157
TP53RK	Other	9	23.123	28.6756	28.1668	28.4262	28.4984	28.6408	28.3498	28.6211
FGFR1	TK	9	24.1745	23.5587	23.83	23.2727	23.9688	23.7166	23.979	23.6677
CIT	AGC	10	21.7205	22.3886	22.3037	20.0955	23.338	22.4827	22.3645	22.0992
PIK3C2A	Atypical	10	26.6426	22.5458	22.4874	20.8622	23.2211	22.1069	22.2901	22.5516
DAPK3	CAMK	10	23.2689	24.8839	24.6035	24.772	24.775	24.7217	24.778	24.9615
NEK3	NEK	10	23.2782	24.3606	24.7156	24.4403	24.7046	24.3831	24.5735	24.2221
MAP3K4	STE	10	26.0802	28.0029	28.1891	28.5855	28.9977	28.1544	28.2164	28.3542
TAOK3	STE	10	24.7682	23.4406	23.3865	23.8979	23.7225	23.4831	23.5037	23.7606
IRAK1	TKL	10	20.2643	22.5451	22.6104	21.7214	23.9773	22.4925	22.9912	21.7489
RPS6KB1	AGC	11	22.8841	26.7077	26.5193	26.2496	26.8967	26.6763	26.3505	26.1384
CDK8	CMGC	11	19.8328	24.5766	24.4619	24.8659	25.1358	24.538	24.8024	24.7339
SRPK2	CMGC	11	24.8051	24.1127	23.7861	23.8436	24.1607	24.0265	23.8774	24.0491
STRADA	STE	11	23.467	25.2032	25.2968	25.201	25.785	25.1833	25.3867	25.0819
FES	TK	11	21.7666	22.8513	24.5324	24.9141	22.2664	22.82	24.5284	24.6309
STK38L	AGC	12	23.7569	24.032	24.274	24.025	24.1772	24.0655	24.176	24.3238
MYLK	CAMK	12	29.0902	28.6206	28.561	28.6486	29.5358	28.6559	28.8379	28.843
NME4	Metabolic	12	27.4819	29.2093	29.3072	29.038	28.7802	29.3966	29.2463	29.049
STK16	Other	12	23.1792	25.1682	25.5634	25.2862	25.7994	25.3579	25.512	25.3821
MINK1	STE	12	22.2916	24.4372	23.8279	23.6917	24.4241	24.2687	24.0336	24.0083
DDR1	TK	12	22.8699	23.8754	24.1678	24.0885	24.4036	24.0656	24.2204	24.2676
AKT1	AGC	13	25.9375	23.9079	24.5438	24.2301	24.184	24.1921	24.654	24.4383
GSK3A	CMGC	13	20.6912	28.5095	28.6164	28.3457	28.7463	28.6055	28.568	28.255
MAPK9	CMGC	13	17.912	30.0368	30.5741	30.1924	30.133	30.1215	30.3889	29.9191
CHKA	Metabolic	13	18.8967	26.2082	26.1616	26.2937	26.3457	25.9819	26.0947	26.2102
PGK1	Metabolic	13	27.0855	25.1248	25.7196	23.7526	24.8808	25.1119	25.4918	23.572
AURKB	Other	13	24.5503	25.3541	25.6932	25.6889	25.2342	25.5458	25.6006	25.4377
MAP2K4	STE	13	26.6849	25.8928	26.2319	25.74	25.7309	25.7161	26.0074	25.7063
MAP3K3	STE	13	26.1242	25.1833	24.9071	24.8612	25.5069	25.1577	25.1729	25.1842
PRKAA2	CAMK	14	22.2668	25.3311	25.1132	24.9253	26.047	25.1953	25.2068	25.0341
PRKD1	CAMK	14	20.7947	25.6294	26.0797	25.7021	25.3628	25.7853	25.8646	25.4901
SIK3	CAMK	14	20.8061	24.7125	24.6331	24.6694	24.996	24.8813	24.9923	24.8616
TK2	Metabolic	14	21.1365	27.1269	27.1801	27.168	27.2849	27.1907	27.464	27.1707
NEK1	NEK	14	24.098	23.6966	23.6008	23.5862	23.9311	23.8719	23.5996	23.8427
NEK2	NEK	14	20.495	25.4849	25.4253	25.2266	26.1048	25.6183	25.5141	25.3935
MAP3K6	STE	14	21.087	24.8457	24.952	24.637	24.2972	24.7394	25.1287	24.5494
TEK	TK	14	29.7246	25.0614	24.8873	24.5678	24.9162	24.8122	24.87	24.561
TNK2	TK	14	30.6419	19.1325	22.6054	25.5684	21.921	19.76	21.9625	25.6438
TGFBR1	TKL	14	26.9102	25.8475	26.064	26.1474	26.5328	25.7646	26.1108	26.0135
PKN3	AGC	15	23.3915	23.7334	23.7513	22.8238	23.8528	23.6435	23.9815	23.008
CHEK1	CAMK	15	20.9171	24.7814	25.0486	24.4216	24.7027	25.1662	25.0392	24.6148
CDK18	CMGC	15	21.9675	24.282	24.2696	24.3727	24.8113	24.4812	24.4546	23.9308
CDK9	CMGC	15	21.7643	28.1453	28.1233	28.1421	28.4307	27.9551	28.0449	28.1931
CHKB	Metabolic	15	18.0973	26.6469	26.3497	26.4955	26.729	26.7021	26.5455	26.4354
FN3K	Metabolic	15	19.5766	29.8391	29.6565	29.5779	29.8381	29.8019	29.6659	29.8589
RPS6KA5	AGC	16	17.995	24.3466	24.4205	23.9329	24.9082	23.9853	24.4437	24.1872
RPS6KA6	AGC	16	26.9401	23.5216	24.4068	24.3928	23.0572	23.6584	24.4677	24.6282
PIP4K2B	Metabolic	16	24.7281	26.714	27.034	27.0404	27.3917	26.8207	27.0555	26.9901
ACVR1	TKL	16	28.5968	28.7191	29.3068	28.801	29.0761	28.6908	29.2249	28.8558
TGFBR2	TKL	16	20.2891	25.8584	25.9891	25.962	26.473	25.9249	26.1823	26.0085
NUAK2	CAMK	17	26.9298	24.5956	25.2248	24.749	24.1932	24.6301	25.2955	25.2479
CDK6	CMGC	17	25.5632	28.4293	28.5985	28.3443	28.9341	28.4269	28.4891	28.4804
PKMYT1	Other	17	25.3917	28.1134	27.9186	27.6317	28.0029	27.9166	27.8106	27.5415
MAP2K3	STE	17	26.9068	27.5209	27.6294	27.6423	27.3002	27.4765	27.7883	27.7816
STK24	STE	17	26.8636	27.4927	27.2971	27.2759	27.7615	27.3915	27.3466	27.3433
PDGFRA	TK	17	30.6027	24.5695	24.4066	24.3703	25.0284	24.4742	24.66	24.8116
BRAF	TKL	17	19.5444	25.844	26.0283	25.8	26.413	25.999	26.1602	25.84
PRKCD	AGC	18	22.4158	25.42	25.3336	25.4296	25.8521	25.3538	25.3658	25.2464
ATM	Atypical	18	23.2452	22.7823	22.9042	21.3892	23.0977	22.5316	22.9252	22.8214
MELK	CAMK	18	18.8109	25.6464	25.966	24.98	25.9154	25.642	25.9714	25.1375
NUAK1	CAMK	18	27.81	25.5585	26.2014	25.917	24.6289	25.6642	26.2724	26.1931
CSNK1G3	CK1	18	24.1652	27.5272	27.6171	27.0533	28.1645	27.5691	27.5086	27.3055
CDK7	CMGC	18	21.3898	28.4626	28.4537	28.5036	28.687	28.4816	28.5235	28.5507
FN3KRP	Metabolic	18	25.4798	31.8774	32.1239	31.8429	31.5569	31.8584	31.84	31.6608
PLK1	Other	18	19.0829	25.4855	25.2154	25.6258	25.7867	25.4324	25.2558	25.8358
PDGFRB	TK	18	28.7191	25.5257	25.6114	25.5997	25.7708	25.3765	25.7259	25.5249
LIMK1	TKL	18	23.9832	24.7913	24.7789	24.8427	24.8322	24.7513	24.8479	24.7765
MAPK3	CMGC	19	22.7536	30.5718	30.2893	30.3944	30.7833	30.543	30.4534	30.2912
ADK	Metabolic	19	23.5159	28.0573	28.027	28.3503	27.7468	28.0124	28.0663	28.104
PTK2B	TK	19	22.2135	21.8386	23.9833	26.0425	21.7072	21.79	23.9199	26.1858
SRC	TK	19	30.9399	29.8684	30.0484	29.6492	29.5718	29.7156	29.9958	29.6173
TYK2	TK	19	28.8153	24.9319	25.0845	23.5777	25.7013	24.8913	25.0051	24.0737
CAMK2G	CAMK	20	22.8435	30.3625	30.9081	30.5665	28.9799	30.1693	30.9244	30.6228
PFKP	Metabolic	20	24.7584	25.9902	25.9795	25.7692	26.1354	25.8586	25.9582	25.6465
PIK3C3	Metabolic	20	20.1162	24.3744	24.4392	24.1182	25.3191	24.2644	24.5531	24.1699
STK3	STE	20	24.1004	27.6598	27.6129	27.5345	28.0689	27.6358	27.607	27.4862
TAOK2	STE	20	21.2998	25.6294	25.5522	25.2541	25.6528	25.5542	25.7086	25.3374
YES1	TK	20	24.9689	30.1332	30.2725	30.1213	29.6542	30.0921	30.4831	30.0011
ILK	TKL	20	18.6119	26.4872	26.5626	26.5802	26.7594	26.4368	26.6024	26.6838
CSNK1A1	CK1	21	24.8713	30.1164	30.419	30.059	29.9805	30.2592	30.3559	29.4774
CDK1	CMGC	21	20.4767	29.7528	29.6528	29.5547	29.7009	29.8454	29.7754	29.323
DCK	Metabolic	21	21.322	30.1659	30.414	30.1509	30.3418	30.1435	30.4603	29.9824
PIKFYVE	Metabolic	21	19.1837	24.1727	23.9319	24.0329	24.5323	24.244	24.0883	23.8544
MAP2K1	STE	21	26.2163	30.7923	30.8995	30.9776	30.9944	30.9398	30.9297	30.7144
MAP4K3	STE	21	21.9426	26.1439	26.011	26.0837	25.9073	26.0598	26.1558	26.1139
DDR2	TK	21	21.7249	27.4402	27.7398	27.6753	27.9329	27.5625	27.7171	27.588
BMPR2	TKL	21	22.3576	26.0959	26.1746	26.2132	26.2403	26.1771	26.2166	25.8289
SIK2	CAMK	22	20.8178	24.9621	26.2282	26.19	24.0092	24.8648	26.3427	26.401
CDK4	CMGC	22	30.6896	29.7174	29.8168	28.8434	30.0186	29.8216	29.797	28.7569
MAPK14	CMGC	22	24.6056	30.7775	30.6364	30.5816	30.6625	30.6488	30.7737	30.3477
EIF2AK2	Other	22	23.8769	27.6702	27.8332	28.0154	28.1639	27.8162	27.8653	27.7125
LYN	TK	22	21.7582	27.3949	27.4249	26.9723	27.4802	27.3037	27.2855	26.9313
PIK3CA	Atypical	23	29.2786	26.1574	26.1259	25.9408	26.4293	25.8805	26.2585	25.6047
CDK17	CMGC	23	23.7994	27.7244	27.7951	27.7505	28.6156	27.7013	27.9814	27.5934
MAPK8	CMGC	23	25.7274	30.3848	30.8906	30.3627	30.6232	30.331	30.7384	30.3937
TTK	Other	23	21.966	25.7529	25.7992	23.1958	27.0031	25.8465	25.8258	24.1515
ULK3	Other	23	21.431	27.4767	28.5367	28.5484	26.5969	27.2876	28.4549	28.4353
WEE1	Other	23	24.1229	26.7584	26.7129	26.6431	27.0267	26.7519	26.8723	26.9149
STK38	AGC	24	29.1778	28.2409	28.3457	28.1184	28.4559	28.1454	28.4425	28.1197
PRKD3	CAMK	24	20.3015	27.2028	27.7457	27.5143	26.9974	27.3133	27.8483	27.5901
CSNK1D	CK1	24	18.8349	29.3735	29.2536	28.5624	29.4137	29.3392	29.2343	28.5965
CDK5	CMGC	24	18.6241	30.2828	30.5009	29.9051	30.675	30.2977	30.5344	29.9513
PIP4K2C	Metabolic	24	18.2736	28.8179	28.7746	28.7623	29.0862	28.7758	28.68	28.9573
MAP3K2	STE	24	22.2151	27.4146	27.4809	27.5167	27.678	27.4943	27.7174	27.6704
TAOK1	STE	25	27.7859	25.7559	25.8199	25.85	25.9189	25.7188	26.0768	25.9262
KIT	TK	25	22.1833	26.715	26.66	26.5879	27.1939	26.7883	26.6553	26.7852
IRAK4	TKL	25	18.8903	27.1841	27.2578	27.3436	27.7303	27.2232	27.478	27.4076
PRKCA	AGC	26	31.7194	27.5582	27.6498	27.6471	27.8316	27.4806	27.5549	27.7635
GSK3B	CMGC	26	21.1051	31.1487	31.3704	30.7178	31.4237	31.2023	31.4198	31.0012
PDXK	Metabolic	26	25.2427	33.7739	33.9198	33.8587	33.4738	33.7806	33.5845	33.4598
PRKACA	AGC	27	19.4113	31.3429	31.4312	31.4272	31.1287	31.4096	31.3608	31.3756
RPS6KA3	AGC	27	21.6242	27.6841	28.7715	28.7427	26.5915	27.6699	28.731	28.5572
CDK2	CMGC	27	22.2919	30.595	30.9185	30.7956	30.9732	30.6215	30.8871	30.5581
MAP3K11	STE	27	31.7402	26.9728	26.9049	26.6632	27.5683	26.9693	26.9345	26.6447
RIPK2	TKL	27	24.6035	28.8569	28.87	28.7019	29.5502	28.8762	28.8325	28.7756
PRKD2	CAMK	28	18.1311	27.7656	28.3181	28.1035	27.1683	27.827	28.3761	27.8245
BUB1	Other	28	20.3514	26.6629	26.3597	26.0652	26.7543	26.6937	26.4575	26.2665
CSNK2A2	Other	29	21.555	31.862	32.135	31.9996	31.7339	31.7621	31.7554	31.4538
MAP3K5	STE	29	21.5287	25.818	25.9333	25.7369	25.7177	25.6684	25.9936	25.7392
STK4	STE	29	23.7075	29.3643	29.3309	29.1897	29.4181	29.3355	29.3394	29.1498
ABL1	TK	29	27.8324	27.195	27.2041	27.1179	27.6055	27.2302	27.3691	27.1165
LATS1	AGC	30	27.5739	26.8419	26.6974	26.2828	27.1493	26.7594	26.8394	26.5414
MARK3	CAMK	30	22.7602	26.7087	27.3224	27.1284	25.4412	26.5657	27.4126	27.2689
CDK16	CMGC	30	26.9043	29.7973	29.9505	30.0623	30.648	29.8442	30.0008	29.9434
AURKA	Other	30	28.7344	28.3724	29.574	29.3007	27.1399	28.5338	29.442	29.1819
AXL	TK	30	22.446	28.4108	28.1115	27.5785	28.5636	28.415	28.089	27.735
EPHA5	TK	30	23.6443	27.575	27.9922	27.5493	28.2244	27.6923	28.0939	27.6814
CHUK	Other	31	21.0663	27.2168	27.6175	25.3702	28.0852	27.1788	27.5992	25.3958
FYN	TK	31	29.3536	31.0146	31.0826	31.067	31.1306	30.9989	31.2826	30.9832
INSR	TK	31	29.5966	26.343	26.4781	26.5273	26.6902	26.384	26.4846	26.6873
RIOK2	Atypical	33	17.7769	29.6576	29.7841	29.0157	30.1497	29.565	29.8262	29.0041
MAPK1	CMGC	33	21.0676	33.547	33.6637	33.4178	33.2092	33.4358	33.5702	32.892
MAP4K5	STE	33	22.4298	28.0516	28.0587	28.0216	28.5764	28.1137	28.204	28.1757
PAK4	STE	33	28.2168	29.5908	29.7591	29.3695	29.1141	29.884	29.6155	29.4118
CSK	TK	33	25.8951	31.7929	31.9557	31.7427	32.0484	31.7706	31.9576	31.7045
CAMK2D	CAMK	34	18.716	33.0409	33.2463	33.3028	31.9266	32.9214	33.441	33.5193
PRKAA1	CAMK	35	25.9089	30.7021	30.8627	30.4025	30.8376	30.5749	30.7458	30.3194
MAP2K2	STE	35	17.914	31.2169	31.1425	31.173	31.1919	31.2361	31.2286	30.9893
PKN1	AGC	36	17.6609	27.3432	27.5244	27.6392	27.5198	27.3982	27.5879	27.4905
RPS6KA4	AGC	36	25.102	28.7369	28.9651	28.4302	28.648	28.5658	29.1227	28.4997
EPHB2	TK	36	21.3942	28.8158	28.9495	28.6936	29.5484	28.6422	28.889	28.8066
EIF2AK4	Other	37	21.8661	26.5152	26.5516	26.2429	27.1623	26.5461	26.623	26.108
AAK1	Other	38	21.8723	29.411	30.4676	30.3757	29.0477	29.3	30.5502	30.4049
IKBKB	Other	38	23.8672	28.5293	28.7313	27.335	29.0282	28.5852	28.8432	27.349
ABL2	TK	38	21.3612	27.9497	28.0755	27.6572	28.4943	27.935	28.1532	27.7993
MARK2	CAMK	39	22.8478	28.0936	28.4814	28.4477	26.9706	28.2144	28.7347	28.5502
EPHB4	TK	39	20.2352	29.1474	29.3064	28.983	29.8214	29.148	29.2882	29.1905
IGF1R	TK	40	22.8163	27.8997	28.0292	28.0795	28.1848	27.9013	28.0452	28.1521
PKN2	AGC	41	26.4844	27.4209	27.4994	27.4259	27.0721	27.1762	27.552	27.3438
RPS6KA1	AGC	41	20.9243	29.1237	29.6558	29.5594	28.6097	29.2389	29.7793	29.2483
BMP2K	Other	43	26.5246	28.6132	29.1515	28.8332	28.6699	28.55	29.171	28.8101
FER	TK	43	21.1803	25.127	26.8368	30.3234	23.8346	25.2641	27.0116	30.2645
TBK1	Other	44	25.5931	29.8759	30.2331	29.9864	29.9131	29.8762	30.2625	30.1679
MAP4K4	STE	44	23.5058	27.8812	27.8385	28.0543	28.6212	27.9591	27.9763	28.1545
GAK	Other	45	26.5214	26.5572	28.4367	29.4519	26.0814	26.6991	28.4781	29.5968
STK10	STE	47	18.5362	29.5031	29.5249	29.6301	29.0403	29.4539	29.6802	29.8864
EGFR	TK	47	22.6026	30.4786	31.0766	30.6926	29.6031	30.4722	31.0862	30.6546
MET	TK	49	22.7996	30.11	30.1613	29.9905	30.6356	30.1106	30.2027	29.9644
JAK1	TK	51	23.7583	28.4326	29.1874	28.6206	28.9261	28.3952	29.2745	28.7267
NEK9	NEK	52	19.2192	31.7831	32.1073	31.7996	32.2386	31.778	31.9675	31.6188
PTK2	TK	53	24.7378	27.4697	29.1226	31.0242	27.0065	27.284	29.0946	30.9146
ROCK2	AGC	56	25.5098	28.3932	28.322	28.1962	28.6865	28.3046	28.32	28.3949
MTOR	Atypical	56	23.7025	26.5568	26.627	26.1801	27.0705	26.5832	26.6796	25.9997
SLK	STE	69	20.3986	29.9116	30.2326	30.1082	29.7691	29.9595	30.3014	30.4071
EPHA2	TK	70	22.1792	33.7224	33.8269	33.6857	34.0614	33.7871	33.8328	33.758
ROCK1	AGC	72	21.3748	28.2999	28.35	28.2276	28.7582	28.3316	28.4116	28.3732
CDC42BPB	AGC	79	28.9262	29.3054	29.2859	29.0684	29.4823	29.2169	29.4338	29.0422
PRKDC	Atypical	156	18.58	30.0423	30.0331	29.7459	30.5091	29.9791	30.0606	29.6605

## Sheet: log2FC
Kinase	10nM-Rep1	10nM-Rep2	100nM-Rep1	100nM-Rep2
FER	-3.25291	-3.48658	-5.00044	-5.19639
TNK2	-3.68134	-2.96303	-5.8838	-6.43593
PTK2B	-2.2659	-2.05925	-4.39576	-4.20393
PTK2	-1.81997	-1.90161	-3.63055	-3.55447
GAK	-1.11866	-1.01524	-2.89769	-2.89469
STK33	-1.80688	-1.73694	-2.34139	-1.7737
FES	-0.10251	-0.38178	-1.81094	-2.0629
STRADB	-1.63288	-0.13095	-1.79304	-0.03141
CLK1	-1.11038	-0.8857	-0.29445	-1.87479
SIK2	-0.05826	0.03826	-1.53621	-1.22784
MAP3K9	-0.0873	-2.14374	0.17696	-3.59264
ULK3	0.01955	-0.01169	-1.14769	-1.07168
NLK	-0.87262	0.12596	-0.85565	-1.54678
RPS6KA3	0.17387	0.02875	-0.88731	-1.0586
RPS6KA6	-0.16042	0.01401	-0.96977	-0.8712
AAK1	0.14536	0.09197	-1.10482	-0.96466
AURKA	0.26008	0.27334	-0.64819	-0.92836
PLK4	-0.62739	-0.1668	-1.14822	-1.37279
STK32C	-0.93605	0.80952	-0.93231	0.13049
MST4	-0.02603	-0.91216	-0.02085	-0.93862
MARK3	0.14372	0.19404	-0.70321	-0.41967
CAMK2D	-0.07837	-0.05651	-0.59792	-0.26186
SGK196	-0.1603	0.00468	-0.10956	-0.32254
AKT2	-0.48258	-0.87558	-0.25496	-0.79955
NUAK1	0.07929	0.28446	-0.52892	-0.35845
MARK2	0.18453	0.03377	-0.33574	-0.35405
STK10	-0.2063	-0.10518	-0.4325	-0.12704
CAMK2G	0.30158	0.34166	-0.45353	-0.20393
PLK1	-0.57995	-0.41046	-0.40339	-0.14036
TAOK3	-0.25688	-0.51138	-0.27753	-0.45728
MAP2K6	-0.13605	-0.04504	-0.4879	-0.29556
NUAK2	0.04769	0.4758	-0.61774	-0.15334
SLK	-0.10572	0.12437	-0.44763	-0.19667
ADK	-0.0377	-0.32324	-0.09151	-0.29297
PIP5K1C	-0.14648	-0.10428	-0.69608	-0.22571
MARK1	0.38024	0.16675	-0.14052	-0.33483
MAP2K3	0.00668	-0.01287	-0.30517	-0.12143
TLK1	-0.47417	-0.1902	-0.02922	-0.1358
INSR	-0.20265	-0.04919	-0.30329	-0.18429
PRKD3	0.25814	0.23147	-0.27686	-0.31152
MAP3K4	-0.13776	-0.39642	-0.19982	-0.5826
DAPK3	-0.1835	-0.16849	-0.23974	0.11188
EGFR	0.43157	0.38399	-0.18245	-0.21406
AKT3	0.0576	-0.01242	-0.35248	-0.0695
IKBKE	-0.16843	-0.09747	-0.46473	0.25676
IGF1R	-0.10693	-0.0503	-0.25081	-0.17982
PRKCA	-0.20857	0.00267	-0.28296	-0.08889
DMPK	-0.20594	0.00647	-0.20859	-0.13113
RPS6KA1	0.53096	0.09645	-0.00942	-0.43573
CHKA	-0.1155	-0.13214	-0.22835	-0.08551
CDK8	0.06846	-0.40401	-0.19591	-0.28932
SRPK1	-0.13197	-0.39071	-0.04279	-0.12083
TP53RK	-0.27128	-0.2594	0.01971	0.24937
PHKG2	0.01354	0.02518	-0.11741	-0.05905
PKN1	0.0974	-0.1148	-0.09232	-0.29604
ILK	-0.08134	-0.01758	-0.24702	-0.09298
CDK10	0.06368	-0.37966	-0.06422	-0.26374
TBK1	0.09455	0.24662	-0.29172	-0.11058
PRKACA	-0.01483	0.00405	0.03403	-0.08425
STK38L	-0.14782	0.24909	-0.25836	0.00708
MAP4K4	-0.17822	-0.21588	-0.19542	-0.17312
HIPK2	-0.53369	0.64477	0.27683	-0.64225
AKT1	0.21568	0.31365	-0.24623	-0.32222
AURKB	0.16294	0.00426	0.10816	-0.33477
PIP4K2C	-0.27723	0.01227	-0.18146	0.0556
MAP3K2	0.04705	-0.03583	-0.17606	-0.1021
OXSR1	-1.25441	1.35737	-1.16313	1.72278
DDR1	-0.04713	0.07938	-0.20195	-0.21305
MAP4K3	0.04192	-0.07278	-0.05406	0.06019
PRKD2	0.55158	0.21458	0.00254	-0.3379
TAOK1	0.15058	-0.03011	-0.2074	-0.0941
CDK9	-0.14821	-0.01882	-0.238	0.00312
PKN2	0.20817	0.07355	-0.16767	-0.00505
BRD4	-0.00163	-0.39533	0.22321	-0.30754
TLK2	-0.29344	0.05222	0.03062	0.24943
CDK7	-0.02715	-0.04987	-0.06911	-0.04095
IRAK4	0.07037	-0.08577	-0.18448	-0.15945
PDGFRA	-0.15154	0.03639	-0.33737	0.19921
PIP4K2B	0.06538	-0.00639	-0.16942	-0.32643
STK25	-0.39688	0.04491	-0.37252	0.3103
RIPK1	-0.47122	-0.18285	0.09548	-0.00063
TGFBR1	0.09725	-0.08336	-0.24897	-0.29986
LIMK1	0.07134	-0.06383	-0.02517	-0.05135
NEK1	-0.24311	0.01459	0.02923	0.11034
EPHA4	-0.21522	0.38947	-0.46091	0.09401
BMP2K	0.36084	0.31821	-0.26008	-0.22006
FN3K	-0.193	0.07858	-0.05703	0.26123
WEE1	-0.04258	0.06987	-0.16303	0.11531
SRPK2	-0.17174	-0.05749	-0.02262	0.26912
EIF2AK2	0.15273	-0.18221	0.1037	-0.34517
PDGFRB	0.20093	0.01162	-0.14839	-0.07407
DYRK1A	0.01522	-0.09693	-0.138	0.09147
PFKL	0.43473	0.47057	-0.09662	0.12851
DDR2	0.12913	0.06449	-0.02546	-0.23509
CDK16	0.05739	-0.11181	-0.0992	-0.26494
SIK3	0.13071	-0.03636	0.01974	0.04304
MAPK11	0.07951	-0.04133	-0.07597	0.04243
CDKL5	-0.15349	-0.04606	-0.0777	0.41678
MYLK	-0.0051	-0.08763	-0.18708	-0.02804
YES1	0.48193	0.15126	0.09092	0.01193
TK2	0.29322	0.01211	0.01991	-0.04104
FYN	0.29938	0.01562	0.01569	-0.05231
MAP4K5	0.02826	0.03716	-0.06204	0.03007
PDXK	0.12475	0.06111	0.3208	-0.08478
MAP3K5	0.25442	0.19647	-0.07079	0.08111
ROCK2	-0.07496	0.12574	-0.09028	0.19696
MAP2K1	0.21534	-0.07808	0.22539	-0.18533
MAP4K2	-0.45005	0.86262	-0.30414	-0.11431
TGFBR2	0.17371	0.02716	-0.08367	-0.10353
KIT	-0.12993	0.07211	0.00312	0.1271
ROCK1	0.03836	0.12244	-0.04164	0.07229
EPHA2	0.07479	0.14122	0.0291	0.0367
FN3KRP	0.1792	0.28097	0.19766	0.03456
MAP3K3	-0.01136	0.04594	-0.0265	0.32208
MAP2K5	0.20147	-0.07528	-0.09622	-0.16188
CHKB	0.11012	-0.14578	0.26672	0.15142
STK16	0.12984	0.2772	-0.02422	-0.11805
MAP2K2	0.23931	-0.03042	0.2468	0.04395
STK24	0.00322	0.02124	0.04816	0.21681
NME4	0.19729	0.26917	0.34758	0.17122
PRKCD	0.11943	-0.09599	0.10747	-0.00958
CDK2	0.32905	0.12288	0.06338	-0.20065
CDK6	0.0088	0.25415	-0.05349	0.08499
CDK19	-0.18123	0.16394	-0.21459	0.59583
CLK2	0.97679	1.17146	-0.22193	-0.53896
JAK1	0.54774	0.56687	-0.33151	-0.18798
PRKD1	0.37443	0.37762	0.29515	-0.07271
ACVR1	0.36911	0.50579	-0.16497	-0.0819
CSNK2A2	0.30164	0.13534	0.30831	-0.13763
CSK	0.25318	0.21304	0.06615	0.05019
BMPR1A	0.10694	0.22786	-0.19091	0.05048
STK4	0.18963	0.14112	0.18568	0.17455
MAPK3	0.16216	-0.10504	0.25175	0.17743
MAP2K4	0.30111	0.4919	0.0099	0.15284
PAK4	0.20374	0.38959	0.47217	0.22128
BMPR2	0.38776	-0.03862	0.34817	-0.11728
CAMK1	0.08145	0.13859	0.02209	0.18612
ABL1	0.25257	0.08613	0.11369	0.07705
STK38	0.32278	0.22723	0.02564	0.12248
EPHB2	0.08241	0.25597	-0.16431	0.12219
EPHB1	-0.02351	-0.03005	0.07503	0.16366
MAP3K6	0.57925	0.31493	0.19004	0.20861
SRC	0.37844	0.39925	0.09822	0.21926
STK3	0.12087	0.07835	0.14966	0.1253
MAPK8	0.34478	0.52788	-0.06271	0.02209
NEK7	0.52695	-0.14224	0.73087	-0.64209
MAPK9	0.46973	0.3817	0.2024	-0.15555
CDK14	0.04711	-0.02065	0.21609	0.43424
EPHB4	0.09774	0.32339	-0.04248	0.16437
IPMK	-0.04853	0.29828	0.07734	0.64945
NEK3	0.35145	0.27529	0.16104	-0.07973
STRADA	0.30485	0.09583	0.10144	0.0022
RIPK2	0.05685	0.16813	0.1006	0.15499
DCK	0.47795	0.26311	0.16109	0.01505
AGPHD1	0.40997	0.19147	0.2873	-0.04192
MAPK14	0.42595	0.05479	0.30109	0.19582
PIK3CB	0.0887	0.22374	0.16627	0.49374
BRAF	0.32019	0.22833	0.15897	0.04397
PIKFYVE	0.23386	-0.10095	0.38959	0.13984
MET	0.23824	0.17084	0.14617	0.11948
ACVR1B	0.69306	-0.78746	0.61934	-0.15112
NEK9	0.34866	0.30768	0.15923	-0.0165
EPHA5	0.41242	0.44287	0.01082	0.0257
TRIM28	-0.49538	0.40135	-0.31585	0.25012
PI4KA	-0.04576	0.01366	0.5169	0.36933
PFKP	0.31174	0.2103	0.21211	0.22101
CDC42BPB	0.39163	0.21745	0.17467	0.23696
PRKACB	0.24726	0.20212	0.23906	0.23295
FGFR1	0.31128	0.55727	0.04886	0.28601
NEK2	0.12063	0.19872	0.22483	0.25831
CDK17	0.38807	0.04467	0.10792	-0.02605
STK11	0.52405	-0.26959	0.39056	-0.0832
VRK2	0.5079	-0.19239	0.40175	0.26105
CSNK1G1	0.14213	0.37666	-0.17603	0.42579
TAOK2	0.37126	0.29813	0.21679	0.37534
MINK1	0.02534	0.13626	0.26041	0.74553
GSK3A	0.31303	0.27067	0.3505	0.16378
CDK1	0.45231	0.098	0.52235	0.19808
RPS6KA5	0.25651	0.48755	-0.20193	0.41366
RPS6KA4	0.62302	0.53487	0.06605	0.30675
PI4K2B	0.4202	-0.11714	0.31681	0.21174
TEK	0.30896	0.31951	0.25121	0.49356
BRD3	0.05474	0.36972	0.18	0.40818
CDK18	0.52381	-0.10301	0.55042	-0.09065
STK35	0.38638	0.19898	0.37533	0.62543
AGK	0.44186	0.43438	0.37819	-0.19559
BRD2	0.04877	0.41374	0.21935	0.76676
PKMYT1	0.26911	0.28688	0.37512	0.48169
ABL2	0.35392	0.41822	0.13567	0.29247
MAPK1	0.67824	0.24596	0.54378	0.1292
PRKAA2	0.17266	0.18786	0.16114	0.40572
LIMK2	0.53792	0.29633	0.36713	0.42546
PRKAA1	0.42638	0.46022	0.25551	0.29962
BUB1	0.19096	0.29451	0.42716	0.59765
PIP4K2A	0.60843	0.40163	0.21943	-0.1201
CHEK1	0.4244	0.627	0.55137	0.35981
MAP3K11	0.28979	0.24179	0.32457	0.30963
LATS1	0.29798	0.41462	0.21795	0.55919
GSK3B	0.41854	0.6526	0.20111	0.43098
LYN	0.35417	0.45251	0.3724	0.42258
PRKDC	0.40013	0.28727	0.31864	0.29643
PIK3CA	0.65377	0.18515	0.27574	0.21662
CDK12	0.65957	-0.11162	0.91858	0.29509
DYRK2	-0.14252	1.67481	-0.24022	1.24538
PIK3C3	0.38325	0.32101	0.09452	0.25615
RPS6KB1	0.2121	0.26975	0.53784	0.45807
CSNK1G3	0.20314	0.56378	0.26366	0.47393
MAP3K1	0.763	-0.62384	0.96868	-0.18433
BCKDK	0.31965	0.51591	0.38552	0.68538
SGK1	0.40023	0.37359	0.25831	0.35608
CSNK1A1	0.87859	0.35996	0.78187	0.05739
EIF2AK4	0.51495	0.30866	0.43806	0.27222
CDK5	0.58306	0.59583	0.34637	0.37772
STK32B	0.72086	0.31711	0.72332	0.51129
ATM	0.10379	1.51506	-0.28983	1.39313
CLK3	0.53841	0.72366	0.49561	0.45085
MTOR	0.67997	0.44694	0.58353	0.37677
AXL	0.35398	0.53301	0.68003	0.8323
PIK3C2A	-0.26156	1.62518	-0.44474	1.68356
CDK13	0.49589	0.58853	0.63396	0.91959
CAMKK2	0.80891	1.23308	0.16447	0.98194
CSNK1E	0.29257	0.69798	0.71693	1.20247
CSNK1D	0.63777	0.69121	0.74271	0.81116
MELK	0.83394	0.98603	0.50455	0.66644
RIOK2	0.82206	0.76842	0.56091	0.64197
PKN3	0.97345	0.92759	0.63549	0.9096
CDK4	1.04007	0.9734	1.06472	0.87403
IRAK1	1.24233	0.88901	0.74358	0.82373
ADCK1	1.90149	-0.45304	1.86595	0.21897
TYK2	0.93139	1.50675	0.81763	1.3542
CIT	0.26531	2.20822	0.38352	2.29312
PIK3R4	0.73368	2.25461	0.7293	2.03884
IKBKB	1.4942	1.39626	1.2362	1.19428
PGK1	1.91987	1.96699	1.53992	1.37227
TESK1	0.35618	4.07943	0.13264	4.03934
LATS2	2.69328	0.75553	2.56138	0.33529
CHUK	2.20333	2.24728	1.78298	1.84656
STK17A	1.16822	3.83257	0.98197	3.67775
TTK	1.67425	2.60344	1.69503	2.55715
