# Supplementary material for: Brigatinib causes tumor shrinkage in both NF2-deficient meningioma and schwannoma through inhibition of multiple tyrosine kinases but not ALK
Source: PLoS One. 2021 Jul 15;16(7):e0252048. doi: 10.1371/journal.pone.0252048 (PMC8282008; doi:10.1371/journal.pone.0252048)
Supplement: S5 Table — (XLSX) [file pone.0252048.s018.xlsx]

## Sheet: log2LFQ
Kinase	Family	Razor + unique peptides	Sci-8-1000nMBrig	Sci-4-1000nMBrig	Sci-7-100nMBrig	Sci-3-100nMBrig	Sci-6-10nMBrig	Sci-2-10nMBrig	Sci-5-DMSO	Sci-1-DMSO	DRG-8-1000nMBrig	DRG-4-1000nMBrig	DRG-7-100nMBrig	DRG-3-100nMBrig	DRG-6-10nmBrig	DRG-2-10nmBrig	DRG-5-DMSO	DRG-1-DMSO
Pkn2	AGC	2	21.4522	20.1752	21.3448	20.9853	20.8297	21.0483	23.3485	20.5411	20.9905	21.4913	19.7593	21.2251	20.7736	20.8229	21.9465	22.0123
Brsk2	CAMK	2	22.4877	21.3756	21.8134	21.4611	22.1094	22.2396	20.3481	21.9155	21.7921	22.1248	21.7413	21.4919	22.0599	21.2118	20.9931	21.2871
Mylk	CAMK	2	28.1457	21.7077	27.8551	28.0267	28.3567	28.1272	28.2112	27.9228	21.7515	20.7724	22.2236	20.1557	27.7962	21.4942	21.2093	27.6398
Prkd2	CAMK	2	19.9492	21.9036	21.0161	23.7074	21.3579	21.5274	22.1923	19.9728	22.3925	21.2492	22.2315	21.9599	21.506	21.4382	21.696	21.6607
Sik3	CAMK	2	20.691	23.1191	21.7887	22.2608	22.3888	22.5061	22.1941	22.3931	20.7729	21.5648	21.369	20.483	21.1196	21.3446	19.5552	21.26
Cdk2	CMGC	2	22.2266	21.244	21.9547	21.3888	20.271	21.8209	21.6587	21.0074	21.3527	21.7555	22.4662	22.7554	20.1176	20.0452	20.9429	21.8358
Pip4k2b	Metabolic	2	19.8835	21.0794	20.7065	19.8105	21.6401	20.6268	21.5196	21.2752	21.9494	22.3217	19.9472	20.9286	21.1883	19.9604	21.2882	20.7845
Nek3	NEK	2	21.5376	21.7546	21.9787	22.0958	22.0478	22.1299	22.4956	21.9535	20.9195	21.6086	21.5312	21.6255	21.2346	21.4279	21.8683	21.7917
Camkk1	Other	2	23.2706	21.1317	21.8987	22.7986	22.2025	21.1493	22.0303	21.8229	21.3137	21.2379	21.4168	20.9479	21.6305	21.7762	21.1546	21.1527
Eif2ak2	Other	2	21.6806	21.7372	20.7773	20.6781	22.155	21.7658	21.092	22.163	20.866	20.3431	20.2123	20.7985	21.6132	20.3552	21.134	22.595
Map2k4	STE	2	22.2962	22.3555	22.2578	22.3873	22.3651	22.1129	22.2196	22.3762	21.7523	21.1754	21.2323	20.673	21.2827	20.4124	19.271	20.6543
Mink1	STE	2	21.6263	21.4322	20.4665	19.7365	21.3635	20.9341	22.2331	22.0205	20.6721	21.6989	22.8537	20.9373	20.5181	20.983	21.9219	21.7949
Taok2	STE	2	23.3974	23.9261	23.8131	22.8736	23.15	24.2101	23.909	23.5685	20.8439	22.4176	22.183	22.1201	21.5686	22.0271	21.5545	22.2605
Ephb1	TK	2	22.7613	22.8262	21.7344	21.0059	22.4595	21.4522	21.9822	22.5138	21.5798	20.4351	21.5106	20.2135	21.895	21.9179	21.2051	21.0899
Mertk	TK	2	20.5278	22.6476	22.5394	23.0032	22.3061	22.6109	22.7877	22.8099	22.0591	21.1508	22.3104	21.8296	22.464	22.2129	21.665	22.1572
Ntrk1	TK	2	21.1603	21.3809	21.5381	19.929	21.6401	20.4509	21.6591	20.9217	21.2014	22.2275	19.7802	21.3966	21.3083	21.449	21.4635	21.4366
Pdgfra	TK	2	20.6197	21.2033	21.7087	22.1831	21.525	22.6646	21.7352	21.3437	22.2053	19.9554	21.3091	21.5992	23.0048	20.9722	21.2763	21.4652
Acvr1b	TKL	2	22.3157	21.5953	20.9615	20.6502	22.1905	22.1852	23.484	21.8113	21.7948	21.8931	23.53	20.8439	20.4113	21.0957	21.033	22.7287
Tesk1	TKL	2	20.8777	21.4693	20.8966	22.1621	20.9392	21.7031	21.7483	20.0213	20.9036	19.9299	21.1258	19.7132	21.244	20.7827	21.817	23.2608
Pik3ca	Atypical	3	22.6343	21.3808	21.2509	22.519	22.2515	22.7842	22.5168	22.7547	22.5659	20.7887	21.8433	22.6903	22.7056	21.9571	22.5201	20.4818
Sik2	CAMK	3	21.1278	20.6326	21.9047	21.7307	22.0551	21.9134	21.6457	22.1859	22.14	21.7462	21.3977	20.3006	21.3817	21.9912	21.8501	21.6581
Cdk7	CMGC	3	22.5082	22.2858	20.2008	20.7586	22.2415	22.0956	22.4337	20.3629	22.6568	22.5375	22.5216	22.4657	22.4742	22.7316	22.5943	19.4798
Nek1	NEK	3	21.7688	20.8265	21.8844	22.0506	21.9661	21.4779	21.7206	21.219	21.8384	21.1955	19.9663	21.7278	21.77	21.8534	22.1224	21.7265
Stk16	Other	3	20.7636	20.5214	20.6227	20.9043	22.4978	21.4675	21.1797	20.2559	23.58	20.6871	19.8083	21.2389	21.6719	21.3985	21.142	21.6227
Map4k4	STE	3	23.5543	23.4232	23.5677	23.7399	23.6361	23.808	23.4558	23.8639	23.0849	23.2628	23.3979	23.297	23.3979	23.6867	23.5079	23.3676
Taok3	STE	3	22.5906	22.7549	22.7358	22.75	23.8214	23.7245	23.2396	23.1907	20.2225	22.3658	21.0096	22.5122	22.616	22.4437	22.5519	22.3344
Epha5	TK	3	22.6701	20.9551	21.8819	21.2889	22.8591	20.9721	21.18	22.0524	21.9396	22.3652	20.4758	22.8575	20.871	22.6887	20.7078	21.63
Tgfbr1	TKL	3	22.0699	21.4682	23.1136	22.9201	22.5091	21.0832	22.7096	21.4888	23.016	22.9239	22.8602	21.9863	22.4138	21.7024	22.7145	21.2865
Prkcd	AGC	4	21.8632	22.3211	22.3571	22.3931	22.7664	22.3532	22.4763	22.5744	22.4386	22.6175	22.6727	22.5733	22.6494	22.4108	23.5721	22.7311
Rps6ka5	AGC	4	21.7498	21.7616	21.7631	21.6222	19.5744	20.8996	22.5196	19.4713	22.2579	22.5694	20.8114	22.7366	22.7388	22.7444	22.7711	22.4299
Prkaa2	CAMK	4	22.4522	20.0313	20.4724	23.4151	23.2588	21.1612	21.9783	23.7643	22.0239	21.7401	20.8596	20.0359	21.4643	22.5574	23.2233	21.0229
Cdk14	CMGC	4	23.2863	23.2429	23.4287	21.2838	23.5499	22.8039	23.3438	21.4128	23.5635	22.6381	22.2049	20.2618	23.1661	22.3763	23.3885	22.869
Pik3c3	Metabolic	4	21.8438	21.3347	21.8748	19.6358	22.5009	22.262	22.0139	20.6917	21.852	21.8902	21.8595	21.9239	21.8175	21.5294	21.8681	21.705
Nek7	NEK	4	24.3093	24.2846	24.0768	24.3818	24.4529	24.4377	24.3562	24.3346	23.9797	24.0818	23.7328	23.6613	23.7107	24.1178	24.0051	24.1726
Map3k4	STE	4	21.7641	21.0695	21.3537	21.737	21.7241	21.1326	21.1371	20.1508	21.1283	20.8874	20.9303	21.5009	21.4718	21.4472	22.5395	20.9711
Map4k3	STE	4	21.6287	19.0881	20.9214	22.8152	21.1927	22.6734	21.8424	21.28	22.912	22.7636	23.6773	21.4323	23.1922	22.7052	23.1117	23.5545
Jak1	TK	4	22.9986	23.7849	22.401	22.8722	22.8937	22.7454	22.5321	22.635	22.5809	23.0341	21.5541	21.5434	21.7343	21.811	22.2786	21.9676
Stk38l	AGC	5	21.2537	23.3897	23.097	23.2862	23.1917	23.6698	23.0325	23.4699	22.3192	21.3251	20.9246	22.4264	21.7258	22.8877	22.4374	22.9321
Pip4k2a	Metabolic	5	24.6087	24.5771	24.3568	24.4864	24.744	24.5793	24.3903	24.5614	23.6906	23.6708	23.3253	23.6047	23.2279	23.3789	23.4054	23.4759
Map4k5	STE	5	22.8375	23.216	23.1831	23.1292	23.1049	23.0581	21.2898	23.1155	23.4409	23.6471	23.3306	23.297	23.591	23.1404	23.5234	23.3316
Axl	TK	5	22.2182	21.6881	21.7929	21.9451	21.9913	21.3505	20.846	22.4457	23.9034	23.6778	23.1462	23.2368	21.9071	21.7131	22.5048	19.9243
Csf1r	TK	5	21.4119	21.5052	21.6156	20.2552	23.3801	23.0158	23.0649	23.0472	22.4287	21.2799	23.1155	23.0377	23.0097	22.6193	22.791	22.8712
Kit	TK	5	20.7823	21.1244	22.1221	21.5832	23.6655	22.0283	21.3046	19.4284	23.0333	20.965	23.4054	23.1672	23.2384	23.2998	23.3511	23.3276
Acvr2a	TKL	5	24.1927	24.2476	24.1825	24.0719	24.289	24.2286	24.2012	24.1025	23.6396	23.6925	23.2781	22.9668	23.684	23.4136	23.2035	22.921
Stk38	AGC	6	24.0481	24.0115	24.0965	24.3437	24.0876	24.0584	24.2512	23.8326	23.6806	23.9445	23.8622	23.8536	23.8892	23.7132	24.2429	23.9552
Epha4	TK	6	24.5983	23.7296	23.9976	24.0053	24.2499	24.2207	23.9018	23.8858	22.98	22.7011	22.9214	22.6601	23.3515	22.3655	23.0876	22.1341
Fes	TK	6	22.2416	21.4653	20.2493	21.5681	22.8535	20.9566	22.1725	22.2365	21.4547	21.1318	21.9845	22.2554	22.7171	22.3383	22.393	22.9775
Prkacb	AGC	7	26.4025	26.2829	25.7647	25.7754	25.8107	26.4148	25.956	25.9564	26.4972	26.2594	25.7096	25.3414	25.0433	26.3706	25.7414	26.4172
Camk1d	CAMK	7	23.0892	23.25	24.0524	24.1257	25.1865	24.9593	24.9977	25.1639	21.2313	21.695	22.388	22.1767	21.7831	21.9323	22.4074	23.1556
Mark1	CAMK	7	20.2458	20.8493	21.9392	23.0443	23.4127	23.6919	23.7947	23.8846	20.9695	20.8859	21.6877	20.877	22.7867	22.6462	22.5003	22.596
Stk11	CAMK	7	24.7508	24.619	23.7585	24.3061	24.5046	24.988	24.578	24.4804	24.3675	24.2372	23.7607	23.4437	23.775	23.886	23.8781	23.8529
Cdk9	CMGC	7	24.103	24.0509	23.4418	23.6188	24.1001	24.2113	23.6812	23.6403	24.7894	24.6602	24.5448	24.3576	24.3099	24.2117	24.1685	24.2984
Mapk8	CMGC	7	26.1096	25.9054	25.4377	25.3336	25.5833	26.1479	25.2837	25.2538	24.8209	24.7302	24.2347	24.1831	23.8802	24.9178	23.7758	24.1243
Agphd1	Metabolic	7	23.1452	21.489	23.4077	23.8768	23.2291	23.4212	23.2833	22.8647	22.052	20.9654	22.2786	21.1062	22.7674	22.4139	22.7534	20.7697
Chka	Metabolic	7	23.9763	24.0339	24.2362	24.1194	24.2197	24.1032	23.9653	24.2574	24.3938	24.2779	24.3888	24.6131	24.568	24.6237	24.3719	24.0952
Map2k6	STE	7	18.9441	24.0203	24.6509	24.3584	24.2681	24.8689	24.5585	24.583	23.1452	23.2886	23.7959	23.6091	24.3106	23.4913	23.9441	23.3974
Strada	STE	7	24.8739	25.1297	24.5164	24.6951	24.8276	24.9336	24.7036	24.6169	24.2324	24.2489	23.9956	24.0819	24.2093	24.2893	24.2561	24.0874
Irak3	TKL	7	24.4527	24.1098	23.8501	23.6149	24.4717	24.8468	24.1418	24.0026	23.8154	23.8347	23.7575	23.7511	23.629	23.5624	23.4486	23.5581
Pdpk1	AGC	9	25.0798	24.7754	24.9827	24.9613	24.9729	25.3324	24.99	25.2732	24.0566	24.0965	23.9688	24.0772	24.3655	24.4917	24.2634	24.5761
Cdk4	CMGC	9	26.3072	26.431	25.9086	25.8326	26.3782	26.1688	26.2173	26.1021	26.1749	26.1992	25.9505	25.8562	26.0363	25.9816	25.6066	25.7564
Gsk3a	CMGC	9	27.5116	27.4181	27.213	27.1067	27.4111	27.3147	27.2692	27.2938	26.1589	26.3294	25.7802	25.7283	25.8736	25.5344	26.4199	25.9505
Mapk11	CMGC	9	24.5807	24.5148	25.1029	25.0045	25.265	25.1107	24.983	25.0747	24.1025	24.1469	23.5747	23.9642	23.977	24.4042	23.8016	23.7408
Tbk1	Other	9	24.4939	24.1886	24.6368	24.4119	24.8943	24.5545	24.5919	24.4409	23.6514	23.8501	24.1413	24.1649	24.309	23.8951	24.1924	23.7465
Map2k2	STE	9	26.0122	26.0951	25.8197	26.0224	26.0412	26.6462	26.1013	26.2343	25.2693	24.9692	25.015	25.0245	25.2165	25.511	25.2736	25.5624
Taok1	STE	9	25.4437	25.3424	26.1188	26.1062	26.6389	26.4322	26.3902	26.3731	24.3971	24.2045	24.9012	24.9159	25.2273	24.9538	25.3346	25.0413
Tnik	STE	9	26.2609	26.237	26.2185	26.228	26.3938	26.2012	26.3592	26.3518	25.7832	25.8785	25.7253	25.8483	26.1533	25.6038	26.1762	25.7061
Ddr2	TK	9	23.6205	23.6221	23.5571	23.6991	23.7957	24.1307	23.6925	23.6186	23.9888	24.0473	23.5964	23.3995	23.8109	23.8111	23.6263	23.5083
Hck	TK	9	23.8387	23.7523	23.5502	23.5626	24.2676	24.6034	24.2087	24.1045	24.7096	24.4718	24.6834	24.6258	24.5244	24.954	24.8159	24.9206
Braf	TKL	9	26.9845	27.2373	27.1148	27.0858	27.3624	27.4445	27.2867	27.3384	25.8663	25.6606	25.6715	25.902	25.9166	25.6447	25.913	26.5335
Irak4	TKL	9	23.9156	23.8655	24.3852	24.4089	24.5694	24.5809	24.3815	24.708	24.1452	24.2308	24.3177	24.7349	24.7386	24.6821	24.6775	24.506
Cdk16	CMGC	10	25.7896	26.0524	25.1943	25.4208	25.7751	26.0831	25.2547	25.4887	25.0554	25.0585	24.6562	24.9927	24.5233	24.3294	24.4159	24.4219
Cdk6	CMGC	10	24.6871	25.0458	24.3055	24.6456	24.6303	25.1468	24.6227	24.7438	25.3893	25.3553	25.003	25.0682	25.0222	25.3766	25.0054	25.0212
Pak4	STE	10	25.857	25.6652	26.1067	26.1716	26.3296	26.3454	26.0527	26.3797	24.8825	24.9423	24.9668	25.2773	25.4743	25.4843	25.3153	25.192
Abl2	TK	10	23.6778	24.3563	24.1245	24.0939	24.6183	24.6199	24.0587	24.2233	23.9145	23.8465	23.6263	23.2188	23.4427	23.0711	23.2711	23.1782
Camk2b	CAMK	11	26.2232	25.8059	28.0013	27.8224	28.6065	28.67	28.3353	28.4978	25.1239	24.8867	26.6228	26.7081	27.5415	27.3675	27.0384	27.0943
Mark3	CAMK	11	23.5614	23.0396	24.4833	24.5586	25.7076	25.4846	25.5157	25.7439	22.2195	22.9109	23.8075	23.7259	24.5017	24.4573	25.4031	24.9648
Stk4	STE	11	25.0271	24.8904	24.8942	24.9782	25.4098	25.2492	25.0324	25	24.3068	24.5363	24.3106	24.552	24.3868	24.6964	24.3902	24.5545
Ephb6	TK	11	24.8844	24.6749	24.346	24.2896	24.7857	24.9689	24.2583	24.2407	23.8197	23.6298	23.3261	23.431	23.0208	23.4158	23.3059	23.1238
Prkcb	AGC	12	25.0232	25.4595	25.5828	25.6851	25.8925	25.9027	25.5879	25.6351	24.582	24.7399	24.4401	24.3978	24.922	24.8496	25.0734	24.7486
Rps6ka1	AGC	12	25.5996	25.4239	26.0554	25.9847	26.5212	26.6733	26.2324	26.4106	25.0566	25.0124	25.2803	25.3194	25.2186	25.1264	24.9516	24.9653
Csnk1a1	CK1	12	26.2792	26.284	25.9361	26.1852	26.0151	26.3385	26.2254	26.3457	26.6	26.6291	26.1263	26.2823	26.3067	26.5314	26.4638	26.8641
Chkb	Metabolic	12	27.0286	27.0677	26.9891	26.9039	26.9897	26.9083	26.9638	27.0806	26.1338	26.2226	26.128	26.0546	26.3156	26.093	26.1413	26.1005
Fn3k	Metabolic	12	27.3249	27.3336	27.1023	27.3287	27.4188	27.4704	27.3518	27.4774	26.0759	26.0781	25.449	25.7772	25.9167	25.9739	25.742	25.8062
Map3k11	STE	12	25.5018	25.3957	25.0805	25.1389	25.4379	25.651	25.2214	25.0142	24.81	25.0098	24.6577	24.7429	24.5658	24.7695	24.5913	24.5168
Bmpr2	TKL	12	26.2047	25.9215	26.0021	26.0775	26.0163	26.1322	26.1309	26.0982	25.6677	25.7458	25.3753	25.3574	25.6059	25.4186	25.4979	25.4101
Camk2a	CAMK	13	23.938	23.9855	26.3753	26.6837	27.0512	27.0428	26.9817	27.0401	26.4858	26.2545	28.7291	28.7034	29.3645	29.181	29.0181	28.9757
Mapk10	CMGC	13	28.8409	28.9142	28.4863	28.4257	29.0493	29.0931	28.3832	28.4038	27.1839	27.273	27.0861	27.0857	26.8893	27.1458	26.6272	26.6709
Ephb3	TK	14	25.7372	25.9178	25.9189	26.0134	26.233	26.054	25.8059	25.9333	25.3493	25.5446	25.0707	25.1976	25.3084	25.2501	25.1256	25.0397
Lyn	TK	14	26.3309	26.4517	26.6409	26.7011	26.9466	27.1498	26.6036	26.6507	25.1448	25.1417	25.3362	25.3562	25.2134	25.1387	25.3386	25.145
Pkn1	AGC	15	24.6991	24.501	24.8017	24.9126	25.2812	25.2972	25.1755	25.0472	24.2251	24.3446	24.4411	24.2838	24.58	24.7479	24.657	24.7416
Rps6ka2	AGC	15	25.0805	25.6763	26.4508	26.4434	27.2144	27.029	27.1153	27.0545	24.0807	23.8215	24.489	24.8356	25.3071	25.0814	25.3221	24.9569
Ddr1	TK	15	26.0697	25.9572	25.959	26.0519	26.1939	26.2368	26.1271	26.3486	25.4601	25.6694	25.4024	25.4116	25.4847	25.5986	25.2908	25.2391
Yes1	TK	15	29.2954	29.1772	29.0673	29.033	29.9139	30.0797	29.4242	29.1729	28.0185	27.6322	27.7549	27.6863	27.3278	28.1988	27.6155	28.2219
Prkd1	CAMK	16	25.8761	26.0752	26.3651	26.319	26.7429	26.9111	26.3077	26.545	26.0921	26.0292	26.3192	26.2654	26.5757	26.7025	26.4806	26.5795
Ulk3	Other	16	25.484	25.234	26.417	26.4728	27.2993	27.4462	27.2719	27.0517	24.8229	24.902	25.3297	25.5437	26.0091	25.9956	25.9389	26.0342
Ptk2	TK	16	21.7151	22.6556	22.8569	23.2833	24.4465	25.249	26.2044	25.9386	21.0006	21.0406	22.7712	22.9529	23.9242	23.9145	25.5694	26.0285
Limk1	TKL	16	25.9431	26.1287	26.0018	25.9515	26.5117	26.6539	26.2869	26.0905	25.1657	25.2793	24.587	24.6981	24.7823	24.7042	24.9459	25.0444
Mark2	CAMK	17	24.5979	24.8425	25.8993	25.8568	26.826	26.7864	26.6926	26.6074	24.548	24.4261	25.2928	25.4023	25.9798	25.826	26.3001	26.0889
Pip4k2c	Metabolic	17	28.038	28.2939	27.9495	27.8683	28.0893	28.2213	28.1711	28.1251	27.4799	27.3596	27.06	27.1747	27.1738	27.0015	27.0821	27.0095
Bmp2k	Other	17	25.8685	25.99	25.4645	25.6919	26.3964	26.4186	25.4814	25.5694	25.3149	25.3562	25.151	25.4554	25.2316	25.0898	24.9569	24.6591
Stk10	STE	17	25.0786	25.1588	25.9287	25.8376	26.7071	26.4295	26.4382	26.2359	24.515	24.1123	25.0296	24.8512	25.5376	25.4276	25.664	25.5599
Ilk	TKL	17	25.9172	25.9821	26.3006	26.3858	26.4366	26.6315	26.2706	26.508	25.9123	26.0444	25.9366	26.1442	25.8418	26.0128	25.9167	26.1013
Rock1	AGC	18	24.5943	24.7339	25.1655	25.4133	25.3725	25.2149	25.3152	25.5143	24.5979	24.8522	25.0388	24.8907	25.2434	24.707	25.0456	24.8379
Cdk17	CMGC	18	26.907	26.9109	26.2371	26.4531	26.705	26.8405	26.2587	26.3673	26.6525	26.7709	26.4759	26.6915	26.4117	26.3274	26.2988	26.3508
Mapk14	CMGC	18	27.9416	27.9848	27.7521	27.906	28.2982	28.3394	27.8785	27.8904	28.0477	28.0138	28.1221	28.012	27.9188	28.0102	27.6148	27.7781
Prkca	AGC	19	27.5833	27.6603	27.7476	27.6191	27.8549	27.8203	27.761	27.7663	27.0768	27.0232	26.5374	26.68	26.6718	26.9237	26.9911	26.4683
Adk	Metabolic	19	27.8803	27.8899	27.9447	28.0117	28.2101	28.0414	28.1607	28.1664	27.9669	27.8661	27.5836	27.4774	28.0562	27.9243	28.0037	27.8722
Fn3krp	Metabolic	19	30.1675	30.465	30.0561	30.3559	30.1622	30.605	30.2562	30.5525	29.5327	29.7694	29.0711	29.214	29.3145	29.7143	29.2119	29.3328
Csnk2a1	Other	19	27.4798	27.6226	27.4169	27.5478	27.9478	28.2148	27.9192	27.7706	29.1705	29.2868	29.3375	29.2376	29.0816	29.4919	28.9729	29.1918
Map2k1	STE	20	29.2863	29.4883	29.344	29.4917	29.6098	29.7064	29.4705	29.6214	28.6637	28.911	28.417	28.378	28.6384	28.6129	28.8349	28.667
Stk3	STE	20	27.0423	27.1392	27.2202	27.215	27.2813	27.3035	27.1563	27.2552	26.4087	26.5378	26.3002	26.447	26.4869	26.3401	26.4483	26.5533
Prkcq	AGC	21	26.4129	26.6625	26.7831	26.8484	27.1189	27.2292	26.9727	27.0359	26.2181	26.3426	26.1497	26.1499	26.4713	26.612	26.4453	26.4896
Prkaa1	CAMK	21	28.1431	28.1443	27.9453	27.996	28.403	28.4649	27.9807	28.0596	27.4712	27.3877	27.1826	27.2766	27.1313	27.0419	27.3886	27.3651
Prkaca	AGC	22	29.3267	29.3671	29.1033	29.1091	29.2346	29.3629	29.0932	29.0807	29.6298	29.5947	29.0533	28.9753	28.8515	28.8975	29.3061	29.4313
Gsk3b	CMGC	22	30.0769	30.1881	29.7249	29.7716	30.2281	30.2058	29.8803	29.9848	29.4432	29.435	28.6237	28.6954	29.0267	28.8965	29.3352	29.1368
Csnk2a2	Other	22	27.5006	27.6514	27.2594	27.2184	27.5658	27.9108	27.366	27.0025	28.6665	28.7223	28.5276	28.5807	28.1415	28.5357	28.1388	28.6525
Mapk1	CMGC	23	32.505	32.598	32.5631	32.6338	32.8717	33.206	32.8341	32.7946	31.9961	31.9563	31.7569	31.7903	31.8785	32.1739	31.581	31.8274
Camk2g	CAMK	24	27.9873	28.068	30.2564	30.2002	30.9392	30.9684	30.9314	30.8379	27.9571	27.9775	29.9575	30.0652	30.6684	30.7957	30.4672	30.4789
Mapk9	CMGC	24	30.5666	30.8296	30.2796	30.4181	30.8427	30.8975	30.2982	30.4553	29.9067	30.0226	29.7778	29.6886	30.0574	29.8426	29.8084	29.5817
Src	TK	24	28.9984	29.0783	28.673	28.7873	29.2608	29.3062	28.8439	28.8348	29.9794	29.8698	29.6261	29.5249	29.5549	29.6867	29.4432	29.5869
Ripk2	TKL	24	27.3083	27.3816	27.0334	27.0485	27.542	27.5494	27.2146	27.1561	27.5686	27.6174	27.3675	27.4905	27.4263	27.4252	27.2911	27.0829
Pdxk	Metabolic	25	33.9263	33.8444	33.5566	33.5267	33.5521	33.7725	33.5814	33.5525	33.6169	33.3178	33.1113	33.059	33.1076	33.6302	32.9071	32.9792
Gak	Other	25	20.8611	20.9638	24.5795	25.7487	27.2792	27.1962	28.0566	28.2035	24.9334	26.6712	24.851	25.3259	27.1671	27.1664	27.9283	28.0197
Map3k5	STE	25	21.2416	24.4608	25.8484	25.54	26.3468	26.1318	26.0743	26.0691	22.938	23.223	25.3713	25.5153	25.9903	26.6958	25.642	26.0565
Slk	STE	26	26.4982	26.6027	27.1703	27.0779	27.549	27.6404	27.372	27.4059	26.0516	26.0127	26.7234	26.7225	26.983	26.7415	27.0175	26.7883
Csk	TK	26	30.1628	30.214	30.0817	30.0452	30.383	30.4498	30.2336	30.1396	29.2407	29.1101	28.6914	28.6689	28.828	28.8822	28.8717	28.8263
Cdk5	CMGC	27	31.0385	31.1009	30.9174	30.884	31.2136	31.3128	30.9764	31.0101	30.0258	29.9973	29.5833	29.5859	29.8023	29.7299	29.6641	29.6772
Ephb4	TK	27	27.7308	27.8274	27.3508	27.2688	27.9348	27.9047	27.3276	27.3747	27.151	27.1801	26.9951	26.9761	26.8692	26.8485	26.5428	26.6231
Rock2	AGC	28	26.0787	25.9659	26.2672	26.207	26.3142	26.3605	26.2511	26.4748	25.7416	25.8249	25.5336	25.914	25.7563	25.8418	25.9166	25.7086
Igf1r	TK	29	26.8185	26.9268	27.0451	27.349	27.3759	27.4771	27.2704	27.4566	26.7595	26.7446	26.8846	27.0381	27.121	27.1327	27.0724	27.0201
Met	TK	29	27.8185	28.0865	27.6649	27.6964	28.0383	28.1658	27.8203	27.8627	27.9878	28.0002	27.6737	27.7761	27.7907	27.9977	27.6108	27.7548
Mapk3	CMGC	31	33.0693	33.1471	33.2355	33.2956	33.4126	33.5185	33.2826	33.4105	32.1175	32.1498	31.8674	31.9075	32.1782	32.2229	32.092	32.0045
Fyn	TK	31	31.7228	31.6895	31.6395	31.6444	32.1828	32.2744	31.7799	31.8054	30.6766	30.5695	30.6226	30.5787	30.3609	30.4649	30.2225	30.4127
Camk2d	CAMK	32	29.8966	29.8363	32.2325	32.1778	33.101	33.0877	33.2016	33.0335	30.4486	30.3548	32.612	32.496	33.1692	33.1965	32.8903	32.8891
Epha2	TK	32	28.4774	28.5299	28.2722	28.2136	28.6915	28.73	28.2641	28.3401	28.3429	28.3945	28.1955	28.1482	28.2347	27.9731	27.9683	27.7619
Rps6ka3	AGC	34	27.6653	27.7007	28.305	28.3375	29.2206	29.214	29.0169	29.1283	26.8213	26.9388	27.3959	27.3593	27.863	27.9397	28.0266	28.0222
Insr	TK	36	26.9116	27.0356	27.3721	27.4393	27.7536	27.7212	27.625	27.7343	26.9374	26.8831	27.2584	27.3136	27.7178	27.4436	27.424	27.2233
Aak1	Other	38	29.1467	29.1147	29.6005	29.5718	30.9221	30.7944	29.8512	29.9086	28.3548	28.2286	28.8453	28.9202	29.1973	28.9966	28.9998	28.86
Ephb2	TK	40	29.9967	30.0213	29.4516	29.5004	29.9742	30.1436	29.5562	29.6136	30.3117	30.3114	29.8672	29.9792	29.718	29.852	29.5188	29.6221
Prkg1	AGC	41	29.8568	30.0052	30.2779	30.4238	30.5259	30.7782	30.4605	30.5227	29.521	29.6331	29.7085	29.7892	29.9314	29.942	29.7849	29.7552
Nek9	NEK	41	30.205	30.2646	30.1603	30.1396	30.4621	30.4234	30.1953	30.2281	29.7472	29.752	29.4926	29.5626	29.7675	29.6542	29.5548	29.4074
Ttn	CAMK	221	20.6566	23.854	24.6097	20.9588	21.8411	22.6738	22.7261	22.8848	26.8481	26.9035	29.367	27.6682	27.5733	28.8369	29.7478	28.5766

## Sheet: log2FC
Kinase	Family	Razor + unique peptides	sciatic nerve 1	sciatic nerve 2	sciatic nerve 1	sciatic nerve 2	sciatic nerve 1	sciatic nerve 2	DRG tumor 1	DRG tumor 2	DRG tumor 1	DRG tumor 2	DRG tumor 1	DRG tumor 2
Treatment			10nM	10nM	100nM	100nM	1000nM	1000nM	10nM	10nM	100nM	100nM	1000nM	1000nM
Pkn2	AGC	2	0.5072	-2.51884	0.44423	-2.00372	-0.3659	-1.89632	-1.18941	-1.17291	-0.78712	-2.18727	-0.52102	-0.956
Brsk2	CAMK	2	0.32408	1.76136	-0.45443	1.46536	-0.53989	2.13962	-0.07535	1.06686	0.2048	0.74828	0.83765	0.79907
Mylk	CAMK	2	0.20441	0.14547	0.1039	-0.35616	-6.21501	-0.06554	-6.14555	6.58692	-7.48409	1.01436	-6.8674	0.54223
Prkd2	CAMK	2	1.55457	-0.8344	3.73459	-1.1762	1.93079	-2.24305	-0.22251	-0.18997	0.29923	0.5355	-0.41147	0.69646
Sik3	CAMK	2	0.11294	0.19468	-0.13234	-0.40541	0.726	-1.5031	0.08455	1.5644	-0.77706	1.81383	0.30479	1.21774
Cdk2	CMGC	2	0.81349	-1.38765	0.38144	0.29601	0.23664	0.56793	-1.7906	-0.82529	0.91961	1.52331	-0.08028	0.40981
Pip4k2b	Metabolic	2	-0.64837	0.12049	-1.46474	-0.8132	-0.19584	-1.63611	-0.82408	-0.09986	0.14408	-1.34101	1.53723	0.66126
Nek3	NEK	2	0.1764	-0.44781	0.14237	-0.51686	-0.19884	-0.95793	-0.36377	-0.63372	-0.16619	-0.33716	-0.1831	-0.94881
Camkk1	Other	2	-0.67364	0.17223	0.97563	-0.13156	-0.69125	1.2403	0.62345	0.47594	-0.20485	0.26218	0.08515	0.15913
Eif2ak2	Other	2	-0.3972	1.06297	-1.48485	-0.3147	-0.42578	0.58857	-2.23978	0.47925	-1.79645	-0.92168	-2.25182	-0.26794
Map2k4	STE	2	-0.2633	0.14546	0.01111	0.03813	-0.02069	0.07657	-0.24189	2.01167	0.01869	1.96122	0.52105	2.48124
Mink1	STE	2	-1.08636	-0.86955	-2.28401	-1.76656	-0.58831	-0.60678	-0.81189	-1.40381	-0.85758	0.93182	-0.09603	-1.24978
Taok2	STE	2	0.64159	-0.75904	-0.69489	-0.09589	0.35767	-0.51162	-0.23346	0.01408	-0.14049	0.62844	0.15706	-0.71061
Ephb1	TK	2	-1.06156	0.4773	-1.50791	-0.2478	0.31238	0.77906	0.828	0.68989	-0.87639	0.3055	-0.65476	0.37473
Mertk	TK	2	-0.19896	-0.4816	0.19331	-0.24827	-0.16229	-2.25992	0.05567	0.79895	-0.32763	0.64537	-1.00647	0.3941
Ntrk1	TK	2	-0.47074	-0.01901	-0.99272	-0.12105	0.45927	-0.49882	0.0124	-0.15523	-0.04004	-1.68332	0.7909	-0.26207
Pdgfra	TK	2	1.32093	-0.21023	0.83942	-0.02646	-0.14043	-1.11549	-0.493	1.72855	0.13406	0.03285	-1.50976	0.92907
Acvr1b	TKL	2	0.37394	-1.29349	-1.16114	-2.52249	-0.21601	-1.16825	-1.63302	-0.62166	-1.8848	2.49704	-0.83556	0.76181
Tesk1	TKL	2	1.68179	-0.80913	2.14079	-0.85175	1.44796	-0.8706	-2.47815	-0.57301	-3.5476	-0.69123	-3.33092	-0.91335
Pik3ca	Atypical	3	0.02952	-0.26534	-0.23571	-1.26588	-1.3739	0.1175	1.47525	0.18559	2.20853	-0.67673	0.30689	0.04587
Sik2	CAMK	3	-0.27244	0.40938	-0.45519	0.25897	-1.55323	-0.51789	0.33307	-0.46841	-1.35751	-0.45238	0.08805	0.2899
Cdk7	CMGC	3	1.73272	-0.19217	0.39571	-2.23283	1.92295	0.07457	3.25183	-0.12007	2.98588	-0.07272	3.05769	0.06258
Nek1	NEK	3	0.25885	0.24557	0.83151	0.16382	-0.39254	0.04818	0.12692	-0.3524	0.00129	-2.15612	-0.53099	-0.28398
Stk16	Other	3	1.21155	1.31813	0.64842	-0.55695	0.26551	-0.41608	-0.22422	0.52995	-0.38384	-1.33374	-0.93568	2.43805
Map4k4	STE	3	-0.05587	0.18035	-0.12406	0.11191	-0.44075	0.0985	0.31907	-0.10992	-0.07062	-0.10992	-0.10476	-0.42295
Taok3	STE	3	0.5338	0.58188	-0.44074	-0.5037	-0.43584	-0.64892	0.10929	0.06411	0.17774	-1.54236	0.03139	-2.32943
Epha5	TK	3	-1.08028	1.6791	-0.7635	0.70191	-1.09729	1.49011	1.05869	0.16326	1.22742	-0.23193	0.73514	1.23183
Tgfbr1	TKL	3	-0.40558	-0.20059	1.43132	0.404	-0.02064	-0.63976	0.41586	-0.30068	0.69979	0.14576	1.63732	0.30154
Prkcd	AGC	4	-0.22112	0.2901	-0.18124	-0.11922	-0.25328	-0.61313	-0.3203	-0.92266	-0.15775	-0.8994	-0.11358	-1.13342
Rps6ka5	AGC	4	1.42823	-2.94525	2.1509	-0.75653	2.29027	-0.76985	0.3145	-0.03225	0.30663	-1.9597	0.13947	-0.51316
Prkaa2	CAMK	4	-2.60308	1.28053	-0.3492	-1.50594	-3.73294	0.4739	1.53455	-1.75893	-0.98698	-2.36372	0.7172	-1.19935
Cdk14	CMGC	4	1.39107	0.20611	-0.12897	0.08486	1.83008	-0.05751	-0.49269	-0.22241	-2.60714	-1.18366	-0.23087	0.17498
Pik3c3	Metabolic	4	1.57028	0.48694	-1.05587	-0.13912	0.64303	-0.17013	-0.17561	-0.05059	0.21885	-0.00858	0.18521	-0.0161
Nek7	NEK	4	0.10315	0.09671	0.04723	-0.2794	-0.04995	-0.04684	-0.05482	-0.29441	-0.51123	-0.2723	-0.09077	-0.02541
Map3k4	STE	4	0.98177	0.58699	1.58623	0.2166	0.91871	0.62703	0.47609	-1.06769	0.5298	-1.60921	-0.0837	-1.41116
Map4k3	STE	4	1.39348	-0.64971	1.53525	-0.92102	-2.19187	-0.2137	-0.84934	0.08045	-2.12224	0.56562	-0.79095	-0.19969
Jak1	TK	4	0.11034	0.36166	0.2372	-0.13104	1.14985	0.46656	-0.15657	-0.54435	-0.42419	-0.72456	1.06656	0.30225
Stk38l	AGC	5	0.19994	0.15923	-0.1837	0.06455	-0.08017	-1.77872	-0.04447	-0.71153	-0.50574	-1.51274	-1.60699	-0.11821
Pip4k2a	Metabolic	5	0.0179	0.35362	-0.07499	-0.03351	0.01571	0.2184	-0.09705	-0.17748	0.12874	-0.0801	0.19484	0.28526
Map4k5	STE	5	-0.05744	1.81512	0.01368	1.89327	0.10043	1.54766	-0.19115	0.06767	-0.03458	-0.19277	0.31557	-0.08249
Axl	TK	5	-1.09524	1.14531	-0.50059	0.94689	-0.75757	1.37216	1.7889	-0.59768	3.31255	0.64139	3.75352	1.39861
Csf1r	TK	5	-0.03138	0.31515	-2.79205	-1.44936	-1.54202	-1.65303	-0.25193	0.21868	0.1665	0.32446	-1.59137	-0.36232
Kit	TK	5	2.59989	2.36083	2.15482	0.81751	1.69608	-0.52229	-0.02781	-0.11271	-0.16043	0.05425	-2.36257	-0.31777
Acvr2a	TKL	5	0.12607	0.08778	-0.03068	-0.01867	0.1451	-0.00848	0.49266	0.48053	0.04581	0.07463	0.77156	0.43617
Stk38	AGC	6	0.2258	-0.16363	0.51109	-0.15467	0.17896	-0.20309	-0.24194	-0.35373	-0.1016	-0.38072	-0.01069	-0.56236
Epha4	TK	6	0.33489	0.34811	0.11953	0.09579	-0.15615	0.69649	0.23135	0.26392	0.52594	-0.16619	0.56693	-0.10759
Fes	TK	6	-1.27991	0.68106	-0.66845	-1.9232	-0.7712	0.06918	-0.63918	0.32404	-0.72202	-0.40855	-1.84566	-0.93832
Prkacb	AGC	7	0.45837	-0.14533	-0.18098	-0.19128	0.3265	0.44649	-0.0466	-0.69815	-1.07584	-0.03177	-0.15784	0.75575
Camk1d	CAMK	7	-0.20458	0.18876	-1.03815	-0.94528	-1.91391	-1.9085	-1.2233	-0.6243	-0.97886	-0.01945	-1.46057	-1.17609
Mark1	CAMK	7	-0.19265	-0.38197	-0.84021	-1.85549	-3.03525	-3.54888	0.05018	0.28646	-1.71901	-0.81257	-1.71014	-1.53073
Stk11	CAMK	7	0.50764	-0.07332	-0.17426	-0.81949	0.13859	0.17287	0.03304	-0.10316	-0.40924	-0.1174	0.38426	0.48935
Cdk9	CMGC	7	0.57095	0.41892	-0.02146	-0.23944	0.41061	0.42181	-0.08674	0.14135	0.05911	0.37629	0.36175	0.62088
Mapk8	CMGC	7	0.89407	0.29961	0.07982	0.15398	0.65159	0.82588	0.79352	0.10432	0.05882	0.45884	0.60587	1.04509
Agphd1	Metabolic	7	0.5565	-0.05429	1.01206	0.12435	-1.37572	-0.13814	1.64422	0.01393	0.33648	-0.4748	0.19569	-0.70145
Chka	Metabolic	7	-0.15421	0.25437	-0.13797	0.27089	-0.2235	0.01097	0.52843	0.19604	0.5179	0.01691	0.18266	0.02183
Map2k6	STE	7	0.28591	-0.29046	-0.22452	0.09233	-0.56266	-5.61439	0.09389	0.36649	0.21167	-0.14824	-0.10885	-0.79898
Strada	STE	7	0.31665	0.12404	0.07814	-0.18715	0.51276	0.17038	0.20193	-0.04676	-0.00552	-0.2605	0.16147	-0.02374
Irak3	TKL	7	0.84424	0.32986	-0.38763	-0.29165	0.10725	0.31088	0.00432	0.18042	0.19301	0.30887	0.27658	0.36679
Pdpk1	AGC	9	0.05922	-0.01708	-0.31187	-0.00734	-0.49776	0.08975	-0.08445	0.10204	-0.49887	-0.29465	-0.4796	-0.20686
Cdk4	CMGC	9	0.06674	0.16081	-0.26948	-0.30879	0.32887	0.08989	0.22521	0.4297	0.09985	0.34382	0.4428	0.5683
Gsk3a	CMGC	9	0.02089	0.14192	-0.18709	-0.0562	0.12434	0.24245	-0.41615	-0.54631	-0.22219	-0.63973	0.37885	-0.26105
Mapk11	CMGC	9	0.03604	0.28198	-0.07019	0.11996	-0.55983	-0.40231	0.66341	0.17537	0.22342	-0.22691	0.40608	0.3009
Tbk1	Other	9	0.11362	0.30246	-0.02898	0.04488	-0.2523	-0.09796	0.14861	0.11662	0.41839	-0.05102	0.10362	-0.54094
Map2k2	STE	9	0.41192	-0.06009	-0.21193	-0.28156	-0.13926	-0.08913	-0.05139	-0.0571	-0.53792	-0.25859	-0.59324	-0.00431
Taok1	STE	9	0.05909	0.2487	-0.26682	-0.27143	-1.03069	-0.9465	-0.08741	-0.10731	-0.12538	-0.43333	-0.83677	-0.93747
Tnik	STE	9	-0.15056	0.03456	-0.12381	-0.14067	-0.11481	-0.09834	-0.10229	-0.02286	0.14219	-0.45088	0.17237	-0.39295
Ddr2	TK	9	0.51206	0.10317	0.08049	-0.13547	0.00347	-0.07201	0.30275	0.18454	-0.10883	-0.02995	0.53894	0.36251
Hck	TK	9	0.49891	0.05898	-0.5419	-0.6585	-0.3522	-0.37001	0.03341	-0.29149	-0.29478	-0.13252	-0.44884	-0.10625
Braf	TKL	9	0.1061	0.0757	-0.25263	-0.1719	-0.10115	-0.3022	-0.88884	0.00365	-0.6315	-0.24141	-0.87293	-0.04662
Irak4	TKL	9	-0.12709	0.18782	-0.29913	0.00369	-0.84247	-0.46592	0.17604	0.06117	0.22882	-0.35976	-0.27522	-0.53222
Cdk16	CMGC	10	0.59443	0.52036	-0.06791	-0.06045	0.56373	0.53488	-0.09251	0.10735	0.57075	0.24026	0.63659	0.6395
Cdk6	CMGC	10	0.40297	0.00758	-0.09822	-0.31722	0.30196	0.06439	0.35544	0.01678	0.04698	-0.00236	0.33409	0.38387
Pak4	STE	10	-0.03421	0.27687	-0.2081	0.05404	-0.71447	-0.19571	0.29223	0.15892	0.08523	-0.34854	-0.24979	-0.43279
Abl2	TK	10	0.39661	0.55964	-0.12939	0.06576	0.13304	-0.38094	-0.10713	0.17153	0.04055	0.35521	0.6683	0.64339
Camk2b	CAMK	11	0.17212	0.27115	-0.67541	-0.33404	-2.69198	-2.11216	0.27327	0.50307	-0.38619	-0.4156	-2.20752	-1.9145
Mark3	CAMK	11	-0.25924	0.19193	-1.1853	-1.03233	-2.70432	-1.95427	-0.50756	-0.90138	-1.23894	-1.59551	-2.05392	-3.18357
Stk4	STE	11	0.24922	0.37741	-0.02183	-0.13821	-0.10965	-0.00535	0.14191	-0.00341	-0.00246	-0.07964	-0.01815	-0.08346
Ephb6	TK	11	0.72824	0.52734	0.04894	0.08765	0.43425	0.62605	0.29205	-0.28506	0.30718	0.02017	0.506	0.51377
Prkcb	AGC	12	0.26758	0.30459	0.04998	-0.0051	-0.17569	-0.56463	0.10094	-0.15139	-0.35083	-0.63325	-0.00878	-0.49138
Rps6ka1	AGC	12	0.26274	0.28876	-0.42589	-0.17705	-0.98667	-0.63278	0.16107	0.26693	0.35405	0.3287	0.04714	0.10501
Csnk1a1	CK1	12	-0.00727	-0.21036	-0.16057	-0.28928	-0.06178	0.05378	-0.33264	-0.15715	-0.58178	-0.33752	-0.23499	0.13622
Chkb	Metabolic	12	-0.17232	0.02589	-0.17668	0.02535	-0.01286	0.06487	-0.00748	0.17429	-0.04584	-0.01326	0.12213	-0.00751
Fn3k	Metabolic	12	-0.00696	0.06707	-0.14869	-0.24949	-0.14382	-0.02686	0.16766	0.17472	-0.02901	-0.29293	0.2719	0.33394
Map3k11	STE	12	0.63684	0.21649	0.12472	-0.14094	0.38149	0.28032	0.25268	-0.02556	0.22611	0.06637	0.49301	0.21868
Bmpr2	TKL	12	0.03406	-0.11466	-0.02065	-0.12884	-0.1767	0.07376	0.00848	0.10802	-0.05273	-0.12256	0.33567	0.16976
Camk2a	CAMK	13	0.00272	0.0695	-0.35644	-0.60645	-3.05454	-3.04378	0.20525	0.34643	-0.27232	-0.28897	-2.72127	-2.53228
Mapk10	CMGC	13	0.6892	0.66611	0.02181	0.10312	0.51031	0.45777	0.47491	0.2621	0.4148	0.45893	0.60214	0.55671
Ephb3	TK	14	0.12067	0.42707	0.08012	0.11299	-0.01546	-0.06865	0.21047	0.18277	0.1579	-0.05491	0.50496	0.22367
Lyn	TK	14	0.49902	0.34302	0.05033	0.03729	-0.19906	-0.27266	-0.00631	-0.12517	0.21119	-0.00235	-0.00331	-0.19371
Pkn1	AGC	15	0.25001	0.10568	-0.13458	-0.37385	-0.54618	-0.47642	0.00636	-0.077	-0.45772	-0.21591	-0.39693	-0.43189
Rps6ka2	AGC	15	-0.02558	0.09903	-0.61117	-0.66459	-1.37826	-2.03481	0.12453	-0.01504	-0.12129	-0.83306	-1.13538	-1.24143
Ddr1	TK	15	-0.11183	0.06674	-0.29676	-0.16812	-0.39142	-0.05736	0.3595	0.19387	0.17247	0.11159	0.43031	0.16933
Yes1	TK	15	0.90675	0.48963	-0.13989	-0.35692	0.00431	-0.1288	-0.02309	-0.28772	-0.53565	0.13947	-0.58969	0.40298
Prkd1	CAMK	16	0.36613	0.43519	-0.22606	0.05734	-0.4698	-0.43164	0.12307	0.0951	-0.31406	-0.16137	-0.55022	-0.38854
Ulk3	Other	16	0.39449	0.02743	-0.57891	-0.85486	-1.81775	-1.78782	-0.03864	0.07015	-0.49054	-0.60923	-1.13227	-1.116
Ptk2	TK	16	-0.68966	-1.75785	-2.65527	-3.34748	-3.283	-4.48928	-2.11399	-1.64528	-3.0756	-2.79826	-4.98794	-4.56887
Limk1	TKL	16	0.56345	0.22478	-0.13896	-0.28516	0.03826	-0.34386	-0.34014	-0.16356	-0.34628	-0.3589	0.23488	0.21985
Mark2	CAMK	17	0.17906	0.13343	-0.7506	-0.79332	-1.76489	-2.09472	-0.26289	-0.3203	-0.68667	-1.00727	-1.66289	-1.75209
Pip4k2c	Metabolic	17	0.09617	-0.0818	-0.25682	-0.22158	0.16886	-0.13307	-0.00792	0.09166	0.16529	-0.0221	0.35014	0.3978
Bmp2k	Other	17	0.84922	0.91493	0.12252	-0.01697	0.42064	0.38706	0.43067	0.27467	0.79627	0.19402	0.69711	0.35798
Stk10	STE	17	0.19365	0.26896	-0.39829	-0.50949	-1.07711	-1.3596	-0.13223	-0.12635	-0.70866	-0.63436	-1.4475	-1.14903
Ilk	TKL	17	0.12344	0.16595	-0.12222	0.02998	-0.52592	-0.35342	-0.08855	-0.07495	0.04291	0.01989	-0.0569	-0.00442
Rock1	AGC	18	-0.29933	0.05721	-0.10101	-0.14975	-0.7804	-0.72095	-0.13094	0.19779	0.05281	-0.0068	0.01427	-0.44771
Cdk17	CMGC	18	0.47317	0.44629	0.08578	-0.02169	0.54358	0.64826	-0.0233	0.11289	0.34077	0.17711	0.42015	0.35376
Mapk14	CMGC	18	0.44898	0.41976	0.01563	-0.12635	0.09438	0.06314	0.23208	0.30399	0.23389	0.50729	0.23565	0.43281
Prkca	AGC	19	0.05396	0.09393	-0.14724	-0.01338	-0.10598	-0.1777	0.45538	-0.31926	0.21175	-0.45363	0.55488	0.08576
Adk	Metabolic	19	-0.12499	0.04943	-0.15464	-0.21593	-0.2765	-0.28034	0.05207	0.05248	-0.39483	-0.42011	-0.00612	-0.03687
Fn3krp	Metabolic	19	0.05245	-0.09401	-0.19657	-0.20012	-0.08752	-0.08874	0.38151	0.10257	-0.11882	-0.14078	0.43659	0.32077
Csnk2a1	Other	19	0.44415	0.02865	-0.22283	-0.50226	-0.1481	-0.43932	0.30013	0.10875	0.04578	0.36464	0.095	0.1976
Map2k1	STE	20	0.08507	0.13929	-0.1297	-0.12648	-0.13312	-0.18418	-0.05414	-0.19653	-0.28899	-0.41798	0.244	-0.17124
Stk3	STE	20	0.04827	0.12493	-0.04018	0.06386	-0.11604	-0.11405	-0.21323	0.03857	-0.10636	-0.14808	-0.01551	-0.03962
Prkcq	AGC	21	0.19331	0.14624	-0.18751	-0.18961	-0.37343	-0.55978	0.12245	0.02599	-0.33966	-0.2956	-0.14701	-0.22719
Prkaa1	CAMK	21	0.40529	0.42238	-0.06362	-0.03535	0.08467	0.16246	-0.32324	-0.25728	-0.08853	-0.206	0.02261	0.08257
Prkaca	AGC	22	0.28219	0.14139	0.02838	0.01004	0.28638	0.23342	-0.53381	-0.45458	-0.45601	-0.25283	0.16336	0.32373
Gsk3b	CMGC	22	0.22101	0.34785	-0.2132	-0.15536	0.20331	0.19657	-0.24036	-0.30859	-0.44138	-0.71158	0.29822	0.10792
Csnk2a2	Other	22	0.90836	0.19985	0.21587	-0.1066	0.64888	0.13464	-0.11678	0.00263	-0.07178	0.38878	0.06981	0.52762
Mapk1	CMGC	23	0.4114	0.03762	-0.16073	-0.27097	-0.19659	-0.32905	0.34654	0.29747	-0.03712	0.17584	0.12889	0.4151
Camk2g	CAMK	24	0.13043	0.00787	-0.6377	-0.67494	-2.76988	-2.94402	0.31674	0.20116	-0.41372	-0.50969	-2.50145	-2.51013
Mapk9	CMGC	24	0.44217	0.54444	-0.03723	-0.01859	0.37424	0.26843	0.26093	0.24901	0.1069	-0.03052	0.44092	0.09834
Src	TK	24	0.47146	0.41686	-0.04748	-0.17095	0.24356	0.15443	0.0998	0.11174	-0.06197	0.18296	0.2829	0.53621
Ripk2	TKL	24	0.39332	0.32744	-0.10751	-0.18117	0.22557	0.0937	0.34224	0.13516	0.40758	0.07631	0.5345	0.27749
Pdxk	Metabolic	25	0.22007	-0.02926	-0.02576	-0.0248	0.29189	0.34489	0.65098	0.20052	0.07981	0.20426	0.33865	0.70978
Gak	Other	25	-1.00725	-0.77742	-2.45475	-3.47705	-7.23964	-7.19551	-0.85324	-0.7612	-2.69373	-3.07734	-1.34852	-2.99488
Map3k5	STE	25	0.0627	0.27248	-0.52907	-0.22593	-1.60833	-4.83274	0.63924	0.34831	-0.54124	-0.2707	-2.83357	-2.70398
Slk	STE	26	0.23446	0.17698	-0.32806	-0.20176	-0.8032	-0.87385	-0.04681	-0.0345	-0.06584	-0.29417	-0.77557	-0.96592
Csk	TK	26	0.31027	0.14935	-0.09438	-0.15194	0.0744	-0.07085	0.05597	-0.04377	-0.15735	-0.18034	0.28384	0.36893
Cdk5	CMGC	27	0.30267	0.23718	-0.1261	-0.05903	0.09075	0.06208	0.05274	0.13814	-0.09125	-0.08085	0.32006	0.36165
Ephb4	TK	27	0.52998	0.60721	-0.10585	0.0232	0.45268	0.40322	0.22542	0.32639	0.35297	0.45231	0.55697	0.60827
Rock2	AGC	28	-0.11431	0.06307	-0.26783	0.01604	-0.50894	-0.17246	0.13318	-0.16033	0.20538	-0.38305	0.11632	-0.17506
Igf1r	TK	29	0.02045	0.10557	-0.10762	-0.22525	-0.52979	-0.45186	0.11262	0.04865	0.01802	-0.18775	-0.27551	-0.31284
Met	TK	29	0.30315	0.218	-0.16629	-0.15545	0.22383	-0.00182	0.2429	0.1799	0.02131	0.06294	0.24538	0.377
Mapk3	CMGC	31	0.10805	0.12996	-0.1149	-0.04716	-0.26335	-0.21331	0.2184	0.08627	-0.09699	-0.22462	0.14532	0.02552
Fyn	TK	31	0.46895	0.4029	-0.161	-0.14047	-0.11598	-0.05715	0.05224	0.13836	0.16601	0.4001	0.15689	0.45406
Camk2d	CAMK	32	0.05414	-0.10061	-0.85574	-0.96908	-3.1972	-3.30494	0.3074	0.2789	-0.39318	-0.27823	-2.53435	-2.44172
Epha2	TK	32	0.3899	0.42736	-0.12647	0.00812	0.18977	0.21332	0.2112	0.26642	0.3863	0.22721	0.6326	0.37462
Rps6ka3	AGC	34	0.0857	0.20363	-0.79077	-0.71198	-1.42761	-1.35168	-0.08249	-0.16364	-0.66287	-0.63069	-1.08345	-1.20531
Insr	TK	36	-0.01311	0.12861	-0.29506	-0.25289	-0.69875	-0.7134	0.22039	0.29379	0.09038	-0.16553	-0.34016	-0.48656
Aak1	Other	38	0.88588	1.07094	-0.33675	-0.25062	-0.79383	-0.70442	0.13661	0.19749	0.0602	-0.15448	-0.63135	-0.645
Ephb2	TK	40	0.53	0.41797	-0.11316	-0.10466	0.4077	0.4405	0.22983	0.19922	0.3571	0.34844	0.68924	0.7929
Prkg1	AGC	41	0.25551	0.06538	-0.0989	-0.18265	-0.51755	-0.60373	0.18679	0.14657	0.03404	-0.07632	-0.12205	-0.26381
Nek9	NEK	41	0.19528	0.26676	-0.08858	-0.03504	0.03647	0.00971	0.24688	0.21267	0.15524	-0.06218	0.34463	0.1924
Ttn	CAMK	221	-0.21101	-0.88503	-1.92602	1.88359	0.96918	-2.06946	0.26031	-2.17459	-0.90834	-0.3808	-1.67312	-2.8998
