# Supplementary material for: Brigatinib causes tumor shrinkage in both NF2-deficient meningioma and schwannoma through inhibition of multiple tyrosine kinases but not ALK
Source: PLoS One. 2021 Jul 15;16(7):e0252048. doi: 10.1371/journal.pone.0252048 (PMC8282008; doi:10.1371/journal.pone.0252048)
Supplement: S6 Table — (XLSX) [file pone.0252048.s019.xlsx]

## Sheet: log2LFQ
Kinase	Family	Razor + unique peptides	LFQ intensity drg3	LFQ intensity drg2	LFQ intensity drg1	LFQ intensity 7d4	LFQ intensity 7d3	LFQ intensity 7d2	LFQ intensity 7d1	LFQ intensity 3d4	LFQ intensity 3d3	LFQ intensity 3d2	LFQ intensity 3d1
Treatment			Vehicle	Vehicle	Vehicle	7d	7d	7d	7d	3d	3d	3d	3d
Rps6ka3	AGC	30	29.257	29.2871	29.3389	28.8903	28.701	28.3605	28.679	28.2868	28.4019	28.2022	28.2513
Rps6ka2	AGC	16	26.7011	26.9226	26.0287	26.4648	26.1813	26.0905	26.4454	25.7612	25.7835	25.8422	25.8108
Rps6ka4	AGC	14	25.4	25.4445	26.1967	25.7026	25.7733	25.0852	25.5736	25.0157	24.8704	25.1559	24.801
Rps6ka1	AGC	17	26.3881	26.7065	26.6791	26.2257	26.3898	26.2441	26.283	26.1055	25.7037	26.028	26.0213
Prkacb	AGC	5	26.9744	26.4908	26.2968	25.8118	25.9273	25.9201	26.2638	26.1551	26.1645	26.072	25.7888
Rps6ka5	AGC	6	25.5469	25.6718	22.4063	25.3055	24.6316	25.7902	25.1373	23.8707	24.502	25.0393	24.8442
Prkcq	AGC	19	27.3873	27.2498	27.7323	27.8811	27.6236	27.1664	27.6551	27.4044	27.2752	26.9165	27.1939
Prkca	AGC	13	27.3043	27.3492	28.065	27.9343	28.1176	27.2403	27.721	27.5227	27.5787	27.1651	27.4588
Prkaca	AGC	13	29.126	28.8815	28.8268	28.9164	28.9639	28.4787	29.0373	28.9055	28.9633	28.5286	28.8252
Rock1	AGC	19	25.9965	25.8818	26.742	26.5819	26.8303	26.5912	26.7	26.1379	26.0386	25.9991	26.4165
Prkg1	AGC	27	29.5607	29.3623	29.2581	29.8981	29.9432	29.4539	29.9716	29.4651	29.3325	29.1772	29.349
Cdc42bpb	AGC	30	27.424	27.3231	27.5181	27.8415	27.8922	27.458	27.6753	27.5999	27.1821	27.353	27.2711
Rock2	AGC	31	26.9925	26.9942	27.3152	27.5082	27.5191	27.2246	27.1846	27.1608	27.1015	26.8275	27.1326
Prkcb	AGC	5	26.1065	25.4731	25.6247	26.2237	26.5685	25.8991	26.2837	25.9791	25.666	25.4497	26.203
Pkn2	AGC	7	23.8558	23.6137	22.0652	24.0377	23.9813	23.6102	23.7096	23.9492	23.8101	23.5341	21.106
Pdpk1	AGC	4	23.0376	23.1559	21.9187	23.6186	22.7492	23.1063	23.3144	23.2276	22.8531	22.9582	23.373
Pik3cd	Atypical	2	22.4971	22.3983	23.0182	22.7736	22.5076	22.4943	22.424	21.2432	21.7484	22.3704	21.7879
Adck4	Atypical	14	26.2065	25.6619	26.7754	25.9777	25.809	26.1348	26.4659	25.0897	25.7496	25.7913	25.6331
Bckdk	Atypical	2	23.1776	23.1403	22.5696	23.3158	23.3047	22.7999	22.9697	23.0382	23.1468	20.6447	21.2593
Pik3ca	Atypical	7	24.9859	24.1766	24.4887	24.9	24.1149	25.2283	24.0668	23.932	24.3547	24.525	24.1462
Mtor	Atypical	48	27.5767	27.6432	28.4105	27.9759	27.6019	27.636	27.6062	27.7609	27.7613	27.8446	27.3042
Sik2	CAMK	6	23.4066	23.2239	23.9257	23.4562	22.058	22.0511	22.3026	21.6512	22.3205	20.8323	22.7678
Prkd3	CAMK	3	20.5151	23.4499	25.0007	20.4135	22.1583	23.672	22.1781	21.3317	21.1091	23.0978	21.3748
Ttn	CAMK	18	25.7125	24.025	27.5061	21.3751	26.1991	24.546	27.1721	25.5582	24.3122	24.5778	23.7163
Mark1	CAMK	6	24.0575	23.6813	24.4657	23.9858	23.9862	23.6062	23.6683	22.373	23.4344	23.4229	22.8238
Prkd2	CAMK	5	23.3123	24.1128	21.9912	21.8421	23.6328	23.8721	23.8095	22.4422	20.9617	23.9196	22.4135
Mark3	CAMK	9	25.9481	25.7838	26.2876	25.256	25.7905	24.7337	25.1551	25.0282	25.0015	24.6733	24.8227
Camk2a	CAMK	11	29.6355	29.2502	29.4936	29.3391	29.2784	28.4855	29.3326	28.2688	28.7977	28.8968	28.7016
Prkd1	CAMK	10	25.6819	25.79	27.0196	26.0466	25.9656	25.6009	26.0711	25.5854	25.5615	25.4204	25.7509
Camk2d	CAMK	26	33.4399	33.1332	33.6907	33.4121	33.401	32.7708	33.6007	32.8671	32.8747	32.8853	33.0989
Camk2g	CAMK	19	31.25	30.9173	31.3565	31.1395	31.0104	30.6744	31.1531	30.7773	30.6219	30.6938	30.7995
Camk2b	CAMK	10	27.2425	26.897	27.5617	26.9907	26.6786	26.7375	26.9514	26.5394	26.9242	26.8306	27.0246
Mark2	CAMK	15	27.1568	26.9575	26.6205	26.9047	27.0936	26.4707	26.6636	26.7193	26.5714	26.3997	26.4223
Phkg2	CAMK	4	23.1631	23.5095	23.4047	23.2974	23.3448	23.4009	23.7806	23.3826	23.5287	23.2659	22.671
Prkaa1	CAMK	18	27.9338	27.496	27.6808	28.1296	28.1558	27.3912	27.8479	27.5377	27.3783	27.3332	27.4025
Stk11	CAMK	4	22.8958	22.9164	22.0164	22.524	22.0129	23.4174	22.7524	22.5063	22.1865	22.0054	23.7088
Camk1d	CAMK	9	22.069	22.9256	22.2339	23.731	22.5819	22.9559	23.7491	22.3743	21.9834	23.1534	22.9569
Csnk1a1	CK1	9	27.171	27.203	27.6034	27.5359	27.5113	26.8701	27.6115	26.4431	26.8771	26.9411	26.6542
Csnk1g3	CK1	10	26.6418	26.3452	26.018	27.0707	26.5345	25.6292	26.6461	25.8271	26.3662	26.0666	26.3625
Csnk1d	CK1	12	27.2227	27.2136	26.5925	27.4576	27.3891	26.4991	27.4807	27.1456	26.9615	26.7478	26.4926
Csnk1g1	CK1	4	22.4422	23.5792	21.9548	23.4992	22.4422	22.0798	22.9048	20.4264	21.3385	22.5215	22.1191
Gsk3b	CMGC	19	30.303	30.4732	31.2826	30.5121	30.8074	29.9342	30.571	30.038	30.08	30.1842	30.1652
Cdk6	CMGC	7	25.1467	24.9818	23.7437	24.1422	24.4501	25.0917	24.9304	24.0405	23.7889	24.4872	24.5543
Mapk14	CMGC	16	28.2771	28.0436	27.851	28.6102	28.3109	27.6512	28.4971	27.786	28.0406	27.8702	27.5258
Gsk3a	CMGC	7	27.7061	27.4336	28.0445	28.1352	28.0274	27.4636	27.7437	27.7896	27.4068	27.165	27.6012
Mapk11	CMGC	5	24.6957	23.7951	25.001	24.3975	25.0804	24.3097	24.2121	24.981	23.9051	24.3645	23.8117
Mapk9	CMGC	16	29.3081	29.2329	30.0897	29.6607	29.7232	29.3415	30.0817	29.4836	29.2811	29.1922	29.5317
Mapk10	CMGC	7	26.9022	26.751	27.2819	27.1678	27.2221	26.7991	27.3792	27.0923	26.7064	26.723	26.7669
Cdk9	CMGC	6	24.6245	23.8697	23.8986	24.5838	24.3762	23.94	24.401	24.1294	24.3494	23.5821	23.9515
Cdk17	CMGC	13	26.0761	26.0437	25.5489	26.3485	26.4532	26.1552	26.0456	26.1138	25.9341	25.441	25.6248
Mapk1	CMGC	22	32.2262	32.1952	32.4934	32.6782	32.335	32.0152	32.8647	32.2942	32.3314	32.316	32.1018
Mapk3	CMGC	17	31.9038	31.6136	32.0347	32.2116	32.2427	31.605	32.2363	31.9033	31.9439	31.661	31.7748
Cdk16	CMGC	8	24.7321	25.9057	25.1197	25.4345	25.2027	25.5733	25.6831	25.1671	25.1971	25.7707	25.0979
Cdk5	CMGC	15	30.2616	30.1099	29.429	30.6353	30.6429	30.2319	30.973	30.2875	30.2752	29.9806	30.0114
Cdk4	CMGC	5	24.7906	24.6251	21.6877	25.6947	25.1334	24.6699	25.4836	24.7789	24.1096	24.7776	25.0892
Mapk8	CMGC	6	25.1059	24.939	22.3793	26.1851	25.4189	25.5495	25.3084	25.8172	25.2566	24.8846	24.1424
Cdk14	CMGC	6	24.4158	25.0476	24.5439	25.091	24.7457	24.0705	25.0225	20.9905	20.874	20.6894	23.0363
Agk	Metabolic	7	23.3721	23.4413	21.5726	23.0498	22.2272	23.5308	23.2008	21.9668	22.6977	23.091	21.7436
Fn3k	Metabolic	8	26.4121	26.327	26.7872	26.2204	26.4828	26.3357	26.5471	26.2398	26.0011	26.1018	26.2127
Chkb	Metabolic	15	27.6837	27.4546	27.9566	28.0397	28.1045	27.5152	28.0988	27.5067	27.3743	27.1345	27.8336
Pik3c3	Metabolic	11	24.4787	24.5076	24.4655	24.7415	24.6102	24.4638	25.2533	24.3311	24.4322	24.1146	24.1659
Pip4k2c	Metabolic	14	27.6319	27.3997	27.2281	27.8099	27.4813	27.291	27.9059	27.1945	27.3193	27.2909	27.1276
Agphd1	Metabolic	10	24.4499	24.7208	25.5443	25.0759	25.5367	24.9203	24.7628	25.0337	24.6633	24.9782	24.7087
Fn3krp	Metabolic	11	29.5359	29.8444	29.2903	29.6996	29.7493	29.9577	30.2048	29.4292	29.3826	29.2948	29.8928
Chka	Metabolic	6	25.0703	24.4265	24.652	25.2467	25.1333	24.9804	25.6438	24.8642	24.8493	24.6207	24.6873
Pdxk	Metabolic	17	32.4201	32.3969	32.5484	32.8396	32.5861	32.419	33.2809	32.2693	32.3025	32.4774	32.8689
Adk	Metabolic	7	26.0104	26.0518	24.8349	26.2691	26.1671	26.0176	26.1344	25.7405	26.1012	26.015	25.6965
Pip4k2a	Metabolic	6	25.1651	25.1872	22.4985	25.8189	25.2463	24.8112	25.2592	25.0294	24.8756	25.0505	24.6137
Dck	Metabolic	5	23.6197	23.4331	22.4962	24.2843	23.9985	23.6321	24.2247	23.8576	23.6051	23.5723	23.599
Nek7	NEK	5	25.1085	25.1319	25.5574	25.0049	25.1059	24.8151	24.895	24.9238	24.7805	24.5163	24.3452
Nek1	NEK	14	25.0768	25.1116	25.717	25.2259	24.9941	24.9184	24.9905	24.906	24.7492	24.5587	24.7356
Nek6	NEK	2	23.4395	23.5148	22.386	23.4051	23.4164	23.5529	23.4631	21.4722	23.4598	23.1908	23.1083
Nek9	NEK	31	29.4727	29.371	28.8039	29.8477	29.7076	29.3072	29.6467	29.2755	29.326	29.3084	29.548
Gak	Other	20	26.6535	26.9997	27.2736	24.9768	25.0192	24.2971	25.1116	24.7441	24.846	24.3265	24.8084
Ulk3	Other	11	25.9107	25.7226	24.9491	25.9264	25.7126	25.296	25.7282	25.1817	25.3209	25.1073	24.2767
Aak1	Other	33	29.4372	29.4687	29.0934	29.6126	29.583	28.9932	29.5394	29.3975	29.0354	28.8337	29.0116
Csnk2a2	Other	11	25.9537	26.4344	24.8394	26.8933	25.4653	25.2058	27.2383	25.3946	25.7553	26.2338	25.4352
Csnk2a1	Other	17	28.586	28.4736	28.0329	28.8258	28.4097	28.4043	28.7613	28.2099	28.2914	28.3933	28.1983
Tbk1	Other	10	25.9015	25.9957	25.7297	26.1583	26.3112	25.7399	26.0049	26.1825	26.0079	25.7929	25.5521
Pik3r4	Other	4	22.4015	23.3019	20.7492	22.9145	22.6214	23.2105	22.2197	22.779	22.6883	23.0454	21.6025
Ikbkb	Other	9	24.2135	24.4751	23.5204	24.4759	24.0127	25.5444	24.85	24.1462	23.9583	24.5463	24.3137
Bmp2k	Other	9	24.7096	24.6471	23.5863	24.8963	25.4814	24.6672	24.9376	25.0955	24.9431	24.0423	24.4754
Slk	STE	21	26.6244	26.3843	27.6555	26.8968	27.0612	26.6305	26.8873	26.4799	26.3716	26.0584	26.801
Map4k4	STE	5	25.1097	25.1275	25.5988	25.1797	25.3242	25.0441	25.3392	24.6816	24.8402	24.8666	24.7455
Mink1	STE	5	23.5963	23.9231	24.3335	23.6857	23.638	23.9396	23.8564	23.5305	23.2656	23.8732	23.2098
Strada	STE	7	23.8535	23.8506	23.4707	24.191	24.7022	23.8886	24.4292	23.6103	23.6626	23.3742	23.9585
Taok1	STE	8	25.8737	25.7115	26.1155	26.0692	26.1661	25.6038	25.7967	25.953	25.4833	25.2378	25.2998
Map4k5	STE	12	25.443	25.9498	26.1908	25.7732	26.0418	25.5786	26.192	25.8821	25.4329	25.2911	25.359
Map2k2	STE	14	27.389	26.8948	27.4972	27.2273	26.8972	27.2252	27.1937	26.5423	27.0667	27.0186	26.9347
Pak4	STE	7	24.8783	24.448	24.7543	24.9192	24.7399	24.1723	24.7132	24.6566	24.4622	24.0989	24.0493
Map3k4	STE	12	24.5566	24.501	24.7137	24.753	24.6914	24.8118	24.9307	24.1596	23.8621	24.6604	24.1856
Stk4	STE	8	24.9871	24.6267	25.267	25.0265	25.2242	24.7037	24.9344	24.7312	24.7552	24.5598	24.9069
Map2k1	STE	20	29.1383	29.1683	29.6043	29.1932	29.718	29.4618	29.7312	29.1464	29.1512	28.8654	29.3272
Map2k4	STE	13	26.3662	26.235	26.3364	26.2471	26.7238	26.2318	26.3649	26.2735	26.5039	25.9158	26.0743
Stk3	STE	18	27.0829	27.0531	27.1993	27.3191	27.4079	27.1754	26.9808	26.99	26.9311	26.9958	27.1612
Tnik	STE	10	26.6784	26.5455	26.3833	27.0016	27.1221	26.7609	27.061	26.5852	26.5644	26.2356	26.5194
Map2k5	STE	5	24.4361	24.508	23.4516	24.4136	24.8001	24.762	24.9689	23.9214	24.1294	24.032	24.5013
Map2k6	STE	8	25.3249	25.3406	26.2006	25.9589	26.0316	25.9199	25.5624	26.1563	25.8037	25.3661	25.3493
Map3k5	STE	23	26.4703	26.4328	25.5289	27.1031	26.6625	26.4356	26.4824	26.3727	26.0743	26.7636	25.8753
Map3k11	STE	10	25.1095	25.185	24.1524	25.3533	25.4086	25.4115	25.1627	25.2601	25.1639	25.2282	24.8902
Map3k2	STE	5	23.6123	23.4708	23.5114	24.0273	24.085	23.569	24.4813	23.7103	23.7919	23.6553	24.0707
Ptk2	TK	20	27.6561	27.7802	26.1998	23.6838	23.8844	24.9039	24.3077	23.7506	23.6323	23.8723	23.3777
Fes	TK	3	24.2165	23.8457	23.0622	23.1038	22.8378	22.9216	23.2166	21.9432	21.4673	22.6679	22.0604
Ptk2b	TK	12	26.3762	26.1638	25.1684	25.423	21.5505	22.7013	23.9633	22.2684	21.8374	22.4761	25.6066
Ret	TK	9	24.8222	24.7337	25.0997	24.1895	24.2651	23.51	24.5286	22.3037	23.7885	23.534	23.7311
Met	TK	15	25.6895	25.7556	27.1636	25.6065	26.0745	25.9233	25.9903	24.9685	25.4147	25.9513	25.8885
Jak1	TK	37	28.2747	28.3647	29.0339	28.3676	28.4265	27.9366	28.4203	27.9984	27.7793	27.7586	28.0689
Axl	TK	7	24.2693	24.7925	21.8063	23.973	24.0188	24.0833	24.1934	23.7329	23.6354	21.2153	23.7939
Lyn	TK	12	26.7379	26.4481	27.4215	26.3391	26.5449	25.6442	26.5201	26.3812	26.43	26.1276	26.1449
Yes1	TK	12	27.3456	27.2824	28.3827	27.497	27.7208	27.1907	27.927	26.7095	27.2181	27.2356	27.6908
Abl2	TK	12	24.8578	24.7514	25.9388	25.8257	25.3544	25.0988	25.905	24.7885	24.5929	24.7024	25.1577
Csf1r	TK	6	24.5618	24.6456	24.7071	24.6834	25.0421	24.1628	24.7095	24.5258	24.5204	23.949	24.1327
Ntrk1	TK	6	24.9678	24.7023	22.8935	24.7324	24.3443	24.1511	25.0805	24.0657	24.0795	24.1365	24.3665
Ddr2	TK	8	24.2075	24.1359	23.7607	24.0747	23.7367	23.8918	24.8778	23.6203	23.9183	23.8093	23.8227
Csk	TK	19	28.8481	28.9303	29.1355	29.1539	29.0864	28.3878	29.0974	28.7129	28.7403	28.5712	28.8968
Fyn	TK	21	29.8488	29.7132	30.6471	30.3637	29.9755	29.6188	30.306	29.9923	29.914	30.0209	29.9202
Insr	TK	8	25.0609	24.8974	25.2846	25.3652	25.2405	24.8568	25.0058	25.1127	24.9066	24.7771	24.9264
Src	TK	25	30.6922	30.6058	31.1047	31.1589	31.1241	30.4176	31.0549	30.7824	30.717	30.5248	30.7983
Ddr1	TK	10	24.7164	24.7577	25.1896	25.4793	24.9701	24.8992	25.1416	24.3762	25.0775	24.7432	25.0234
Igf1r	TK	12	25.7911	25.755	25.0913	25.8969	25.9371	25.7227	26.1079	25.2811	25.414	25.5224	25.768
Pdgfrb	TK	9	25.0147	25.2477	24.4745	24.7684	24.2238	24.9244	25.3915	24.601	25.0161	24.9026	24.9762
Kit	TK	9	25.0166	24.9542	25.6911	25.3538	25.293	25.2724	25.317	25.3979	25.1743	25.3165	25.2654
Epha2	TK	22	28.1755	28.179	28.3389	28.655	28.4707	28.1267	28.4425	28.2073	28.3207	28.2456	28.2775
Ephb2	TK	31	29.6277	29.6661	29.9673	30.2658	30.1655	29.5347	30.3032	29.892	29.8975	29.7839	29.9628
Ephb4	TK	18	26.6859	26.5708	26.3894	27.3223	27.0996	26.4496	27.0752	26.7981	26.7192	26.6328	26.8994
Ephb3	TK	12	25.5191	25.4955	24.9839	25.9085	25.878	25.5062	25.9975	25.5355	25.6164	25.5466	25.6602
Mertk	TK	10	25.4218	25.5905	25.5479	25.7519	26.0721	26.0486	26.2461	25.5774	25.8325	26.1066	26.0184
Ephb6	TK	9	25.6528	25.8398	23.9977	26.6642	26.1398	25.7232	26.2132	26.2055	25.7792	25.9984	25.6877
Limk2	TKL	4	22.7637	22.5301	23.1694	23.0644	21.8391	22.7196	22.7539	22.7159	22.9481	21.6214	22.2009
Bmpr1a	TKL	8	25.1913	25.0479	24.741	25.2497	25.1785	24.9134	24.9764	24.5969	24.595	24.4681	24.8018
Tgfbr2	TKL	15	26.663	26.6623	26.3293	26.829	26.7475	26.3986	26.8281	26.2776	26.0143	26.2295	26.4278
Ilk	TKL	14	26.8225	26.6611	27.0959	27.0299	27.0712	26.6502	27.1846	26.3619	26.6009	26.5438	26.8347
Acvr1	TKL	3	24.599	24.4673	25.5972	25.088	25.0698	24.5123	25.2239	24.762	24.3904	24.6393	25.1768
Limk1	TKL	10	25.5999	25.6506	25.2372	26.1135	25.9675	25.5676	25.9693	25.4046	25.5114	25.3683	25.4483
Irak4	TKL	6	23.817	24.071	23.4529	23.8963	24.2923	23.7963	24.2372	23.6881	24.173	24.1924	23.5367
Acvr2a	TKL	3	23.2956	23.6562	22.7531	23.6609	23.7137	23.2429	23.1691	23.4246	23.2459	23.4578	23.6491
Irak3	TKL	5	24.0629	23.6917	21.7871	24.309	24.2455	23.7703	23.7891	23.8037	23.6151	23.5436	22.9198
Ripk2	TKL	9	25.6424	25.5118	24.8264	25.9202	25.7953	25.5942	25.694	25.6568	25.6361	25.4272	25.6383
Bmpr2	TKL	10	25.6281	25.9663	23.652	26.0959	25.8448	25.8493	25.681	25.7075	25.8572	25.7889	25.8836
Braf	TKL	13	26.0069	26.1509	23.6279	26.509	26.5308	26.6074	26.3778	26.354	26.2846	26.0022	26.2876
Acvr1b	TKL	5	23.1581	24.1852	22.8219	23.9608	23.7727	25.082	23.8778	24.2445	23.4467	24.7606	23.8644
Tgfbr1	TKL	3	21.7585	21.9672	22.4901	24.8614	22.6432	21.5842	21.265	24.9445	24.6617	21.4388	24.8383

## Sheet: ttest
Kinase	log2FC 7d	neg log padj 7d	log2FC 3d	neg log padj 3d
Rps6ka3	-1.00876	2.93526	-0.636628	0.966576
Rps6ka2	-0.75139	0.642709	-0.25531	0.167856
Rps6ka4	-0.71967	0.627011	-0.146738	0.0834599
Rps6ka1	-0.626604	0.868574	-0.305575	0.4728
Prkacb	-0.542246	0.597532	-0.606598	0.385103
Rps6ka5	0.0223568	0.00481071	0.674424	0.0691965
Prkcq	-0.258964	0.307296	0.125088	0.0833706
Prkca	-0.141485	0.100038	0.180487	0.0783551
Prkaca	-0.139097	0.206431	-0.0957117	0.0844987
Rock1	-0.0587373	0.0352331	0.469092	0.507439
Prkg1	-0.0628014	0.0955671	0.422971	0.430392
Cdc42bpb	-0.0702001	0.102882	0.29497	0.539269
Rock2	-0.0450362	0.0724387	0.258496	0.516963
Prkcb	0.0896482	0.0694513	0.508978	0.565431
Pkn2	-0.0783455	0.010188	0.656498	0.295623
Pdpk1	0.398946	0.221854	0.493073	0.251652
Pik3cd	-0.850368	0.589161	-0.0879575	0.0881988
Adck4	-0.648692	0.398704	-0.117746	0.0519519
Bckdk	-0.940285	0.236987	0.134969	0.0766502
Pik3ca	-0.310912	0.234106	0.0270894	0.00115967
Mtor	-0.20906	0.13571	-0.171782	0.0741724
Sik2	-1.62581	0.610341	-1.05177	0.515344
Prkd3	-1.26018	0.209937	-0.88307	0.0691573
Ttn	-1.20673	0.22806	-0.924761	0.0828447
Mark1	-1.05468	0.620679	-0.256562	0.204053
Prkd2	-0.704518	0.13363	0.150332	0.0255804
Mark3	-1.1251	1.51835	-0.772719	0.432582
Camk2a	-0.793535	0.764952	-0.350853	0.286292
Prkd1	-0.584258	0.299829	-0.242779	0.0779688
Camk2d	-0.489764	0.642826	-0.12514	0.0836589
Camk2g	-0.451487	0.674502	-0.180262	0.177101
Camk2b	-0.404044	0.403713	-0.394211	0.536286
Mark2	-0.383422	0.537234	-0.128446	0.0791884
Phkg2	-0.147059	0.091529	0.0968064	0.07585
Prkaa1	-0.290596	0.535975	0.177579	0.0680276
Stk11	-0.00778548	0.00499394	0.0671609	0.0193632
Camk1d	0.207494	0.0890066	0.844935	0.511232
Csnk1a1	-0.596957	0.623997	0.05638	0.0321573
Csnk1g3	-0.179439	0.141041	0.135122	0.0503986
Csnk1d	-0.172757	0.121489	0.197007	0.0771435
Csnk1g1	-1.05737	0.299429	0.0727712	0.0185668
Gsk3b	-0.569394	0.493572	-0.230075	0.0761159
Cdk6	-0.406322	0.179016	0.0295593	0.0028707
Mapk14	-0.251627	0.29794	0.210102	0.064378
Gsk3a	-0.237398	0.219343	0.114418	0.0875193
Mapk11	-0.231674	0.0891531	0.00265996	0.00224455
Mapk9	-0.171438	0.113365	0.158209	0.0820873
Mapk10	-0.156215	0.168439	0.163706	0.0872329
Cdk9	-0.127831	0.0865265	0.1943	0.0672788
Cdk17	-0.111189	0.0895107	0.36105	0.500517
Mapk1	-0.0441259	0.0859902	0.168336	0.075264
Mapk3	-0.0299629	0.0382333	0.223205	0.173983
Cdk16	0.0557666	0.0285447	0.220945	0.0740599
Cdk5	0.205184	0.150411	0.68727	0.519418
Cdk4	0.987701	0.217359	1.54428	0.494585
Mapk8	0.883782	0.213451	1.47407	0.477469
Cdk14	-3.27151	0.888924	0.0633275	0.0226948
Agk	-0.420545	0.105769	0.206822	0.0542086
Fn3k	-0.369888	0.560646	-0.112216	0.0680085
Chkb	-0.236032	0.220011	0.241271	0.208206
Pik3c3	-0.222986	0.551829	0.28324	0.306273
Pip4k2c	-0.186803	0.344076	0.20212	0.172706
Agphd1	-0.0590377	0.0354952	0.168901	0.0811954
Fn3krp	-0.0570315	0.0479774	0.345961	0.509524
Chka	0.0391072	0.0391001	0.534761	0.530255
Pdxk	0.0243991	0.0254885	0.326222	0.299522
Adk	0.255924	0.119932	0.514695	0.358746
Pip4k2a	0.608714	0.131886	1.00031	0.261887
Dck	0.475467	0.302521	0.851886	0.483719
Nek7	-0.624459	0.634622	-0.310667	0.53561
Nek1	-0.564441	0.631349	-0.269585	0.299801
Nek6	-0.305675	0.0866635	0.34591	0.198639
Nek9	0.148618	0.132515	0.411419	0.504374
Gak	-2.29433	2.13398	-2.1244	3.29
Ulk3	-0.555848	0.304821	0.138307	0.0911084
Aak1	-0.263538	0.301021	0.0989863	0.0906692
Csnk2a2	-0.0377855	0.012548	0.458158	0.0748196
Csnk2a1	-0.0909058	0.106367	0.236133	0.230272
Tbk1	0.00820033	0.00341403	0.17792	0.205373
Pik3r4	0.377972	0.0881371	0.590714	0.101655
Ikbkb	0.171509	0.0980079	0.651128	0.308862
Bmp2k	0.324708	0.144096	0.68126	0.52304
Slk	-0.460312	0.232317	-0.0191175	0.00607202
Map4k4	-0.495221	0.631769	-0.0568965	0.0526899
Mink1	-0.481171	0.375829	-0.171038	0.100958
Strada	-0.0735256	0.0807909	0.577824	0.515904
Taok1	-0.406771	0.380648	0.0086983	0.011059
Map4k5	-0.369871	0.305714	0.0352162	0.0182325
Map2k2	-0.369717	0.35079	-0.124467	0.0807359
Pak4	-0.376794	0.381773	-0.0573924	0.0266318
Map3k4	-0.373477	0.38663	0.206327	0.455706
Stk4	-0.222002	0.23266	0.0119284	0.00474281
Map2k1	-0.181064	0.216642	0.22245	0.204065
Map2k4	-0.120652	0.140224	0.0793487	0.087277
Stk3	-0.0922546	0.251093	0.109	0.121798
Tnik	-0.0595997	0.0828999	0.450659	0.673664
Map2k5	0.0141506	0.00858817	0.604254	0.462746
Map2k6	0.0468054	0.0268123	0.246178	0.111198
Map3k5	0.12748	0.0693135	0.526897	0.451854
Map3k11	0.319961	0.218181	0.518378	0.520805
Map3k2	0.275558	0.53656	0.509119	0.567468
Ptk2	-3.5538	1.64004	-3.01709	1.46852
Fes	-1.67342	0.780589	-0.688179	0.551662
Ptk2b	-2.8557	0.600674	-2.49331	0.528363
Ret	-1.54591	0.678405	-0.761916	0.400663
Met	-0.647115	0.245862	-0.30422	0.0663786
Jak1	-0.656446	0.612772	-0.270004	0.199991
Axl	-0.528311	0.0891953	0.444405	0.0829281
Lyn	-0.598225	0.50227	-0.607085	0.483861
Yes1	-0.45673	0.238621	-0.0863721	0.0265322
Abl2	-0.372332	0.220705	0.363256	0.120221
Csf1r	-0.356212	0.420459	0.0112719	0.00859542
Ntrk1	-0.0258492	0.00645578	0.389173	0.0729869
Ddr2	-0.242063	0.359683	0.110533	0.051959
Csk	-0.241016	0.502243	-0.0399181	0.0234435
Fyn	-0.107846	0.0839587	-0.00369803	0.00154279
Insr	-0.150286	0.230806	0.0360835	0.0267711
Src	-0.0952627	0.0986307	0.138008	0.0903633
Ddr1	-0.0828114	0.0697318	0.234656	0.212398
Igf1r	-0.0494251	0.0396594	0.370323	0.505051
Pdgfrb	-0.0383469	0.0290869	-0.0852858	0.0238424
Kit	0.0678558	0.067203	0.0883851	0.0778115
Epha2	0.0316381	0.106443	0.19259	0.302593
Ephb2	0.130326	0.243682	0.313631	0.290404
Ephb4	0.213707	0.475272	0.437994	0.485286
Ephb3	0.256869	0.349771	0.489732	0.451815
Mertk	0.363644	0.548843	0.509588	0.673664
Ephb6	0.754226	0.306483	1.02163	0.478187
Limk2	-0.44951	0.23892	-0.226876	0.077682
Bmpr1a	-0.377919	0.579607	0.0861216	0.0811603
Tgfbr2	-0.314287	0.50236	0.149262	0.14328
Ilk	-0.274499	0.363235	0.124157	0.0707133
Acvr1	-0.145708	0.0821912	0.0856808	0.029417
Limk1	-0.0627454	0.0889061	0.408545	0.5476
Irak4	0.117217	0.086914	0.275206	0.278025
Acvr2a	0.209382	0.155297	0.211672	0.0594069
Irak3	0.289986	0.0852408	0.84792	0.303489
Ripk2	0.262744	0.239062	0.424074	0.493536
Bmpr2	0.72719	0.233812	0.785649	0.259017
Braf	0.970188	0.277949	1.24436	0.498978
Acvr1b	0.690626	0.295261	0.784925	0.37958
Tgfbr1	1.89894	0.377814	0.516558	0.0830296
Gak	-2.1244	3.29
Ulk3	0.138307
Aak1	0.0989863
Csnk2a2	0.458158
Csnk2a1	0.236133
Tbk1	0.17792
Pik3r4	0.590714
Ikbkb	0.651128
Bmp2k	0.68126
Slk	-0.0191175
Map4k4	-0.0568965
Mink1	-0.171038
Strada	0.577824
Taok1	0.0086983
Map4k5	0.0352162
Map2k2	-0.124467
Pak4	-0.0573924
Map3k4	0.206327
Stk4	0.0119284
Map2k1	0.22245
Map2k4	0.0793487
Stk3	0.109
Tnik	0.450659
Map2k5	0.604254
Map2k6	0.246178
Map3k5	0.526897
Map3k11	0.518378
Map3k2	0.509119
Ptk2	-3.01709
Fes	-0.688179
Ptk2b	-2.49331
Ret	-0.761916
Met	-0.30422
Jak1	-0.270004
Axl	0.444405
Lyn	-0.607085
Yes1	-0.0863721
Abl2	0.363256
Csf1r	0.0112719
Ntrk1	0.389173
Ddr2	0.110533
Csk	-0.0399181
Fyn	-0.00369803
Insr	0.0360835
Src	0.138008
Ddr1	0.234656
Igf1r	0.370323
Pdgfrb	-0.0852858
Kit	0.0883851
Epha2	0.19259
Ephb2	0.313631
Ephb4	0.437994
Ephb3	0.489732
Mertk	0.509588
Ephb6	1.02163
Limk2	-0.226876
Bmpr1a	0.0861216
Tgfbr2	0.149262
Ilk	0.124157
Acvr1	0.0856808
Limk1	0.408545
Irak4	0.275206
Acvr2a	0.211672
Irak3	0.84792
Ripk2	0.424074
Bmpr2	0.785649
Braf	1.24436
Acvr1b	0.784925
Tgfbr1	0.516558
