# Supplementary material for: Brigatinib causes tumor shrinkage in both NF2-deficient meningioma and schwannoma through inhibition of multiple tyrosine kinases but not ALK
Source: PLoS One. 2021 Jul 15;16(7):e0252048. doi: 10.1371/journal.pone.0252048 (PMC8282008; doi:10.1371/journal.pone.0252048)
Supplement: S7 Table — (XLSX) [file pone.0252048.s020.xlsx]

## Sheet: Sheet1
Gene	Family	Unique peptides	HS11_1_Dasat_Simvas	HS11_1_Simvas	HS11_1_Dasat_Brig	HS11_1_Dasat	HS11_1_Brig	HS11_1_DMSO	HS01_1_Dasat_Simvas	HS01_1_Dasat_Brig	HS01_1_Simvas	HS01_1_Dasat	HS01_1_Brig	HS01_1_DMSO
TNIK	STE	4	23.1063	22.0767	23.3012	22.2986	22.5741	21.9255	25.2284	24.7646	25.5411	25.2828	25.53	25.1386
CDK6	CMGC	11	24.8293	26.988	26.1196	25.1098	26.0089	26.496	27.9715	27.5519	27.8446	27.9925	28.055	28.8053
AKT3	AGC	2	20.938	23.8205	22.6714	23.5577	23.3522	23.2426	23.9486	23.2971	22.2825	24.0266	23.2617	25.4654
EPHA2	TK	40	23.8404	33.8891	23.6057	23.4439	33.6609	33.6356	27.2374	25.1206	35.0396	25.1828	34.9201	35.095
SRPK1	CMGC	8	26.4866	26.305	26.3167	26.2394	25.998	25.7796	26.5102	26.8433	26.9121	26.8455	26.5145	27.053
MAPK3	CMGC	17	30.8735	31.2042	31.5542	31.3313	31.5182	31.1311	32.3346	32.5344	32.0267	32.2621	32.0391	32.3688
PIK3C2A	Atypical	6	23.747	23.284	24.0072	22.8658	23.5614	23.2708	24.4781	24.1155	23.7274	24.3606	25.1068	24.4777
AKT1	AGC	12	28.4352	27.6482	25.1782	28.5124	26.3297	28.2451	28.6882	25.5276	28.9417	28.6703	28.4971	29.4242
ULK3	Other	19	29.36	29.7337	27.2701	29.7026	28.0489	29.6683	30.888	28.5698	30.2253	30.5828	28.1221	30.8262
RPS6KA1	AGC	21	28.8324	28.5804	27.8604	28.8906	28.1202	28.5893	30.3082	29.422	29.8982	30.1162	29.1908	29.7266
RPS6KB2	AGC	3	23.8086	23.3091	22.9225	22.6576	25.0705	24.0934	23.7431	23.0285	25.1554	23.4963	22.6408	25.2108
RPS6KA6	AGC	5	25.1726	25.3869	24.5723	25.9562	24.4914	25.4507	25.4089	24.7564	26.6256	25.3335	25.1295	26.5672
MAP2K1	STE	16	30.8557	31.2546	31.1323	31.035	31.2004	30.9818	32.2548	32.1545	32.0327	32.1136	31.8546	32.0702
PFKL	Metabolic	4	24.9649	24.7315	23.9285	24.1185	24.8344	22.93	20.7673	24.6852	24.0437	23.3253	24.4222	23.9431
PRKDC	Atypical	49	29.2369	28.5818	29.8513	28.8991	28.9462	27.9905	28.5138	28.7359	27.9831	28.8623	28.9005	28.9599
SRPK2	CMGC	4	24.9297	24.7987	25.245	24.5739	24.7847	24.3797	24.8074	25.2068	24.3485	24.8833	24.1742	25.2317
PIP4K2A	Metabolic	6	26.2894	26.3125	27.2264	26.4123	26.5014	26.0473	26.9799	27.0497	26.5275	26.6861	26.5728	26.8696
TLK2	Other	4	25.1854	23.9393	25.533	24.8993	24.9105	24.9464	24.7741	25.2578	24.9406	24.6758	24.9336	25.7672
CDK7	CMGC	11	27.5147	28.0212	28.2252	28.0895	28.1999	28.1946	28.8952	29.1903	28.4223	28.7856	28.3799	28.9917
JAK3	TK	22	29.2743	29.5012	26.9111	29.156	28.2883	29.3571	29.5269	27.4297	29.4601	29.618	28.5795	30.1284
TEK	TK	12	26.7236	27.0461	26.3306	26.114	26.697	27.3019	28.6746	28.8899	28.6754	28.529	28.4339	28.0335
PIK3CD	Atypical	14	28.0588	27.6802	28.4823	27.6004	27.9814	27.3718	28.0833	28.0663	27.5898	27.973	28.0833	28.067
MTOR	Atypical	33	28.0872	27.9942	29.1131	28.1893	27.9989	27.7461	27.5004	28.2322	27.4485	28.4383	28.3175	28.4373
PFKP	Metabolic	7	25.5843	25.4905	25.4551	25.3145	25.5181	25.6958	26.2994	26.6913	25.9585	26.3386	26.6193	26.3852
NUAK1	CAMK	17	29.573	29.143	26.374	29.4422	27.6191	28.9791	29.9821	25.8935	29.858	30.1305	27.8483	29.6439
STK24	STE	10	28.1719	28.4568	28.2819	28.5576	27.5541	26.9411	28.1359	28.7049	28.5151	28.7168	28.2928	27.5798
MAPK1	CMGC	23	33.962	34.0946	34.4165	34.2982	34.3939	34.0438	34.9359	35.1373	34.4264	34.6805	34.2426	34.6689
ABL2	TK	15	22.8537	28.1541	23.4764	25.7244	28.3213	28.145	24.1108	22.5942	28.0772	21.7252	28.1727	28.7548
FN3K	Metabolic	13	30.4378	30.428	31.0763	30.6839	30.6393	30.425	31.4457	31.6688	30.6301	30.9661	30.4031	31.0256
PIP4K2C	Metabolic	15	29.4726	29.5495	29.7512	29.708	29.8744	29.6814	30.4409	30.4439	30.1016	30.3102	30.1452	30.2687
CSNK1E	CK1	5	26.9128	26.9888	27.0536	27.0978	27.0088	26.7599	27.1048	27.3082	26.9408	27.3549	27.1289	27.3087
MAP3K11	STE	19	29.1264	29.486	28.9141	28.8602	29.0722	29.1954	29.6752	29.7911	29.9119	29.8316	29.7786	29.7434
FYN	TK	19	22.5788	31.136	21.4694	20.209	32.0088	31.2631	20.8579	23.6252	31.5064	22.0027	31.9609	31.7173
BCKDK	Atypical	5	25.2707	25.7507	25.7286	25.9865	25.9242	25.8713	26.288	25.6064	25.6919	25.9467	25.8794	26.3178
TLK1	Other	2	22.2356	24.349	23.2282	21.5699	24.0583	23.5865	20.9391	23.9087	23.4792	23.3048	22.8647	24.0035
RPS6KB1	AGC	5	25.8223	26.6659	23.9014	26.4617	26.4759	26.8517	26.1918	25.1739	27.2486	26.9419	27.2662	27.2552
ICK	CMGC	2	21.9333	24.5666	23.6954	22.2724	24.0098	23.8295	22.4294	22.5687	23.8864	22.5496	24.79	24.1568
PKN1	AGC	3	22.7254	23.2492	23.0614	23.8063	22.5916	23.929	24.3402	24.864	24.326	24.8995	24.2802	24.2532
LYN	TK	21	23.4323	29.6304	21.7133	22.479	30.0396	29.6818	23.1886	23.3677	29.9807	23.086	30.1836	29.9966
MAP3K6	STE	15	28.5421	28.2996	27.5993	28.4073	28.1694	28.4025	28.358	28.0945	28.0743	28.6027	28.6487	28.7082
CDK4	CMGC	7	28.4709	28.9168	28.813	28.8358	28.586	29.0277	28.9051	28.969	28.1918	28.7036	28.6158	29.2945
PRKACA	AGC	7	31.9584	32.2633	32.0461	31.9913	32.3799	32.3633	32.8254	33.0994	32.2502	32.8151	32.4863	32.6235
CSK	TK	26	27.2677	33.7031	26.9964	27.5269	33.4607	33.6115	28.4123	27.7397	33.7441	28.066	33.7787	33.8691
STK10	STE	24	30.0393	29.9432	28.4493	29.7761	29.547	30.0046	30.6056	29.4003	30.3731	30.2981	29.9698	30.2569
IPMK	Metabolic	7	25.641	25.6244	26.2565	26.2746	26.0124	25.419	25.7558	26.1893	25.2782	25.8299	25.5066	25.6458
TP53RK	Other	6	28.8255	28.5369	29.6206	28.8198	28.9491	28.4444	29.1703	29.7166	28.2655	28.7368	28.5497	28.6615
PHKG2	CAMK	4	24.0162	24.6514	25.0616	24.9047	25.6063	23.897	24.0726	25.3056	24.2402	24.7728	24.8945	24.1132
CSNK2A2	Other	20	31.5427	31.6375	32.0993	31.6549	31.7485	31.7183	31.981	32.4339	31.7346	31.8318	31.1443	31.9206
PKMYT1	Other	7	24.5072	26.6834	23.6042	26.5337	26.8341	28.0693	26.1204	24.9441	26.7366	26.8697	25.6937	28.2645
YES1	TK	10	23.3357	31.8501	23.2599	21.9548	31.7305	31.7234	21.9347	23.283	31.3479	23.4293	31.3658	31.9117
EIF2AK4	Other	28	29.5578	29.1232	29.3838	29.0122	29.4	28.8275	29.1853	29.1879	28.9608	29.3048	29.2156	29.0015
PRKAA2	CAMK	7	27.337	27.2447	27.1935	27.4108	27.1374	26.8303	27.1584	27.5763	27.1371	26.9503	27.0165	26.9888
ABL1	TK	18	25.6472	28.7705	24.6799	23.3224	28.9176	28.9253	24.1521	23.352	29.7541	24.7188	28.9986	29.0832
AAK1	Other	33	33.2683	33.1263	30.8972	32.6186	31.4878	32.5661	32.9597	31.1612	33.0113	32.5613	31.491	32.7053
PIP4K2B	Metabolic	7	26.5593	26.1801	26.8778	26.6305	26.3529	26.3127	27.1254	26.9413	26.8289	26.831	26.7259	26.4404
MARK2	CAMK	20	29.5338	29.4281	26.9768	29.4351	28.5141	29.355	29.8368	26.9567	29.5251	29.6594	28.021	29.4767
MAPK11	CMGC	9	26.2272	26.6288	27.2207	26.9659	27.2177	26.8191	27.562	27.5986	27.073	27.0883	26.8667	26.9217
CAMKK2	Other	2	24.0785	25.1744	22.8621	23.6966	23.9742	23.7181	22.9245	21.9644	24.0617	21.7974	22.6735	23.8053
CSNK1A1	CK1	15	31.0788	31.451	31.4718	31.4484	31.1816	31.2961	31.3568	31.5279	31.1803	31.4035	31.1364	31.3774
IRAK1	TKL	2	23.6306	24.5016	22.5612	23.9962	24.0769	24.1958	21.9489	23.2767	23.4103	24.5681	22.9215	24.2735
CDK1	CMGC	7	23.2244	25.2073	22.8475	24.6111	24.0393	26.0342	24.7279	24.9328	25.2749	26.061	25.1827	26.0776
STK16	Other	8	28.89	28.8294	29.4281	29.0131	29.1056	28.8219	29.0323	29.4241	28.5556	28.7313	28.6099	28.8619
PAK4	STE	14	29.1806	29.0205	28.7334	29.1818	28.9572	29.1317	29.6636	29.3686	29.328	29.4641	28.7663	29.1711
SIK1	CAMK	2	21.7977	24.8131	25.1286	23.1412	22.8396	23.1944	23.3194	23.1816	22.3705	22.2203	24.6787	23.2153
MAP2K4	STE	4	25.5172	27.0653	26.2908	26.7024	26.8788	26.6694	26.6939	26.8252	26.3061	26.5738	26.5992	26.6818
BRAF	TKL	16	29.3911	29.2065	29.5824	29.0461	29.1554	29.2646	29.3512	29.518	29.2337	29.2783	29.3986	29.2664
PTK2	TK	45	33.4178	33.4695	28.0459	33.3057	28.767	33.3654	33.4759	28.6163	33.5553	33.2657	28.819	33.3615
INSR	TK	13	27.2671	27.1453	27.7077	26.6479	27.0362	26.833	27.5835	27.8329	27.1532	27.0519	27.1727	26.8289
IRAK3	TKL	21	31.0464	30.2971	30.8802	30.7969	30.36	30.5271	31.4314	30.7623	30.7596	31.3052	30.3748	30.5111
IKBKE	Other	6	25.8833	25.8422	25.7865	26.0547	26.1944	25.6992	25.9458	25.8765	25.667	26.0281	25.6271	25.6367
PIK3R4	Other	6	25.5297	25.3902	25.8388	25.2117	25.4928	25.4528	24.3254	24.7251	25.5376	25.0304	25.2463	25.3597
MAPK8	CMGC	8	29.2895	29.9187	29.4512	30.1307	29.7689	29.9973	29.3799	29.078	29.4081	29.3668	28.7518	29.903
MINK1	STE	6	25.8224	25.3233	26.3306	25.7037	26.2017	25.3029	25.1877	25.1807	25.5002	25.5189	25.5675	25.2031
AGPHD1	Metabolic	5	26.2889	25.937	26.412	25.9211	26.0082	25.6772	26.2639	26.0028	26.2623	26.0138	25.8166	25.5616
CDK17	CMGC	20	29.9866	30.4431	30.1328	29.703	30.4418	30.5387	29.4794	29.9524	30.0112	29.8982	30.2278	30.4028
PIKFYVE	Metabolic	20	27.2947	26.9114	27.9252	27.0329	27.2751	26.8126	27.2334	27.3876	26.7156	27.0385	27.4446	26.6661
IKBKB	Other	24	30.1523	30.353	30.5399	30.5162	30.5467	30.3592	30.1669	29.7893	29.9002	29.3732	29.7639	30.1992
STK4	STE	16	30.6896	30.4262	30.8855	30.9796	30.7618	30.6699	30.7536	31.2462	31.0797	31.1845	30.4044	30.5095
PDXK	Metabolic	30	35.9397	36.6485	36.5876	36.5014	36.6217	36.8372	36.6028	36.9662	36.0179	36.3817	36.0789	36.67
ILK	TKL	10	26.8608	28.0654	27.1389	27.3974	28.2362	28.1627	27.6873	27.3581	27.6321	27.0588	27.8339	27.986
FN3KRP	Metabolic	14	33.7233	33.9529	34.3625	33.9789	33.9279	33.9553	34.001	34.296	33.6278	33.7097	33.7629	33.7708
MAP3K5	STE	23	28.5243	28.1071	27.6928	28.0471	28.2069	28.2367	28.1502	28.0311	28.2168	28.3419	28.2727	28.0325
IRAK4	TKL	15	28.5339	28.5779	28.4115	28.762	28.5473	28.5502	28.7645	28.5383	28.523	28.5629	28.35	28.3397
CHKA	Metabolic	10	27.8404	28.3692	28.2018	28.5222	27.6296	28.5487	27.8486	26.6096	27.8628	28.0215	27.3614	28.3365
GSK3B	CMGC	19	34.4146	34.1834	34.6275	34.2249	34.0504	34.0433	34.0523	34.0584	33.9484	33.8609	33.9973	33.8294
LATS1	AGC	15	27.5109	27.2805	27.3026	27.3791	27.4352	27.3937	27.2897	26.7586	27.2956	27.3793	27.2184	27.1718
CDK16	CMGC	17	30.1664	30.2073	30.3437	30.0092	30.0331	30.0965	30.1663	30.473	30.0157	29.942	29.8868	29.8676
STRADA	STE	7	25.8849	26.2649	26.0211	26.2166	25.9576	26.3489	25.9812	26.1096	26.1362	26.2404	26.0634	26.1107
MAP2K2	STE	19	31.0409	31.4616	31.4462	31.3616	31.3097	31.2018	31.0459	31.3027	31.5045	31.4804	30.9256	30.962
PIP5K1C	Metabolic	6	25.1713	25.3156	25.2016	25.2028	24.9898	25.1059	25.2726	24.8956	24.9434	25.4558	25.3828	24.8567
MAP4K5	STE	14	27.1903	28.3765	26.7176	27.3318	28.4915	28.4335	27.2844	26.7343	28.3332	27.2162	28.5296	28.18
SLK	STE	48	31.9595	31.8045	30.5804	31.5572	31.2115	31.6371	31.9344	31.0472	31.7121	31.7138	31.2348	31.3834
PIK3CA	Atypical	30	29.9638	29.643	30.4322	29.5264	29.9413	29.8421	29.6046	29.9631	29.1612	29.5037	29.7415	29.5869
IGF1R	TK	18	28.7818	28.4693	28.6311	28.5194	28.5965	28.5323	28.9434	29.026	28.6236	28.616	28.4629	28.2763
MARK4	CAMK	5	24.817	25.5554	24.7325	25.7283	23.5776	25.1593	24.2047	22.3976	25.0794	24.5523	23.7391	24.9003
TAOK2	STE	8	26.4879	25.8798	26.5297	26.4715	26.5049	25.8087	25.7427	26.1858	25.7886	25.9703	26.1806	25.5497
MAP3K4	STE	9	27.0066	26.8658	26.8195	26.468	26.8236	26.6118	26.1526	26.102	25.8612	26.2148	25.9545	26.3524
MARK3	CAMK	22	30.0514	29.946	26.6163	30.0351	28.3054	29.8784	29.8848	26.1208	29.9415	29.7565	26.9693	29.6113
STK11	CAMK	5	26.2294	26.3108	27.1579	26.1474	26.4395	27.0366	26.8369	26.7938	26.4052	27.0979	26.7819	26.7642
PKN2	AGC	23	28.8932	29.0579	28.7064	29.0409	28.4205	28.4706	28.6868	28.6817	28.9738	29.283	28.4983	28.1699
TNK2	TK	15	23.3545	29.5738	22.6633	23.8592	24.0194	29.0409	22.8481	22.9682	29.4204	23.065	23.175	28.7357
CDKL5	CMGC	2	23.4553	23.7383	24.4002	23.5041	24.598	23.2772	22.3104	23.0423	23.2643	23.9623	23.0835	22.9703
PDGFRA	TK	13	23.4689	26.0907	23.7529	23.0093	28.0138	26.1561	24.0765	22.902	26.0699	22.9838	27.0385	25.8465
BMP2K	Other	26	30.9106	30.8641	30.4254	30.5302	30.547	30.5528	30.2289	29.7781	30.208	30.1188	29.8081	30.2356
CSNK1D	CK1	4	29.1221	29.1381	28.8672	29.0901	28.839	28.9582	28.8785	28.8298	28.8787	28.8391	28.3367	28.6378
RPS6KA3	AGC	27	32.5372	32.5818	30.0789	32.635	30.9732	32.5757	32.4125	30.7053	32.3179	32.3398	30.7968	32.2438
NEK1	NEK	7	25.9834	25.7469	25.2509	25.208	25.7296	25.7099	25.8481	25.83	25.7639	25.4976	25.6794	25.3563
ROCK2	AGC	45	31.2751	31.0432	31.4503	31.0619	31.0813	30.9651	31.316	31.5939	30.9509	31.0345	30.9989	30.6113
GSK3A	CMGC	16	32.3001	32.1433	32.4309	32.1364	32.2612	32.0609	32.2008	32.3435	31.8586	31.9238	32.0802	31.7041
DCK	Metabolic	13	29.7839	29.9222	29.9725	29.8403	30.1528	30.3045	30.0753	30.4124	29.6455	30.0125	29.8747	29.9156
PRKD2	CAMK	15	30.5799	29.9844	29.7146	30.2614	29.8721	29.9083	30.3601	29.6298	29.9841	30.0492	29.5589	29.5146
ROCK1	AGC	51	31.2315	30.974	31.2506	30.8818	31.0145	30.8246	30.9158	30.9731	30.6853	30.5925	30.6611	30.4276
BMPR2	TKL	13	28.0848	28.2757	28.069	27.6678	28.1481	28.0559	28.1322	27.968	27.8591	27.582	28.1093	27.6555
DDR1	TK	7	23.7796	27.1161	23.3269	23.2849	26.5983	26.3499	24.4249	22.7569	26.6676	24.0011	26.2021	25.9416
MAPK14	CMGC	18	31.7392	32.5166	32.127	32.3689	32.8414	32.8398	32.4023	32.2547	32.3881	32.1046	31.9329	32.4027
EPHB4	TK	17	23.5668	29.0339	23.7624	22.8949	29.3693	29.0616	21.7491	22.2529	28.9163	23.422	28.5374	28.6159
PTK2B	TK	24	28.4156	29.1803	22.1325	28.8898	22.8475	28.4576	27.6621	22.5918	29.033	27.4474	23.5134	28.0114
STK3	STE	16	30.4012	30.06	30.4563	30.4979	30.204	30.0473	29.8548	30.075	30.0021	29.9683	29.5071	29.5842
PRKACB	AGC	5	30.1809	30.5216	30.2325	30.3911	30.5788	30.8722	30.5188	30.82	30.3511	30.4723	30.3867	30.4006
MST4	STE	3	25.0764	26.3368	23.9154	24.0686	22.5174	24.1453	24.0811	25.226	24.0202	22.7731	22.1949	23.6734
CDK9	CMGC	11	29.3157	29.6223	29.9962	29.9727	29.7221	29.8691	29.4531	30.1761	29.454	29.5231	29.131	29.3901
ACVR1B	TKL	4	25.9897	25.8275	26.1398	25.5129	26.0385	26.0482	25.7441	25.6364	26.3584	25.9172	26.6768	25.5601
AGK	Metabolic	4	26.3946	26.9117	28.2084	27.1891	26.9808	27.1994	26.2752	27.3283	26.8901	27.7353	26.5836	26.6962
MAP3K2	STE	12	28.9365	28.6818	28.69	28.6673	29.1185	28.8899	28.4219	28.4673	27.9686	28.6193	28.7931	28.3855
AURKA	Other	8	25.5232	27.3072	24.8571	27.9281	24.5959	28.0695	26.1787	24.4902	25.2711	26.9652	23.8027	27.5624
LIMK1	TKL	18	28.7244	29.0565	28.3792	28.5392	29.1892	29.1382	28.464	28.4401	29.2861	28.6523	29.003	28.6261
CSNK1G1	CK1	8	27.7035	27.5849	28.5973	27.6075	27.5616	28.0943	27.8403	28.2051	27.9739	27.8525	27.7297	27.5586
CDK2	CMGC	3	24.2405	24.2404	25.3906	25.2931	24.4629	25.0265	23.908	24.4721	23.3859	24.0775	23.7222	24.4779
FER	TK	39	32.7341	33.0053	21.9941	32.8134	23.9404	33.0395	32.9045	21.2093	32.749	32.5731	23.6462	32.4864
CDK18	CMGC	8	26.8393	26.3597	26.8125	26.8821	26.7268	27.055	26.8739	27.389	26.2502	26.8099	26.9204	26.489
TK2	Metabolic	6	26.9901	27.0692	27.3543	27.4147	27.3064	26.7116	26.5754	26.5997	26.3106	26.188	26.1835	26.1416
SIK3	CAMK	15	24.2526	26.3463	23.3454	23.9515	27.8586	28.054	24.1039	23.2607	27.7736	23.4394	25.971	27.4802
CDC42BPB	AGC	67	33.1155	32.9411	32.9554	32.9311	32.8833	32.9274	32.833	32.9201	33.1305	33.0726	32.8121	32.3491
SRC	TK	17	21.4899	31.3859	21.2713	23.6557	32.551	32.7849	21.3508	23.2187	31.1127	22.6296	32.4758	32.1988
NEK9	NEK	53	35.4732	35.2404	35.3839	35.0628	35.175	35.1419	35.0099	35.2825	34.718	34.8563	34.9383	34.5532
MAPK9	CMGC	15	32.2232	32.4856	31.8788	32.2103	32.1175	32.429	32.1074	32.1299	31.8619	31.9936	31.7249	31.8296
STK33	CAMK	2	24.3827	23.8906	22.619	24.8785	23.877	23.7888	23.2392	22.7109	23.1935	23.2801	23.8409	23.1881
CHKB	Metabolic	15	30.4944	30.8839	30.4202	30.7299	30.8976	30.8699	30.0079	28.8547	30.1923	30.1449	30.2116	30.2652
PRKAA1	CAMK	20	33.0466	32.8577	32.8989	33.1279	32.6467	32.9244	32.6369	32.474	32.7084	32.4872	32.2128	32.2972
CHUK	Other	15	28.505	29.1982	29.343	29.2382	29.1484	29.6771	28.893	27.9784	28.7759	28.3749	28.9237	29.0479
DDR2	TK	21	24.1825	31.3193	25.2671	23.7388	31.0766	31.0956	22.7993	23.084	30.4055	24.9385	30.7166	30.4641
TAOK1	STE	14	27.7769	27.5842	27.2521	27.8177	27.5404	27.681	27.3816	26.8261	27.4723	27.47	27.2163	27.049
TBK1	Other	32	31.7222	31.6816	31.1166	31.65	31.4844	31.7533	31.5222	31.4016	31.4234	31.506	31.1183	31.0925
EPHB3	TK	3	20.8897	24.1883	22.443	22.1562	24.2391	24.0995	22.7407	23.5189	24.2368	23.0822	23.2215	23.393
LIMK2	TKL	8	25.4559	27.9653	25.5332	26.5128	26.9017	27.7079	27.1387	26.8804	28.4869	26.9189	27.7786	26.9964
STK35	Other	2	22.2282	24.3799	23.0335	25.0741	23.5928	24.749	24.1479	23.8034	24.319	24.3176	23.1011	24.0211
RIPK2	TKL	22	27.3377	29.1161	27.1773	27.3877	29.767	29.8752	27.9139	27.4533	29.5904	27.6316	29.8504	29.0899
MAP3K3	STE	7	26.2317	26.1944	26.7751	26.4543	26.4902	26.4176	25.8902	26.5816	25.9642	26.0457	26.024	25.6251
MAP4K3	STE	11	27.9338	28.0724	27.6376	28.2012	28.0926	28.3176	27.5883	27.0709	27.659	27.5495	27.3986	27.5176
CSNK1G2	CK1	3	24.5048	25.4066	26.1881	26.0462	24.9371	26.0545	25.0627	25.3356	24.3494	22.3399	24.0388	25.2039
CAMK2B	CAMK	4	22.1212	26.631	25.0878	26.054	25.6598	27.1804	26.1259	23.4709	27.3157	26.3389	25.2422	26.2732
RIOK2	Atypical	17	29.8874	29.6127	29.4876	30.0081	29.646	30.0457	29.0655	28.9132	29.4562	29.5058	29.268	29.05
PRKD3	CAMK	13	30.2248	29.9749	29.4315	30.0665	29.5546	30.1516	29.5854	28.3677	29.5293	29.5272	29.2419	29.125
CSNK1G3	CK1	6	28.5597	28.8404	28.8942	28.403	28.6484	28.8121	28.0922	28.4374	27.9872	27.9033	27.2923	27.7228
MAP4K4	STE	21	30.3914	30.3967	30.6675	30.1885	30.8499	30.4985	29.6354	29.4016	29.6356	29.6308	29.762	29.3904
BMPR1A	TKL	4	26.2865	26.2709	26.4374	26.3068	25.006	25.5922	22.8564	22.6943	25.7463	25.1723	22.9149	24.4314
PRKD1	CAMK	15	31.5335	30.935	30.9937	31.3173	31.2561	30.9789	30.4327	29.9505	29.9852	30.143	30.1079	29.7192
PI4K2B	Atypical	3	25.1362	24.6241	24.8315	24.2853	24.3973	24.463	23.9308	24.7145	24.3837	22.3947	24.5098	23.1872
TAOK3	STE	7	27.8761	27.6372	28.2873	28.4196	28.2623	28.7445	28.4488	27.7999	28.5813	27.4989	29.6825	27.4675
CAMK2G	CAMK	12	32.6203	32.7554	29.9081	32.7947	31.4627	33.0053	32.3413	30.3022	32.4449	32.6628	30.4927	31.7242
PI4KA	Atypical	4	23.6828	24.4341	24.3795	23.5921	25.6175	24.9633	23.7509	23.6734	24.2246	23.821	20.7803	23.6565
MAP2K3	STE	4	25.2705	23.3667	23.9777	22.7606	22.8874	24.4586	22.0899	22.6819	23.6961	22.5653	23.5283	23.1206
ACVR1	TKL	9	30.0499	30.1439	29.6338	29.7448	29.5926	29.7381	29.4359	28.5456	29.3651	29.0282	28.6261	28.3872
ATM	Atypical	2	21.7481	24.4325	22.9976	21.6688	22.3133	24.643	23.0079	21.6738	23.4696	23.9773	23.8324	23.2664
TGFBR2	TKL	18	29.3237	29.9994	29.6574	30.0303	29.5052	29.7182	27.5928	28.7268	30.4279	29.5375	28.884	28.2553
CLK2	CMGC	3	24.4485	24.8847	23.4201	25.057	23.6903	25.4128	24.9091	22.8235	23.7416	24.376	23.1889	23.9414
PDGFRB	TK	17	23.1674	30.217	22.156	23.033	28.4753	30.013	22.5506	23.1986	28.2535	21.973	27.6046	28.4383
MAP2K5	STE	8	23.9416	28.2544	23.7747	24.3378	27.4204	28.6079	22.2923	22.7884	26.8939	22.3901	26.1306	26.9783
SIK2	CAMK	21	24.7997	29.9648	25.0888	24.7447	28.0062	30.5059	23.9069	22.2083	29.9643	22.1302	26.3848	28.8692
NME4	Metabolic	4	26.8238	26.902	27.4022	27.7934	27.58	27.9692	26.8761	26.2442	26.1754	25.8804	26.112	26.2828
CDK5	CMGC	12	31.8732	31.5281	32.6463	32.151	31.9408	31.794	30.7569	31.1606	30.1911	30.4512	29.8668	30.0922
PIK3C3	Metabolic	17	28.0649	27.8993	27.811	27.3666	27.7691	28.2522	25.7618	26.2571	27.7725	26.7977	26.9911	26.5107
EPHB2	TK	28	20.9285	31.4834	23.2467	20.5559	31.4868	32.12	20.3044	23.7114	30.0112	23.2058	28.5423	30.3579
CDK14	CMGC	10	29.0663	29.5293	29.427	29.2481	29.5233	29.6486	27.4559	28.138	27.7325	27.7262	28.0367	27.8852
FES	TK	20	29.3915	29.0967	25.8599	29.2654	27.0122	29.1975	28.159	24.7467	27.6856	27.6202	25.7892	27.3425
NUAK2	CAMK	2	22.9181	23.272	22.7853	23.5228	21.9603	24.465	22.0567	23.6302	24.0895	24.1557	23.5141	22.5882
PRKG1	AGC	36	34.4262	34.2931	34.5653	34.2836	34.3477	34.3426	32.7279	33.0296	32.5259	32.6753	32.6647	32.4462
TGFBR1	TKL	7	27.6821	28.114	27.1513	27.889	28.1116	28.268	26.6802	26.1167	27.2991	26.8648	27.168	26.3001
MAP3K1	STE	2	22.4211	22.5478	22.4611	22.8033	23.7436	24.4915	23.4925	22.6392	22.6638	22.5511	22.6538	22.5061
CAMK2D	CAMK	18	35.3912	35.596	33.0442	35.6698	34.3893	35.6546	34.4961	32.686	34.3492	34.4147	32.2452	33.6528
DMPK	AGC	13	30.0665	29.9826	29.9998	29.9811	29.933	30.0251	27.9861	27.6994	27.4482	27.4649	27.1656	27.4569
GAK	Other	34	31.8834	32.0807	29.6345	31.5172	30.0817	32.5313	31.5466	29.9589	31.1086	31.5509	29.9841	29.657
JAK1	TK	31	29.952	30.3232	29.5808	30.2344	28.0882	29.83	26.4937	27.607	29.7608	29.6951	27.2431	26.9397
RPS6KA2	AGC	7	26.6024	26.3786	24.3469	27.2647	24.928	27.306	24.4844	23.6943	24.4964	24.292	24.529	24.4051
PRKCA	AGC	6	27.2617	26.8651	27.1891	27.3321	26.9836	27.0812	23.0647	23.5291	23.4266	24.2571	23.3115	24.0099
EPHB1	TK	5	22.3542	26.8051	22.9463	23.099	26.1367	27.0395	23.5384	23.4462	24.4171	22.3538	23.2147	23.1918
TYK2	TK	12	27.0149	24.8139	28.0533	27.3613	23.6497	26.2721	22.2615	23.872	23.9121	25.8992	22.3078	22.1646
RPS6KA4	AGC	14	27.7064	27.3221	27.8881	28.7201	25.0469	27.1636	22.1737	22.5281	27.451	27.2567	24.3227	22.9333

## Sheet: Sheet3
Gene	Family	Unique peptides	HS11_1_Dasat_Simvas	HS11_1_Simvas	HS11_1_Dasat_Brig	HS11_1_Dasat	HS11_1_Brig	HS11_1_DMSO	HS01_1_Dasat_Simvas	HS01_1_Dasat_Brig	HS01_1_Simvas	HS01_1_Dasat	HS01_1_Brig	HS01_1_DMSO	Kinase	HS11 Brig	HS01 Brig	Sum Brig	HS11 Das	HS01 Das	Sum Das
FYN	TK	19	22.5788	31.136	21.4694	20.209	32.0088	31.2631	20.8579	23.6252	31.5064	22.0027	31.9609	31.7173	FYN	0.74572	0.24365	0.98937	-11.0541	-9.71456	-20.7687
EPHA2	TK	40	23.8404	33.8891	23.6057	23.4439	33.6609	33.6356	27.2374	25.1206	35.0396	25.1828	34.9201	35.095	EPHA2	0.02529	-0.17491	-0.14962	-10.1917	-9.91219	-20.1038
EPHB2	TK	28	20.9285	31.4834	23.2467	20.5559	31.4868	32.12	20.3044	23.7114	30.0112	23.2058	28.5423	30.3579	EPHB2	-0.63325	-1.81568	-2.44893	-11.5641	-7.15218	-18.7163
SRC	TK	17	21.4899	31.3859	21.2713	23.6557	32.551	32.7849	21.3508	23.2187	31.1127	22.6296	32.4758	32.1988	SRC	-0.23387	0.27696	0.04309	-9.12918	-9.56917	-18.6984
YES1	TK	10	23.3357	31.8501	23.2599	21.9548	31.7305	31.7234	21.9347	23.283	31.3479	23.4293	31.3658	31.9117	YES1	0.00711	-0.54591	-0.5388	-9.76863	-8.48243	-18.2511
LYN	TK	21	23.4323	29.6304	21.7133	22.479	30.0396	29.6818	23.1886	23.3677	29.9807	23.086	30.1836	29.9966	LYN	0.35775	0.18706	0.54481	-7.20285	-6.91061	-14.1135
PDGFRB	TK	17	23.1674	30.217	22.156	23.033	28.4753	30.013	22.5506	23.1986	28.2535	21.973	27.6046	28.4383	PDGFRB	-1.53771	-0.83373	-2.37144	-6.98002	-6.46534	-13.4454
DDR2	TK	21	24.1825	31.3193	25.2671	23.7388	31.0766	31.0956	22.7993	23.084	30.4055	24.9385	30.7166	30.4641	DDR2	-0.01899	0.25249	0.2335	-7.3568	-5.52559	-12.8824
SIK2	CAMK	21	24.7997	29.9648	25.0888	24.7447	28.0062	30.5059	23.9069	22.2083	29.9643	22.1302	26.3848	28.8692	SIK2	-2.49964	-2.48445	-4.98409	-5.76115	-6.73902	-12.5002
CSK	TK	26	27.2677	33.7031	26.9964	27.5269	33.4607	33.6115	28.4123	27.7397	33.7441	28.066	33.7787	33.8691	CSK	-0.15074	-0.09041	-0.24115	-6.08455	-5.80314	-11.8877
EPHB4	TK	17	23.5668	29.0339	23.7624	22.8949	29.3693	29.0616	21.7491	22.2529	28.9163	23.422	28.5374	28.6159	EPHB4	0.30771	-0.07848	0.22923	-6.16663	-5.19397	-11.3606
TNK2	TK	15	23.3545	29.5738	22.6633	23.8592	24.0194	29.0409	22.8481	22.9682	29.4204	23.065	23.175	28.7357	TNK2	-5.02146	-5.56074	-10.5822	-5.1817	-5.67076	-10.8525
ABL1	TK	18	25.6472	28.7705	24.6799	23.3224	28.9176	28.9253	24.1521	23.352	29.7541	24.7188	28.9986	29.0832	ABL1	-0.00769	-0.08464	-0.09233	-5.60283	-4.36443	-9.96726
ABL2	TK	15	22.8537	28.1541	23.4764	25.7244	28.3213	28.145	24.1108	22.5942	28.0772	21.7252	28.1727	28.7548	ABL2	0.1763	-0.5821	-0.4058	-2.42066	-7.02951	-9.45017
MAP2K5	STE	8	23.9416	28.2544	23.7747	24.3378	27.4204	28.6079	22.2923	22.7884	26.8939	22.3901	26.1306	26.9783	MAP2K5	-1.18758	-0.84767	-2.03525	-4.27012	-4.58815	-8.85827
SIK3	CAMK	15	24.2526	26.3463	23.3454	23.9515	27.8586	28.054	24.1039	23.2607	27.7736	23.4394	25.971	27.4802	SIK3	-0.19535	-1.50917	-1.70452	-4.10253	-4.0408	-8.14333
PDGFRA	TK	13	23.4689	26.0907	23.7529	23.0093	28.0138	26.1561	24.0765	22.902	26.0699	22.9838	27.0385	25.8465	PDGFRA	1.85775	1.19198	3.04973	-3.14678	-2.86272	-6.0095
DDR1	TK	7	23.7796	27.1161	23.3269	23.2849	26.5983	26.3499	24.4249	22.7569	26.6676	24.0011	26.2021	25.9416	DDR1	0.24844	0.2605	0.50894	-3.06494	-1.94055	-5.00549
EPHB1	TK	5	22.3542	26.8051	22.9463	23.099	26.1367	27.0395	23.5384	23.4462	24.4171	22.3538	23.2147	23.1918	EPHB1	-0.90279	0.02286	-0.87993	-3.9405	-0.83803	-4.77853
RIPK2	TKL	22	27.3377	29.1161	27.1773	27.3877	29.767	29.8752	27.9139	27.4533	29.5904	27.6316	29.8504	29.0899	RIPK2	-0.10826	0.76055	0.65229	-2.48751	-1.45831	-3.94582
ICK	CMGC	2	21.9333	24.5666	23.6954	22.2724	24.0098	23.8295	22.4294	22.5687	23.8864	22.5496	24.79	24.1568	ICK	0.18035	0.6332	0.81355	-1.5571	-1.60718	-3.16428
RPS6KB2	AGC	3	23.8086	23.3091	22.9225	22.6576	25.0705	24.0934	23.7431	23.0285	25.1554	23.4963	22.6408	25.2108	RPS6KB2	0.97708	-2.57003	-1.59295	-1.43579	-1.71451	-3.1503
PKMYT1	Other	7	24.5072	26.6834	23.6042	26.5337	26.8341	28.0693	26.1204	24.9441	26.7366	26.8697	25.6937	28.2645	PKMYT1	-1.23515	-2.57085	-3.806	-1.53555	-1.39481	-2.93036
CSNK1G2	CK1	3	24.5048	25.4066	26.1881	26.0462	24.9371	26.0545	25.0627	25.3356	24.3494	22.3399	24.0388	25.2039	CSNK1G2	-1.11739	-1.16505	-2.28244	-0.00832	-2.86398	-2.8723
TLK1	Other	2	22.2356	24.349	23.2282	21.5699	24.0583	23.5865	20.9391	23.9087	23.4792	23.3048	22.8647	24.0035	TLK1	0.47186	-1.1388	-0.66694	-2.0166	-0.69869	-2.71529
ATM	Atypical	2	21.7481	24.4325	22.9976	21.6688	22.3133	24.643	23.0079	21.6738	23.4696	23.9773	23.8324	23.2664	ATM	-2.32978	0.56602	-1.76376	-2.97421	0.71085	-2.26336
EPHB3	TK	3	20.8897	24.1883	22.443	22.1562	24.2391	24.0995	22.7407	23.5189	24.2368	23.0822	23.2215	23.393	EPHB3	0.13958	-0.17154	-0.03196	-1.94326	-0.31077	-2.25403
MAP2K3	STE	4	25.2705	23.3667	23.9777	22.7606	22.8874	24.4586	22.0899	22.6819	23.6961	22.5653	23.5283	23.1206	MAP2K3	-1.57121	0.40769	-1.16352	-1.698	-0.5553	-2.2533
CDK6	CMGC	11	24.8293	26.988	26.1196	25.1098	26.0089	26.496	27.9715	27.5519	27.8446	27.9925	28.055	28.8053	CDK6	-0.48714	-0.7503	-1.23744	-1.38627	-0.81279	-2.19906
MAP4K5	STE	14	27.1903	28.3765	26.7176	27.3318	28.4915	28.4335	27.2844	26.7343	28.3332	27.2162	28.5296	28.18	MAP4K5	0.05795	0.3496	0.40755	-1.10168	-0.96379	-2.06547
CAMKK2	Other	2	24.0785	25.1744	22.8621	23.6966	23.9742	23.7181	22.9245	21.9644	24.0617	21.7974	22.6735	23.8053	CAMKK2	0.25615	-1.13175	-0.8756	-0.02149	-2.0079	-2.02939
ILK	TKL	10	26.8608	28.0654	27.1389	27.3974	28.2362	28.1627	27.6873	27.3581	27.6321	27.0588	27.8339	27.986	ILK	0.07353	-0.15204	-0.07851	-0.76531	-0.92719	-1.6925
MAP3K1	STE	2	22.4211	22.5478	22.4611	22.8033	23.7436	24.4915	23.4925	22.6392	22.6638	22.5511	22.6538	22.5061	MAP3K1	-0.74786	0.14771	-0.60015	-1.6882	0.04499	-1.64321
CDK1	CMGC	7	23.2244	25.2073	22.8475	24.6111	24.0393	26.0342	24.7279	24.9328	25.2749	26.061	25.1827	26.0776	CDK1	-1.99482	-0.89493	-2.88975	-1.42306	-0.01663	-1.43969
CDK17	CMGC	20	29.9866	30.4431	30.1328	29.703	30.4418	30.5387	29.4794	29.9524	30.0112	29.8982	30.2278	30.4028	CDK17	-0.09687	-0.17504	-0.27191	-0.83568	-0.50462	-1.3403
LIMK2	TKL	8	25.4559	27.9653	25.5332	26.5128	26.9017	27.7079	27.1387	26.8804	28.4869	26.9189	27.7786	26.9964	LIMK2	-0.80614	0.7822	-0.02394	-1.19506	-0.07747	-1.27253
PI4KA	Atypical	4	23.6828	24.4341	24.3795	23.5921	25.6175	24.9633	23.7509	23.6734	24.2246	23.821	20.7803	23.6565	PI4KA	0.65417	-2.87624	-2.22207	-1.37128	0.16449	-1.20679
TLK2	Other	4	25.1854	23.9393	25.533	24.8993	24.9105	24.9464	24.7741	25.2578	24.9406	24.6758	24.9336	25.7672	TLK2	-0.03596	-0.83355	-0.86951	-0.04712	-1.09141	-1.13853
AKT3	AGC	2	20.938	23.8205	22.6714	23.5577	23.3522	23.2426	23.9486	23.2971	22.2825	24.0266	23.2617	25.4654	AKT3	0.10953	-2.20375	-2.09422	0.31506	-1.43884	-1.12378
CHUK	Other	15	28.505	29.1982	29.343	29.2382	29.1484	29.6771	28.893	27.9784	28.7759	28.3749	28.9237	29.0479	CHUK	-0.5287	-0.12425	-0.65295	-0.43884	-0.67305	-1.11189
CAMK2B	CAMK	4	22.1212	26.631	25.0878	26.054	25.6598	27.1804	26.1259	23.4709	27.3157	26.3389	25.2422	26.2732	CAMK2B	-1.52054	-1.03091	-2.55145	-1.12636	0.06577	-1.06059
SIK1	CAMK	2	21.7977	24.8131	25.1286	23.1412	22.8396	23.1944	23.3194	23.1816	22.3705	22.2203	24.6787	23.2153	SIK1	-0.35483	1.46335	1.10852	-0.05326	-0.99495	-1.04821
MST4	STE	3	25.0764	26.3368	23.9154	24.0686	22.5174	24.1453	24.0811	25.226	24.0202	22.7731	22.1949	23.6734	MST4	-1.62789	-1.47858	-3.10647	-0.07671	-0.90035	-0.97706
PI4K2B	Atypical	3	25.1362	24.6241	24.8315	24.2853	24.3973	24.463	23.9308	24.7145	24.3837	22.3947	24.5098	23.1872	PI4K2B	-0.06573	1.32261	1.25688	-0.1777	-0.79249	-0.97019
CDK4	CMGC	7	28.4709	28.9168	28.813	28.8358	28.586	29.0277	28.9051	28.969	28.1918	28.7036	28.6158	29.2945	CDK4	-0.44173	-0.67866	-1.12039	-0.1919	-0.59083	-0.78273
MAPK14	CMGC	18	31.7392	32.5166	32.127	32.3689	32.8414	32.8398	32.4023	32.2547	32.3881	32.1046	31.9329	32.4027	MAPK14	0.00159	-0.46972	-0.46813	-0.47089	-0.2981	-0.76899
AURKA	Other	8	25.5232	27.3072	24.8571	27.9281	24.5959	28.0695	26.1787	24.4902	25.2711	26.9652	23.8027	27.5624	AURKA	-3.47365	-3.75973	-7.23338	-0.14146	-0.59724	-0.7387
RPS6KA6	AGC	5	25.1726	25.3869	24.5723	25.9562	24.4914	25.4507	25.4089	24.7564	26.6256	25.3335	25.1295	26.5672	RPS6KA6	-0.95924	-1.43773	-2.39697	0.50548	-1.23373	-0.72825
JAK3	TK	22	29.2743	29.5012	26.9111	29.156	28.2883	29.3571	29.5269	27.4297	29.4601	29.618	28.5795	30.1284	JAK3	-1.06878	-1.54893	-2.61771	-0.20103	-0.51039	-0.71142
RPS6KB1	AGC	5	25.8223	26.6659	23.9014	26.4617	26.4759	26.8517	26.1918	25.1739	27.2486	26.9419	27.2662	27.2552	RPS6KB1	-0.37589	0.01095	-0.36494	-0.39004	-0.31331	-0.70335
TEK	TK	12	26.7236	27.0461	26.3306	26.114	26.697	27.3019	28.6746	28.8899	28.6754	28.529	28.4339	28.0335	TEK	-0.60494	0.40038	-0.20456	-1.18791	0.49545	-0.69246
IKBKB	Other	24	30.1523	30.353	30.5399	30.5162	30.5467	30.3592	30.1669	29.7893	29.9002	29.3732	29.7639	30.1992	IKBKB	0.18754	-0.43531	-0.24777	0.15696	-0.82594	-0.66898
PDXK	Metabolic	30	35.9397	36.6485	36.5876	36.5014	36.6217	36.8372	36.6028	36.9662	36.0179	36.3817	36.0789	36.67	PDXK	-0.21544	-0.59118	-0.80662	-0.33573	-0.28831	-0.62404
PIK3C3	Metabolic	17	28.0649	27.8993	27.811	27.3666	27.7691	28.2522	25.7618	26.2571	27.7725	26.7977	26.9911	26.5107	PIK3C3	-0.48316	0.48042	-0.00274	-0.88562	0.28708	-0.59854
NME4	Metabolic	4	26.8238	26.902	27.4022	27.7934	27.58	27.9692	26.8761	26.2442	26.1754	25.8804	26.112	26.2828	NME4	-0.38921	-0.17087	-0.56008	-0.17577	-0.40238	-0.57815
LIMK1	TKL	18	28.7244	29.0565	28.3792	28.5392	29.1892	29.1382	28.464	28.4401	29.2861	28.6523	29.003	28.6261	LIMK1	0.05102	0.3769	0.42792	-0.59899	0.02619	-0.5728
PIK3R4	Other	6	25.5297	25.3902	25.8388	25.2117	25.4928	25.4528	24.3254	24.7251	25.5376	25.0304	25.2463	25.3597	PIK3R4	0.03999	-0.11345	-0.07346	-0.24111	-0.32935	-0.57046
CDK14	CMGC	10	29.0663	29.5293	29.427	29.2481	29.5233	29.6486	27.4559	28.138	27.7325	27.7262	28.0367	27.8852	CDK14	-0.12532	0.15145	0.02613	-0.40055	-0.159	-0.55955
STK11	CAMK	5	26.2294	26.3108	27.1579	26.1474	26.4395	27.0366	26.8369	26.7938	26.4052	27.0979	26.7819	26.7642	STK11	-0.59713	0.01773	-0.5794	-0.8892	0.33367	-0.55553
PIK3C2A	Atypical	6	23.747	23.284	24.0072	22.8658	23.5614	23.2708	24.4781	24.1155	23.7274	24.3606	25.1068	24.4777	PIK3C2A	0.29054	0.62905	0.91959	-0.40508	-0.11714	-0.52222
AKT1	AGC	12	28.4352	27.6482	25.1782	28.5124	26.3297	28.2451	28.6882	25.5276	28.9417	28.6703	28.4971	29.4242	AKT1	-1.91541	-0.92711	-2.84252	0.2673	-0.7539	-0.4866
BMPR2	TKL	13	28.0848	28.2757	28.069	27.6678	28.1481	28.0559	28.1322	27.968	27.8591	27.582	28.1093	27.6555	BMPR2	0.09212	0.45382	0.54594	-0.38818	-0.0735	-0.46168
PFKP	Metabolic	7	25.5843	25.4905	25.4551	25.3145	25.5181	25.6958	26.2994	26.6913	25.9585	26.3386	26.6193	26.3852	PFKP	-0.17769	0.23414	0.05645	-0.38124	-0.04663	-0.42787
PRKACB	AGC	5	30.1809	30.5216	30.2325	30.3911	30.5788	30.8722	30.5188	30.82	30.3511	30.4723	30.3867	30.4006	PRKACB	-0.29333	-0.01391	-0.30724	-0.48108	0.07168	-0.4094
MAPK8	CMGC	8	29.2895	29.9187	29.4512	30.1307	29.7689	29.9973	29.3799	29.078	29.4081	29.3668	28.7518	29.903	MAPK8	-0.22832	-1.15116	-1.37948	0.1335	-0.53619	-0.40269
PIK3CA	Atypical	30	29.9638	29.643	30.4322	29.5264	29.9413	29.8421	29.6046	29.9631	29.1612	29.5037	29.7415	29.5869	PIK3CA	0.09917	0.15458	0.25375	-0.31568	-0.08317	-0.39885
DCK	Metabolic	13	29.7839	29.9222	29.9725	29.8403	30.1528	30.3045	30.0753	30.4124	29.6455	30.0125	29.8747	29.9156	DCK	-0.15175	-0.04088	-0.19263	-0.46425	0.09696	-0.36729
NEK1	NEK	7	25.9834	25.7469	25.2509	25.208	25.7296	25.7099	25.8481	25.83	25.7639	25.4976	25.6794	25.3563	NEK1	0.01973	0.32307	0.3428	-0.50192	0.1413	-0.36062
CHKA	Metabolic	10	27.8404	28.3692	28.2018	28.5222	27.6296	28.5487	27.8486	26.6096	27.8628	28.0215	27.3614	28.3365	CHKA	-0.91916	-0.97519	-1.89435	-0.02658	-0.31502	-0.3416
CDK7	CMGC	11	27.5147	28.0212	28.2252	28.0895	28.1999	28.1946	28.8952	29.1903	28.4223	28.7856	28.3799	28.9917	CDK7	0.00534	-0.61186	-0.60652	-0.10504	-0.20616	-0.3112
TAOK3	STE	7	27.8761	27.6372	28.2873	28.4196	28.2623	28.7445	28.4488	27.7999	28.5813	27.4989	29.6825	27.4675	TAOK3	-0.48226	2.21506	1.7328	-0.32491	0.03145	-0.29346
MAP3K4	STE	9	27.0066	26.8658	26.8195	26.468	26.8236	26.6118	26.1526	26.102	25.8612	26.2148	25.9545	26.3524	MAP3K4	0.21185	-0.39793	-0.18608	-0.14372	-0.13758	-0.2813
CHKB	Metabolic	15	30.4944	30.8839	30.4202	30.7299	30.8976	30.8699	30.0079	28.8547	30.1923	30.1449	30.2116	30.2652	CHKB	0.02767	-0.05353	-0.02586	-0.14002	-0.12025	-0.26027
BCKDK	Atypical	5	25.2707	25.7507	25.7286	25.9865	25.9242	25.8713	26.288	25.6064	25.6919	25.9467	25.8794	26.3178	BCKDK	0.05289	-0.43841	-0.38552	0.11526	-0.37109	-0.25583
MAP3K11	STE	19	29.1264	29.486	28.9141	28.8602	29.0722	29.1954	29.6752	29.7911	29.9119	29.8316	29.7786	29.7434	MAP3K11	-0.12311	0.03522	-0.08789	-0.3352	0.08818	-0.24702
CSNK1G3	CK1	6	28.5597	28.8404	28.8942	28.403	28.6484	28.8121	28.0922	28.4374	27.9872	27.9033	27.2923	27.7228	CSNK1G3	-0.16375	-0.43052	-0.59427	-0.4091	0.18048	-0.22862
ULK3	Other	19	29.36	29.7337	27.2701	29.7026	28.0489	29.6683	30.888	28.5698	30.2253	30.5828	28.1221	30.8262	ULK3	-1.61943	-2.7041	-4.32353	0.03428	-0.24343	-0.20915
BRAF	TKL	16	29.3911	29.2065	29.5824	29.0461	29.1554	29.2646	29.3512	29.518	29.2337	29.2783	29.3986	29.2664	BRAF	-0.10919	0.13226	0.02307	-0.21847	0.01197	-0.2065
CSNK1G1	CK1	8	27.7035	27.5849	28.5973	27.6075	27.5616	28.0943	27.8403	28.2051	27.9739	27.8525	27.7297	27.5586	CSNK1G1	-0.53268	0.17116	-0.36152	-0.48681	0.29387	-0.19294
STK10	STE	24	30.0393	29.9432	28.4493	29.7761	29.547	30.0046	30.6056	29.4003	30.3731	30.2981	29.9698	30.2569	STK10	-0.45759	-0.28707	-0.74466	-0.22854	0.04124	-0.1873
PRKACA	AGC	7	31.9584	32.2633	32.0461	31.9913	32.3799	32.3633	32.8254	33.0994	32.2502	32.8151	32.4863	32.6235	PRKACA	0.01656	-0.13723	-0.12067	-0.37204	0.1916	-0.18044
ACVR1B	TKL	4	25.9897	25.8275	26.1398	25.5129	26.0385	26.0482	25.7441	25.6364	26.3584	25.9172	26.6768	25.5601	ACVR1B	-0.0097	1.11676	1.10706	-0.53527	0.35711	-0.17816
PTK2	TK	45	33.4178	33.4695	28.0459	33.3057	28.767	33.3654	33.4759	28.6163	33.5553	33.2657	28.819	33.3615	PTK2	-4.59845	-4.54247	-9.14092	-0.05975	-0.0958	-0.15555
RPS6KA2	AGC	7	26.6024	26.3786	24.3469	27.2647	24.928	27.306	24.4844	23.6943	24.4964	24.292	24.529	24.4051	RPS6KA2	-2.378	0.12394	-2.25406	-0.04128	-0.1131	-0.15438
SRPK2	CMGC	4	24.9297	24.7987	25.245	24.5739	24.7847	24.3797	24.8074	25.2068	24.3485	24.8833	24.1742	25.2317	SRPK2	0.40493	-1.05756	-0.65263	0.19413	-0.34839	-0.15426
CSNK2A2	Other	20	31.5427	31.6375	32.0993	31.6549	31.7485	31.7183	31.981	32.4339	31.7346	31.8318	31.1443	31.9206	CSNK2A2	0.03018	-0.77626	-0.74608	-0.06336	-0.08874	-0.1521
FER	TK	39	32.7341	33.0053	21.9941	32.8134	23.9404	33.0395	32.9045	21.2093	32.749	32.5731	23.6462	32.4864	FER	-9.09916	-8.8402	-17.9394	-0.22615	0.08663	-0.13952
BMP2K	Other	26	30.9106	30.8641	30.4254	30.5302	30.547	30.5528	30.2289	29.7781	30.208	30.1188	29.8081	30.2356	BMP2K	-0.00579	-0.42748	-0.43327	-0.02262	-0.11678	-0.1394
CDK2	CMGC	3	24.2405	24.2404	25.3906	25.2931	24.4629	25.0265	23.908	24.4721	23.3859	24.0775	23.7222	24.4779	CDK2	-0.56353	-0.75567	-1.3192	0.26658	-0.40042	-0.13384
PTK2B	TK	24	28.4156	29.1803	22.1325	28.8898	22.8475	28.4576	27.6621	22.5918	29.033	27.4474	23.5134	28.0114	PTK2B	-5.61017	-4.49803	-10.1082	0.43213	-0.564	-0.13187
MAP3K6	STE	15	28.5421	28.2996	27.5993	28.4073	28.1694	28.4025	28.358	28.0945	28.0743	28.6027	28.6487	28.7082	MAP3K6	-0.23311	-0.05954	-0.29265	0.00475	-0.10551	-0.10076
AAK1	Other	33	33.2683	33.1263	30.8972	32.6186	31.4878	32.5661	32.9597	31.1612	33.0113	32.5613	31.491	32.7053	AAK1	-1.07823	-1.21436	-2.29259	0.05251	-0.14404	-0.09153
MAP4K3	STE	11	27.9338	28.0724	27.6376	28.2012	28.0926	28.3176	27.5883	27.0709	27.659	27.5495	27.3986	27.5176	MAP4K3	-0.22495	-0.11898	-0.34393	-0.11639	0.03193	-0.08446
MAP2K4	STE	4	25.5172	27.0653	26.2908	26.7024	26.8788	26.6694	26.6939	26.8252	26.3061	26.5738	26.5992	26.6818	MAP2K4	0.20938	-0.08259	0.12679	0.03301	-0.10798	-0.07497
MAP4K4	STE	21	30.3914	30.3967	30.6675	30.1885	30.8499	30.4985	29.6354	29.4016	29.6356	29.6308	29.762	29.3904	MAP4K4	0.35143	0.37155	0.72298	-0.31	0.24037	-0.06963
MAPK9	CMGC	15	32.2232	32.4856	31.8788	32.2103	32.1175	32.429	32.1074	32.1299	31.8619	31.9936	31.7249	31.8296	MAPK9	-0.31144	-0.10471	-0.41615	-0.21872	0.16401	-0.05471
FN3KRP	Metabolic	14	33.7233	33.9529	34.3625	33.9789	33.9279	33.9553	34.001	34.296	33.6278	33.7097	33.7629	33.7708	FN3KRP	-0.02746	-0.0079	-0.03536	0.02354	-0.06102	-0.03748
DMPK	AGC	13	30.0665	29.9826	29.9998	29.9811	29.933	30.0251	27.9861	27.6994	27.4482	27.4649	27.1656	27.4569	DMPK	-0.09214	-0.29136	-0.3835	-0.04398	0.00797	-0.03601
CDK16	CMGC	17	30.1664	30.2073	30.3437	30.0092	30.0331	30.0965	30.1663	30.473	30.0157	29.942	29.8868	29.8676	CDK16	-0.06333	0.01917	-0.04416	-0.08729	0.07436	-0.01293
STRADA	STE	7	25.8849	26.2649	26.0211	26.2166	25.9576	26.3489	25.9812	26.1096	26.1362	26.2404	26.0634	26.1107	STRADA	-0.39135	-0.0473	-0.43865	-0.13226	0.1297	-0.00256
MAP3K2	STE	12	28.9365	28.6818	28.69	28.6673	29.1185	28.8899	28.4219	28.4673	27.9686	28.6193	28.7931	28.3855	MAP3K2	0.22864	0.40755	0.63619	-0.22257	0.23376	0.01119
INSR	TK	13	27.2671	27.1453	27.7077	26.6479	27.0362	26.833	27.5835	27.8329	27.1532	27.0519	27.1727	26.8289	INSR	0.20318	0.34372	0.5469	-0.18517	0.22293	0.03776
STK16	Other	8	28.89	28.8294	29.4281	29.0131	29.1056	28.8219	29.0323	29.4241	28.5556	28.7313	28.6099	28.8619	STK16	0.28363	-0.25204	0.03159	0.19119	-0.13059	0.0606
PIP4K2C	Metabolic	15	29.4726	29.5495	29.7512	29.708	29.8744	29.6814	30.4409	30.4439	30.1016	30.3102	30.1452	30.2687	PIP4K2C	0.19294	-0.12358	0.06936	0.02653	0.04145	0.06798
CLK2	CMGC	3	24.4485	24.8847	23.4201	25.057	23.6903	25.4128	24.9091	22.8235	23.7416	24.376	23.1889	23.9414	CLK2	-1.72247	-0.75252	-2.47499	-0.3558	0.43459	0.07879
MAPK3	CMGC	17	30.8735	31.2042	31.5542	31.3313	31.5182	31.1311	32.3346	32.5344	32.0267	32.2621	32.0391	32.3688	MAPK3	0.38705	-0.32966	0.05739	0.20015	-0.10668	0.09347
IRAK1	TKL	2	23.6306	24.5016	22.5612	23.9962	24.0769	24.1958	21.9489	23.2767	23.4103	24.5681	22.9215	24.2735	IRAK1	-0.11887	-1.35198	-1.47085	-0.19958	0.29468	0.0951
MAP2K1	STE	16	30.8557	31.2546	31.1323	31.035	31.2004	30.9818	32.2548	32.1545	32.0327	32.1136	31.8546	32.0702	MAP2K1	0.21858	-0.21559	0.00299	0.05323	0.04346	0.09669
MAP3K5	STE	23	28.5243	28.1071	27.6928	28.0471	28.2069	28.2367	28.1502	28.0311	28.2168	28.3419	28.2727	28.0325	MAP3K5	-0.02972	0.24018	0.21046	-0.18954	0.3094	0.11986
PIK3CD	Atypical	14	28.0588	27.6802	28.4823	27.6004	27.9814	27.3718	28.0833	28.0663	27.5898	27.973	28.0833	28.067	PIK3CD	0.60965	0.01628	0.62593	0.22861	-0.09401	0.1346
CDK18	CMGC	8	26.8393	26.3597	26.8125	26.8821	26.7268	27.055	26.8739	27.389	26.2502	26.8099	26.9204	26.489	CDK18	-0.32821	0.43138	0.10317	-0.17282	0.32094	0.14812
RPS6KA3	AGC	27	32.5372	32.5818	30.0789	32.635	30.9732	32.5757	32.4125	30.7053	32.3179	32.3398	30.7968	32.2438	RPS6KA3	-1.60249	-1.44699	-3.04948	0.05939	0.09601	0.1554
PRKG1	AGC	36	34.4262	34.2931	34.5653	34.2836	34.3477	34.3426	32.7279	33.0296	32.5259	32.6753	32.6647	32.4462	PRKG1	0.00516	0.21854	0.2237	-0.05894	0.22908	0.17014
CSNK1A1	CK1	15	31.0788	31.451	31.4718	31.4484	31.1816	31.2961	31.3568	31.5279	31.1803	31.4035	31.1364	31.3774	CSNK1A1	-0.11451	-0.24098	-0.35549	0.15226	0.02619	0.17845
PIP4K2A	Metabolic	6	26.2894	26.3125	27.2264	26.4123	26.5014	26.0473	26.9799	27.0497	26.5275	26.6861	26.5728	26.8696	PIP4K2A	0.45407	-0.29681	0.15726	0.36503	-0.18356	0.18147
TGFBR1	TKL	7	27.6821	28.114	27.1513	27.889	28.1116	28.268	26.6802	26.1167	27.2991	26.8648	27.168	26.3001	TGFBR1	-0.15645	0.86783	0.71138	-0.37901	0.56466	0.18565
LATS1	AGC	15	27.5109	27.2805	27.3026	27.3791	27.4352	27.3937	27.2897	26.7586	27.2956	27.3793	27.2184	27.1718	LATS1	0.04146	0.04657	0.08803	-0.01455	0.20752	0.19297
FN3K	Metabolic	13	30.4378	30.428	31.0763	30.6839	30.6393	30.425	31.4457	31.6688	30.6301	30.9661	30.4031	31.0256	FN3K	0.21425	-0.62251	-0.40826	0.25885	-0.05956	0.19929
GSK3B	CMGC	19	34.4146	34.1834	34.6275	34.2249	34.0504	34.0433	34.0523	34.0584	33.9484	33.8609	33.9973	33.8294	GSK3B	0.00716	0.16791	0.17507	0.18163	0.03151	0.21314
MARK4	CAMK	5	24.817	25.5554	24.7325	25.7283	23.5776	25.1593	24.2047	22.3976	25.0794	24.5523	23.7391	24.9003	MARK4	-1.58173	-1.16119	-2.74292	0.56892	-0.34803	0.22089
ROCK1	AGC	51	31.2315	30.974	31.2506	30.8818	31.0145	30.8246	30.9158	30.9731	30.6853	30.5925	30.6611	30.4276	ROCK1	0.18988	0.23348	0.42336	0.05712	0.16484	0.22196
NEK9	NEK	53	35.4732	35.2404	35.3839	35.0628	35.175	35.1419	35.0099	35.2825	34.718	34.8563	34.9383	34.5532	NEK9	0.03306	0.38511	0.41817	-0.07908	0.30311	0.22403
CDK9	CMGC	11	29.3157	29.6223	29.9962	29.9727	29.7221	29.8691	29.4531	30.1761	29.454	29.5231	29.131	29.3901	CDK9	-0.14702	-0.25915	-0.40617	0.1036	0.13297	0.23657
SLK	STE	48	31.9595	31.8045	30.5804	31.5572	31.2115	31.6371	31.9344	31.0472	31.7121	31.7138	31.2348	31.3834	SLK	-0.42554	-0.14852	-0.57406	-0.07988	0.33048	0.2506
SRPK1	CMGC	8	26.4866	26.305	26.3167	26.2394	25.998	25.7796	26.5102	26.8433	26.9121	26.8455	26.5145	27.053	SRPK1	0.21837	-0.53847	-0.3201	0.45979	-0.20746	0.25233
MARK2	CAMK	20	29.5338	29.4281	26.9768	29.4351	28.5141	29.355	29.8368	26.9567	29.5251	29.6594	28.021	29.4767	MARK2	-0.84092	-1.4557	-2.29662	0.0801	0.18273	0.26283
MAPK1	CMGC	23	33.962	34.0946	34.4165	34.2982	34.3939	34.0438	34.9359	35.1373	34.4264	34.6805	34.2426	34.6689	MAPK1	0.35018	-0.42626	-0.07608	0.25447	0.01163	0.2661
GSK3A	CMGC	16	32.3001	32.1433	32.4309	32.1364	32.2612	32.0609	32.2008	32.3435	31.8586	31.9238	32.0802	31.7041	GSK3A	0.20028	0.37607	0.57635	0.0754	0.2197	0.2951
MARK3	CAMK	22	30.0514	29.946	26.6163	30.0351	28.3054	29.8784	29.8848	26.1208	29.9415	29.7565	26.9693	29.6113	MARK3	-1.57299	-2.64198	-4.21497	0.1567	0.14525	0.30195
TBK1	Other	32	31.7222	31.6816	31.1166	31.65	31.4844	31.7533	31.5222	31.4016	31.4234	31.506	31.1183	31.0925	TBK1	-0.26896	0.02579	-0.24317	-0.10337	0.41351	0.31014
MAPK11	CMGC	9	26.2272	26.6288	27.2207	26.9659	27.2177	26.8191	27.562	27.5986	27.073	27.0883	26.8667	26.9217	MAPK11	0.39862	-0.05506	0.34356	0.14678	0.16658	0.31336
PRKD3	CAMK	13	30.2248	29.9749	29.4315	30.0665	29.5546	30.1516	29.5854	28.3677	29.5293	29.5272	29.2419	29.125	PRKD3	-0.59695	0.11687	-0.48008	-0.08507	0.40221	0.31714
IGF1R	TK	18	28.7818	28.4693	28.6311	28.5194	28.5965	28.5323	28.9434	29.026	28.6236	28.616	28.4629	28.2763	IGF1R	0.06417	0.18664	0.25081	-0.01292	0.33973	0.32681
CSNK1D	CK1	4	29.1221	29.1381	28.8672	29.0901	28.839	28.9582	28.8785	28.8298	28.8787	28.8391	28.3367	28.6378	CSNK1D	-0.1192	-0.30108	-0.42028	0.13185	0.20131	0.33316
PAK4	STE	14	29.1806	29.0205	28.7334	29.1818	28.9572	29.1317	29.6636	29.3686	29.328	29.4641	28.7663	29.1711	PAK4	-0.17455	-0.40483	-0.57938	0.05011	0.29297	0.34308
FES	TK	20	29.3915	29.0967	25.8599	29.2654	27.0122	29.1975	28.159	24.7467	27.6856	27.6202	25.7892	27.3425	FES	-2.18526	-1.55326	-3.73852	0.06795	0.27775	0.3457
CSNK1E	CK1	5	26.9128	26.9888	27.0536	27.0978	27.0088	26.7599	27.1048	27.3082	26.9408	27.3549	27.1289	27.3087	CSNK1E	0.24891	-0.17981	0.0691	0.33788	0.0462	0.38408
PRKAA1	CAMK	20	33.0466	32.8577	32.8989	33.1279	32.6467	32.9244	32.6369	32.474	32.7084	32.4872	32.2128	32.2972	PRKAA1	-0.27775	-0.08444	-0.36219	0.20348	0.18998	0.39346
RIOK2	Atypical	17	29.8874	29.6127	29.4876	30.0081	29.646	30.0457	29.0655	28.9132	29.4562	29.5058	29.268	29.05	RIOK2	-0.3997	0.218	-0.1817	-0.03758	0.45585	0.41827
IRAK4	TKL	15	28.5339	28.5779	28.4115	28.762	28.5473	28.5502	28.7645	28.5383	28.523	28.5629	28.35	28.3397	IRAK4	-0.0029	0.01032	0.00742	0.21188	0.2232	0.43508
MTOR	Atypical	33	28.0872	27.9942	29.1131	28.1893	27.9989	27.7461	27.5004	28.2322	27.4485	28.4383	28.3175	28.4373	MTOR	0.25284	-0.11987	0.13297	0.44323	0.00099	0.44422
TP53RK	Other	6	28.8255	28.5369	29.6206	28.8198	28.9491	28.4444	29.1703	29.7166	28.2655	28.7368	28.5497	28.6615	TP53RK	0.50474	-0.11187	0.39287	0.37543	0.0753	0.45073
MAP3K3	STE	7	26.2317	26.1944	26.7751	26.4543	26.4902	26.4176	25.8902	26.5816	25.9642	26.0457	26.024	25.6251	MAP3K3	0.07266	0.39889	0.47155	0.03669	0.42054	0.45723
EIF2AK4	Other	28	29.5578	29.1232	29.3838	29.0122	29.4	28.8275	29.1853	29.1879	28.9608	29.3048	29.2156	29.0015	EIF2AK4	0.57246	0.21413	0.78659	0.18469	0.30332	0.48801
PRKCA	AGC	6	27.2617	26.8651	27.1891	27.3321	26.9836	27.0812	23.0647	23.5291	23.4266	24.2571	23.3115	24.0099	PRKCA	-0.09762	-0.6984	-0.79602	0.2509	0.24718	0.49808
TNIK	STE	4	23.1063	22.0767	23.3012	22.2986	22.5741	21.9255	25.2284	24.7646	25.5411	25.2828	25.53	25.1386	TNIK	0.64869	0.39138	1.04007	0.37312	0.1442	0.51732
ROCK2	AGC	45	31.2751	31.0432	31.4503	31.0619	31.0813	30.9651	31.316	31.5939	30.9509	31.0345	30.9989	30.6113	ROCK2	0.11626	0.38756	0.50382	0.09689	0.42322	0.52011
PKN1	AGC	3	22.7254	23.2492	23.0614	23.8063	22.5916	23.929	24.3402	24.864	24.326	24.8995	24.2802	24.2532	PKN1	-1.33749	0.02695	-1.31054	-0.12277	0.64631	0.52354
PRKAA2	CAMK	7	27.337	27.2447	27.1935	27.4108	27.1374	26.8303	27.1584	27.5763	27.1371	26.9503	27.0165	26.9888	PRKAA2	0.30715	0.02768	0.33483	0.58052	-0.03853	0.54199
TAOK1	STE	14	27.7769	27.5842	27.2521	27.8177	27.5404	27.681	27.3816	26.8261	27.4723	27.47	27.2163	27.049	TAOK1	-0.14066	0.16737	0.02671	0.13665	0.42108	0.55773
PFKL	Metabolic	4	24.9649	24.7315	23.9285	24.1185	24.8344	22.93	20.7673	24.6852	24.0437	23.3253	24.4222	23.9431	PFKL	1.90442	0.47914	2.38356	1.18848	-0.6178	0.57068
PIKFYVE	Metabolic	20	27.2947	26.9114	27.9252	27.0329	27.2751	26.8126	27.2334	27.3876	26.7156	27.0385	27.4446	26.6661	PIKFYVE	0.46244	0.77845	1.24089	0.22024	0.37238	0.59262
STK35	Other	2	22.2282	24.3799	23.0335	25.0741	23.5928	24.749	24.1479	23.8034	24.319	24.3176	23.1011	24.0211	STK35	-1.15619	-0.92004	-2.07623	0.32502	0.29647	0.62149
NUAK2	CAMK	2	22.9181	23.272	22.7853	23.5228	21.9603	24.465	22.0567	23.6302	24.0895	24.1557	23.5141	22.5882	NUAK2	-2.50473	0.92595	-1.57878	-0.94217	1.56752	0.62535
ACVR1	TKL	9	30.0499	30.1439	29.6338	29.7448	29.5926	29.7381	29.4359	28.5456	29.3651	29.0282	28.6261	28.3872	ACVR1	-0.14545	0.23895	0.0935	0.00674	0.64102	0.64776
MAP2K2	STE	19	31.0409	31.4616	31.4462	31.3616	31.3097	31.2018	31.0459	31.3027	31.5045	31.4804	30.9256	30.962	MAP2K2	0.10795	-0.03632	0.07163	0.15985	0.51843	0.67828
RPS6KA1	AGC	21	28.8324	28.5804	27.8604	28.8906	28.1202	28.5893	30.3082	29.422	29.8982	30.1162	29.1908	29.7266	RPS6KA1	-0.46907	-0.5358	-1.00487	0.30136	0.38958	0.69094
PIP5K1C	Metabolic	6	25.1713	25.3156	25.2016	25.2028	24.9898	25.1059	25.2726	24.8956	24.9434	25.4558	25.3828	24.8567	PIP5K1C	-0.11602	0.5261	0.41008	0.09691	0.59911	0.69602
AGPHD1	Metabolic	5	26.2889	25.937	26.412	25.9211	26.0082	25.6772	26.2639	26.0028	26.2623	26.0138	25.8166	25.5616	AGPHD1	0.33095	0.25501	0.58596	0.24383	0.4522	0.69603
PIP4K2B	Metabolic	7	26.5593	26.1801	26.8778	26.6305	26.3529	26.3127	27.1254	26.9413	26.8289	26.831	26.7259	26.4404	PIP4K2B	0.04013	0.28546	0.32559	0.31775	0.3906	0.70835
CDK5	CMGC	12	31.8732	31.5281	32.6463	32.151	31.9408	31.794	30.7569	31.1606	30.1911	30.4512	29.8668	30.0922	CDK5	0.14683	-0.22541	-0.07858	0.35704	0.359	0.71604
MINK1	STE	6	25.8224	25.3233	26.3306	25.7037	26.2017	25.3029	25.1877	25.1807	25.5002	25.5189	25.5675	25.2031	MINK1	0.89881	0.3644	1.26321	0.40081	0.3158	0.71661
CDC42BPB	AGC	67	33.1155	32.9411	32.9554	32.9311	32.8833	32.9274	32.833	32.9201	33.1305	33.0726	32.8121	32.3491	CDC42BPB	-0.04406	0.46296	0.4189	0.0037	0.72345	0.72715
CAMK2G	CAMK	12	32.6203	32.7554	29.9081	32.7947	31.4627	33.0053	32.3413	30.3022	32.4449	32.6628	30.4927	31.7242	CAMK2G	-1.54257	-1.23153	-2.7741	-0.21061	0.93858	0.72797
IKBKE	Other	6	25.8833	25.8422	25.7865	26.0547	26.1944	25.6992	25.9458	25.8765	25.667	26.0281	25.6271	25.6367	IKBKE	0.49511	-0.00966	0.48545	0.35549	0.39136	0.74685
TK2	Metabolic	6	26.9901	27.0692	27.3543	27.4147	27.3064	26.7116	26.5754	26.5997	26.3106	26.188	26.1835	26.1416	TK2	0.59481	0.0419	0.63671	0.70304	0.04634	0.74938
PRKD1	CAMK	15	31.5335	30.935	30.9937	31.3173	31.2561	30.9789	30.4327	29.9505	29.9852	30.143	30.1079	29.7192	PRKD1	0.27724	0.38864	0.66588	0.33842	0.42374	0.76216
CAMK2D	CAMK	18	35.3912	35.596	33.0442	35.6698	34.3893	35.6546	34.4961	32.686	34.3492	34.4147	32.2452	33.6528	CAMK2D	-1.26535	-1.40755	-2.6729	0.01523	0.76198	0.77721
PRKDC	Atypical	49	29.2369	28.5818	29.8513	28.8991	28.9462	27.9905	28.5138	28.7359	27.9831	28.8623	28.9005	28.9599	PRKDC	0.9557	-0.05945	0.89625	0.90858	-0.09761	0.81097
STK3	STE	16	30.4012	30.06	30.4563	30.4979	30.204	30.0473	29.8548	30.075	30.0021	29.9683	29.5071	29.5842	STK3	0.1567	-0.07709	0.07961	0.45065	0.38411	0.83476
GAK	Other	34	31.8834	32.0807	29.6345	31.5172	30.0817	32.5313	31.5466	29.9589	31.1086	31.5509	29.9841	29.657	GAK	-2.44957	0.32715	-2.12242	-1.01404	1.89388	0.87984
PRKD2	CAMK	15	30.5799	29.9844	29.7146	30.2614	29.8721	29.9083	30.3601	29.6298	29.9841	30.0492	29.5589	29.5146	PRKD2	-0.03615	0.04434	0.00819	0.35309	0.53461	0.8877
NUAK1	CAMK	17	29.573	29.143	26.374	29.4422	27.6191	28.9791	29.9821	25.8935	29.858	30.1305	27.8483	29.6439	NUAK1	-1.35993	-1.79561	-3.15554	0.46318	0.48661	0.94979
STK4	STE	16	30.6896	30.4262	30.8855	30.9796	30.7618	30.6699	30.7536	31.2462	31.0797	31.1845	30.4044	30.5095	STK4	0.09186	-0.10511	-0.01325	0.30967	0.67506	0.98473
AGK	Metabolic	4	26.3946	26.9117	28.2084	27.1891	26.9808	27.1994	26.2752	27.3283	26.8901	27.7353	26.5836	26.6962	AGK	-0.21862	-0.11255	-0.33117	-0.01033	1.03914	1.02881
IPMK	Metabolic	7	25.641	25.6244	26.2565	26.2746	26.0124	25.419	25.7558	26.1893	25.2782	25.8299	25.5066	25.6458	IPMK	0.59348	-0.13918	0.4543	0.85561	0.18414	1.03975
IRAK3	TKL	21	31.0464	30.2971	30.8802	30.7969	30.36	30.5271	31.4314	30.7623	30.7596	31.3052	30.3748	30.5111	IRAK3	-0.16708	-0.13625	-0.30333	0.26981	0.79412	1.06393
TAOK2	STE	8	26.4879	25.8798	26.5297	26.4715	26.5049	25.8087	25.7427	26.1858	25.7886	25.9703	26.1806	25.5497	TAOK2	0.69612	0.63099	1.32711	0.66275	0.42061	1.08336
STK33	CAMK	2	24.3827	23.8906	22.619	24.8785	23.877	23.7888	23.2392	22.7109	23.1935	23.2801	23.8409	23.1881	STK33	0.08827	0.65281	0.74108	1.08978	0.092	1.18178
CDKL5	CMGC	2	23.4553	23.7383	24.4002	23.5041	24.598	23.2772	22.3104	23.0423	23.2643	23.9623	23.0835	22.9703	CDKL5	1.32073	0.11319	1.43392	0.22685	0.99193	1.21878
BMPR1A	TKL	4	26.2865	26.2709	26.4374	26.3068	25.006	25.5922	22.8564	22.6943	25.7463	25.1723	22.9149	24.4314	BMPR1A	-0.58621	-1.51648	-2.10269	0.71454	0.74085	1.45539
TGFBR2	TKL	18	29.3237	29.9994	29.6574	30.0303	29.5052	29.7182	27.5928	28.7268	30.4279	29.5375	28.884	28.2553	TGFBR2	-0.21298	0.62874	0.41576	0.31206	1.2823	1.59436
PHKG2	CAMK	4	24.0162	24.6514	25.0616	24.9047	25.6063	23.897	24.0726	25.3056	24.2402	24.7728	24.8945	24.1132	PHKG2	1.70933	0.7813	2.49063	1.00769	0.65956	1.66725
PKN2	AGC	23	28.8932	29.0579	28.7064	29.0409	28.4205	28.4706	28.6868	28.6817	28.9738	29.283	28.4983	28.1699	PKN2	-0.05012	0.32843	0.27831	0.57023	1.11309	1.68332
STK24	STE	10	28.1719	28.4568	28.2819	28.5576	27.5541	26.9411	28.1359	28.7049	28.5151	28.7168	28.2928	27.5798	STK24	0.61301	0.71295	1.32596	1.61645	1.13694	2.75339
JAK1	TK	31	29.952	30.3232	29.5808	30.2344	28.0882	29.83	26.4937	27.607	29.7608	29.6951	27.2431	26.9397	JAK1	-1.74189	0.30343	-1.43846	0.40439	2.7554	3.15979
TYK2	TK	12	27.0149	24.8139	28.0533	27.3613	23.6497	26.2721	22.2615	23.872	23.9121	25.8992	22.3078	22.1646	TYK2	-2.62243	0.1432	-2.47923	1.08918	3.73464	4.82382
RPS6KA4	AGC	14	27.7064	27.3221	27.8881	28.7201	25.0469	27.1636	22.1737	22.5281	27.451	27.2567	24.3227	22.9333	RPS6KA4	-2.11663	1.38937	-0.72726	1.55653	4.32333	5.87986

## Sheet: Sheet4
	Kinase	HS11	HS01			Kinase	HS11	HS01
	FER	-9.09916	-8.8402			FYN	-11.0541	-9.71456
	TNK2	-5.02146	-5.56074			EPHA2	-10.1917	-9.91219
	PTK2B	-5.61017	-4.49803			EPHB2	-11.5641	-7.15218
	PTK2	-4.59845	-4.54247			SRC	-9.12918	-9.56917
	AURKA	-3.47365	-3.75973			YES1	-9.76863	-8.48243
	SIK2	-2.49964	-2.48445			LYN	-7.20285	-6.91061
	ULK3	-1.61943	-2.7041			PDGFRB	-6.98002	-6.46534
	MARK3	-1.57299	-2.64198			DDR2	-7.3568	-5.52559
	PKMYT1	-1.23515	-2.57085			SIK2	-5.76115	-6.73902
	FES	-2.18526	-1.55326			CSK	-6.08455	-5.80314
	NUAK1	-1.35993	-1.79561			EPHB4	-6.16663	-5.19397
	MST4	-1.62789	-1.47858			TNK2	-5.1817	-5.67076
	RPS6KA3	-1.60249	-1.44699			ABL1	-5.60283	-4.36443
	CDK1	-1.99482	-0.89493			ABL2	-2.42066	-7.02951
	AKT1	-1.91541	-0.92711			MAP2K5	-4.27012	-4.58815
	CAMK2G	-1.54257	-1.23153			SIK3	-4.10253	-4.0408
	MARK4	-1.58173	-1.16119			PDGFRA	-3.14678	-2.86272
	CAMK2D	-1.26535	-1.40755			DDR1	-3.06494	-1.94055
	JAK3	-1.06878	-1.54893			EPHB1	-3.9405	-0.83803
	CAMK2B	-1.52054	-1.03091			RIPK2	-2.48751	-1.45831

## Sheet: Sheet2
Gene	Family	HS11_1_Dasat_Simvas	HS11_1_Simvas	HS11_1_Dasat_Brig	HS11_1_Dasat	HS11_1_Brig	HS11_1_DMSO	HS01_1_Dasat_Simvas	HS01_1_Dasat_Brig	HS01_1_Simvas	HS01_1_Dasat	HS01_1_Brig	HS01_1_DMSO
Cell line		HS11	HS11	HS11	HS11	HS11	HS11	HS01	HS01	HS01	HS01	HS01	HS01
Treatment		Dasatinib+Simvastin	Simvastin	Dasatinib+Brigatinib	Dasatinib	Brigatinib	DMSO	Dasatinib+Simvastin	Dasatinib+Brigatinib	Simvastin	Dasatinib	Brigatinib	DMSO
TNIK	STE	23.1063	22.0767	23.3012	22.2986	22.5741	21.9255	25.2284	24.7646	25.5411	25.2828	25.53	25.1386
CDK6	CMGC	24.8293	26.988	26.1196	25.1098	26.0089	26.496	27.9715	27.5519	27.8446	27.9925	28.055	28.8053
AKT3	AGC	20.938	23.8205	22.6714	23.5577	23.3522	23.2426	23.9486	23.2971	22.2825	24.0266	23.2617	25.4654
EPHA2	TK	23.8404	33.8891	23.6057	23.4439	33.6609	33.6356	27.2374	25.1206	35.0396	25.1828	34.9201	35.095
SRPK1	CMGC	26.4866	26.305	26.3167	26.2394	25.998	25.7796	26.5102	26.8433	26.9121	26.8455	26.5145	27.053
MAPK3	CMGC	30.8735	31.2042	31.5542	31.3313	31.5182	31.1311	32.3346	32.5344	32.0267	32.2621	32.0391	32.3688
PIK3C2A	Atypical	23.747	23.284	24.0072	22.8658	23.5614	23.2708	24.4781	24.1155	23.7274	24.3606	25.1068	24.4777
AKT1	AGC	28.4352	27.6482	25.1782	28.5124	26.3297	28.2451	28.6882	25.5276	28.9417	28.6703	28.4971	29.4242
ULK3	Other	29.36	29.7337	27.2701	29.7026	28.0489	29.6683	30.888	28.5698	30.2253	30.5828	28.1221	30.8262
RPS6KA1	AGC	28.8324	28.5804	27.8604	28.8906	28.1202	28.5893	30.3082	29.422	29.8982	30.1162	29.1908	29.7266
RPS6KB2	AGC	23.8086	23.3091	22.9225	22.6576	25.0705	24.0934	23.7431	23.0285	25.1554	23.4963	22.6408	25.2108
RPS6KA6	AGC	25.1726	25.3869	24.5723	25.9562	24.4914	25.4507	25.4089	24.7564	26.6256	25.3335	25.1295	26.5672
MAP2K1	STE	30.8557	31.2546	31.1323	31.035	31.2004	30.9818	32.2548	32.1545	32.0327	32.1136	31.8546	32.0702
PFKL	Metabolic	24.9649	24.7315	23.9285	24.1185	24.8344	22.93	20.7673	24.6852	24.0437	23.3253	24.4222	23.9431
PRKDC	Atypical	29.2369	28.5818	29.8513	28.8991	28.9462	27.9905	28.5138	28.7359	27.9831	28.8623	28.9005	28.9599
SRPK2	CMGC	24.9297	24.7987	25.245	24.5739	24.7847	24.3797	24.8074	25.2068	24.3485	24.8833	24.1742	25.2317
PIP4K2A	Metabolic	26.2894	26.3125	27.2264	26.4123	26.5014	26.0473	26.9799	27.0497	26.5275	26.6861	26.5728	26.8696
TLK2	Other	25.1854	23.9393	25.533	24.8993	24.9105	24.9464	24.7741	25.2578	24.9406	24.6758	24.9336	25.7672
CDK7	CMGC	27.5147	28.0212	28.2252	28.0895	28.1999	28.1946	28.8952	29.1903	28.4223	28.7856	28.3799	28.9917
JAK3	TK	29.2743	29.5012	26.9111	29.156	28.2883	29.3571	29.5269	27.4297	29.4601	29.618	28.5795	30.1284
TEK	TK	26.7236	27.0461	26.3306	26.114	26.697	27.3019	28.6746	28.8899	28.6754	28.529	28.4339	28.0335
PIK3CD	Atypical	28.0588	27.6802	28.4823	27.6004	27.9814	27.3718	28.0833	28.0663	27.5898	27.973	28.0833	28.067
MTOR	Atypical	28.0872	27.9942	29.1131	28.1893	27.9989	27.7461	27.5004	28.2322	27.4485	28.4383	28.3175	28.4373
PFKP	Metabolic	25.5843	25.4905	25.4551	25.3145	25.5181	25.6958	26.2994	26.6913	25.9585	26.3386	26.6193	26.3852
NUAK1	CAMK	29.573	29.143	26.374	29.4422	27.6191	28.9791	29.9821	25.8935	29.858	30.1305	27.8483	29.6439
STK24	STE	28.1719	28.4568	28.2819	28.5576	27.5541	26.9411	28.1359	28.7049	28.5151	28.7168	28.2928	27.5798
MAPK1	CMGC	33.962	34.0946	34.4165	34.2982	34.3939	34.0438	34.9359	35.1373	34.4264	34.6805	34.2426	34.6689
ABL2	TK	22.8537	28.1541	23.4764	25.7244	28.3213	28.145	24.1108	22.5942	28.0772	21.7252	28.1727	28.7548
FN3K	Metabolic	30.4378	30.428	31.0763	30.6839	30.6393	30.425	31.4457	31.6688	30.6301	30.9661	30.4031	31.0256
PIP4K2C	Metabolic	29.4726	29.5495	29.7512	29.708	29.8744	29.6814	30.4409	30.4439	30.1016	30.3102	30.1452	30.2687
CSNK1E	CK1	26.9128	26.9888	27.0536	27.0978	27.0088	26.7599	27.1048	27.3082	26.9408	27.3549	27.1289	27.3087
MAP3K11	STE	29.1264	29.486	28.9141	28.8602	29.0722	29.1954	29.6752	29.7911	29.9119	29.8316	29.7786	29.7434
FYN	TK	22.5788	31.136	21.4694	20.209	32.0088	31.2631	20.8579	23.6252	31.5064	22.0027	31.9609	31.7173
BCKDK	Atypical	25.2707	25.7507	25.7286	25.9865	25.9242	25.8713	26.288	25.6064	25.6919	25.9467	25.8794	26.3178
TLK1	Other	22.2356	24.349	23.2282	21.5699	24.0583	23.5865	20.9391	23.9087	23.4792	23.3048	22.8647	24.0035
RPS6KB1	AGC	25.8223	26.6659	23.9014	26.4617	26.4759	26.8517	26.1918	25.1739	27.2486	26.9419	27.2662	27.2552
ICK	CMGC	21.9333	24.5666	23.6954	22.2724	24.0098	23.8295	22.4294	22.5687	23.8864	22.5496	24.79	24.1568
PKN1	AGC	22.7254	23.2492	23.0614	23.8063	22.5916	23.929	24.3402	24.864	24.326	24.8995	24.2802	24.2532
LYN	TK	23.4323	29.6304	21.7133	22.479	30.0396	29.6818	23.1886	23.3677	29.9807	23.086	30.1836	29.9966
MAP3K6	STE	28.5421	28.2996	27.5993	28.4073	28.1694	28.4025	28.358	28.0945	28.0743	28.6027	28.6487	28.7082
CDK4	CMGC	28.4709	28.9168	28.813	28.8358	28.586	29.0277	28.9051	28.969	28.1918	28.7036	28.6158	29.2945
PRKACA	AGC	31.9584	32.2633	32.0461	31.9913	32.3799	32.3633	32.8254	33.0994	32.2502	32.8151	32.4863	32.6235
CSK	TK	27.2677	33.7031	26.9964	27.5269	33.4607	33.6115	28.4123	27.7397	33.7441	28.066	33.7787	33.8691
STK10	STE	30.0393	29.9432	28.4493	29.7761	29.547	30.0046	30.6056	29.4003	30.3731	30.2981	29.9698	30.2569
IPMK	Metabolic	25.641	25.6244	26.2565	26.2746	26.0124	25.419	25.7558	26.1893	25.2782	25.8299	25.5066	25.6458
TP53RK	Other	28.8255	28.5369	29.6206	28.8198	28.9491	28.4444	29.1703	29.7166	28.2655	28.7368	28.5497	28.6615
PHKG2	CAMK	24.0162	24.6514	25.0616	24.9047	25.6063	23.897	24.0726	25.3056	24.2402	24.7728	24.8945	24.1132
CSNK2A2	Other	31.5427	31.6375	32.0993	31.6549	31.7485	31.7183	31.981	32.4339	31.7346	31.8318	31.1443	31.9206
PKMYT1	Other	24.5072	26.6834	23.6042	26.5337	26.8341	28.0693	26.1204	24.9441	26.7366	26.8697	25.6937	28.2645
YES1	TK	23.3357	31.8501	23.2599	21.9548	31.7305	31.7234	21.9347	23.283	31.3479	23.4293	31.3658	31.9117
EIF2AK4	Other	29.5578	29.1232	29.3838	29.0122	29.4	28.8275	29.1853	29.1879	28.9608	29.3048	29.2156	29.0015
PRKAA2	CAMK	27.337	27.2447	27.1935	27.4108	27.1374	26.8303	27.1584	27.5763	27.1371	26.9503	27.0165	26.9888
ABL1	TK	25.6472	28.7705	24.6799	23.3224	28.9176	28.9253	24.1521	23.352	29.7541	24.7188	28.9986	29.0832
AAK1	Other	33.2683	33.1263	30.8972	32.6186	31.4878	32.5661	32.9597	31.1612	33.0113	32.5613	31.491	32.7053
PIP4K2B	Metabolic	26.5593	26.1801	26.8778	26.6305	26.3529	26.3127	27.1254	26.9413	26.8289	26.831	26.7259	26.4404
MARK2	CAMK	29.5338	29.4281	26.9768	29.4351	28.5141	29.355	29.8368	26.9567	29.5251	29.6594	28.021	29.4767
MAPK11	CMGC	26.2272	26.6288	27.2207	26.9659	27.2177	26.8191	27.562	27.5986	27.073	27.0883	26.8667	26.9217
CAMKK2	Other	24.0785	25.1744	22.8621	23.6966	23.9742	23.7181	22.9245	21.9644	24.0617	21.7974	22.6735	23.8053
CSNK1A1	CK1	31.0788	31.451	31.4718	31.4484	31.1816	31.2961	31.3568	31.5279	31.1803	31.4035	31.1364	31.3774
IRAK1	TKL	23.6306	24.5016	22.5612	23.9962	24.0769	24.1958	21.9489	23.2767	23.4103	24.5681	22.9215	24.2735
CDK1	CMGC	23.2244	25.2073	22.8475	24.6111	24.0393	26.0342	24.7279	24.9328	25.2749	26.061	25.1827	26.0776
STK16	Other	28.89	28.8294	29.4281	29.0131	29.1056	28.8219	29.0323	29.4241	28.5556	28.7313	28.6099	28.8619
PAK4	STE	29.1806	29.0205	28.7334	29.1818	28.9572	29.1317	29.6636	29.3686	29.328	29.4641	28.7663	29.1711
SIK1	CAMK	21.7977	24.8131	25.1286	23.1412	22.8396	23.1944	23.3194	23.1816	22.3705	22.2203	24.6787	23.2153
MAP2K4	STE	25.5172	27.0653	26.2908	26.7024	26.8788	26.6694	26.6939	26.8252	26.3061	26.5738	26.5992	26.6818
BRAF	TKL	29.3911	29.2065	29.5824	29.0461	29.1554	29.2646	29.3512	29.518	29.2337	29.2783	29.3986	29.2664
PTK2	TK	33.4178	33.4695	28.0459	33.3057	28.767	33.3654	33.4759	28.6163	33.5553	33.2657	28.819	33.3615
INSR	TK	27.2671	27.1453	27.7077	26.6479	27.0362	26.833	27.5835	27.8329	27.1532	27.0519	27.1727	26.8289
IRAK3	TKL	31.0464	30.2971	30.8802	30.7969	30.36	30.5271	31.4314	30.7623	30.7596	31.3052	30.3748	30.5111
IKBKE	Other	25.8833	25.8422	25.7865	26.0547	26.1944	25.6992	25.9458	25.8765	25.667	26.0281	25.6271	25.6367
PIK3R4	Other	25.5297	25.3902	25.8388	25.2117	25.4928	25.4528	24.3254	24.7251	25.5376	25.0304	25.2463	25.3597
MAPK8	CMGC	29.2895	29.9187	29.4512	30.1307	29.7689	29.9973	29.3799	29.078	29.4081	29.3668	28.7518	29.903
MINK1	STE	25.8224	25.3233	26.3306	25.7037	26.2017	25.3029	25.1877	25.1807	25.5002	25.5189	25.5675	25.2031
AGPHD1	Metabolic	26.2889	25.937	26.412	25.9211	26.0082	25.6772	26.2639	26.0028	26.2623	26.0138	25.8166	25.5616
CDK17	CMGC	29.9866	30.4431	30.1328	29.703	30.4418	30.5387	29.4794	29.9524	30.0112	29.8982	30.2278	30.4028
PIKFYVE	Metabolic	27.2947	26.9114	27.9252	27.0329	27.2751	26.8126	27.2334	27.3876	26.7156	27.0385	27.4446	26.6661
IKBKB	Other	30.1523	30.353	30.5399	30.5162	30.5467	30.3592	30.1669	29.7893	29.9002	29.3732	29.7639	30.1992
STK4	STE	30.6896	30.4262	30.8855	30.9796	30.7618	30.6699	30.7536	31.2462	31.0797	31.1845	30.4044	30.5095
PDXK	Metabolic	35.9397	36.6485	36.5876	36.5014	36.6217	36.8372	36.6028	36.9662	36.0179	36.3817	36.0789	36.67
ILK	TKL	26.8608	28.0654	27.1389	27.3974	28.2362	28.1627	27.6873	27.3581	27.6321	27.0588	27.8339	27.986
FN3KRP	Metabolic	33.7233	33.9529	34.3625	33.9789	33.9279	33.9553	34.001	34.296	33.6278	33.7097	33.7629	33.7708
MAP3K5	STE	28.5243	28.1071	27.6928	28.0471	28.2069	28.2367	28.1502	28.0311	28.2168	28.3419	28.2727	28.0325
IRAK4	TKL	28.5339	28.5779	28.4115	28.762	28.5473	28.5502	28.7645	28.5383	28.523	28.5629	28.35	28.3397
CHKA	Metabolic	27.8404	28.3692	28.2018	28.5222	27.6296	28.5487	27.8486	26.6096	27.8628	28.0215	27.3614	28.3365
GSK3B	CMGC	34.4146	34.1834	34.6275	34.2249	34.0504	34.0433	34.0523	34.0584	33.9484	33.8609	33.9973	33.8294
LATS1	AGC	27.5109	27.2805	27.3026	27.3791	27.4352	27.3937	27.2897	26.7586	27.2956	27.3793	27.2184	27.1718
CDK16	CMGC	30.1664	30.2073	30.3437	30.0092	30.0331	30.0965	30.1663	30.473	30.0157	29.942	29.8868	29.8676
STRADA	STE	25.8849	26.2649	26.0211	26.2166	25.9576	26.3489	25.9812	26.1096	26.1362	26.2404	26.0634	26.1107
MAP2K2	STE	31.0409	31.4616	31.4462	31.3616	31.3097	31.2018	31.0459	31.3027	31.5045	31.4804	30.9256	30.962
PIP5K1C	Metabolic	25.1713	25.3156	25.2016	25.2028	24.9898	25.1059	25.2726	24.8956	24.9434	25.4558	25.3828	24.8567
MAP4K5	STE	27.1903	28.3765	26.7176	27.3318	28.4915	28.4335	27.2844	26.7343	28.3332	27.2162	28.5296	28.18
SLK	STE	31.9595	31.8045	30.5804	31.5572	31.2115	31.6371	31.9344	31.0472	31.7121	31.7138	31.2348	31.3834
PIK3CA	Atypical	29.9638	29.643	30.4322	29.5264	29.9413	29.8421	29.6046	29.9631	29.1612	29.5037	29.7415	29.5869
IGF1R	TK	28.7818	28.4693	28.6311	28.5194	28.5965	28.5323	28.9434	29.026	28.6236	28.616	28.4629	28.2763
MARK4	CAMK	24.817	25.5554	24.7325	25.7283	23.5776	25.1593	24.2047	22.3976	25.0794	24.5523	23.7391	24.9003
TAOK2	STE	26.4879	25.8798	26.5297	26.4715	26.5049	25.8087	25.7427	26.1858	25.7886	25.9703	26.1806	25.5497
MAP3K4	STE	27.0066	26.8658	26.8195	26.468	26.8236	26.6118	26.1526	26.102	25.8612	26.2148	25.9545	26.3524
MARK3	CAMK	30.0514	29.946	26.6163	30.0351	28.3054	29.8784	29.8848	26.1208	29.9415	29.7565	26.9693	29.6113
STK11	CAMK	26.2294	26.3108	27.1579	26.1474	26.4395	27.0366	26.8369	26.7938	26.4052	27.0979	26.7819	26.7642
PKN2	AGC	28.8932	29.0579	28.7064	29.0409	28.4205	28.4706	28.6868	28.6817	28.9738	29.283	28.4983	28.1699
TNK2	TK	23.3545	29.5738	22.6633	23.8592	24.0194	29.0409	22.8481	22.9682	29.4204	23.065	23.175	28.7357
CDKL5	CMGC	23.4553	23.7383	24.4002	23.5041	24.598	23.2772	22.3104	23.0423	23.2643	23.9623	23.0835	22.9703
PDGFRA	TK	23.4689	26.0907	23.7529	23.0093	28.0138	26.1561	24.0765	22.902	26.0699	22.9838	27.0385	25.8465
BMP2K	Other	30.9106	30.8641	30.4254	30.5302	30.547	30.5528	30.2289	29.7781	30.208	30.1188	29.8081	30.2356
CSNK1D	CK1	29.1221	29.1381	28.8672	29.0901	28.839	28.9582	28.8785	28.8298	28.8787	28.8391	28.3367	28.6378
RPS6KA3	AGC	32.5372	32.5818	30.0789	32.635	30.9732	32.5757	32.4125	30.7053	32.3179	32.3398	30.7968	32.2438
NEK1	NEK	25.9834	25.7469	25.2509	25.208	25.7296	25.7099	25.8481	25.83	25.7639	25.4976	25.6794	25.3563
ROCK2	AGC	31.2751	31.0432	31.4503	31.0619	31.0813	30.9651	31.316	31.5939	30.9509	31.0345	30.9989	30.6113
GSK3A	CMGC	32.3001	32.1433	32.4309	32.1364	32.2612	32.0609	32.2008	32.3435	31.8586	31.9238	32.0802	31.7041
DCK	Metabolic	29.7839	29.9222	29.9725	29.8403	30.1528	30.3045	30.0753	30.4124	29.6455	30.0125	29.8747	29.9156
PRKD2	CAMK	30.5799	29.9844	29.7146	30.2614	29.8721	29.9083	30.3601	29.6298	29.9841	30.0492	29.5589	29.5146
ROCK1	AGC	31.2315	30.974	31.2506	30.8818	31.0145	30.8246	30.9158	30.9731	30.6853	30.5925	30.6611	30.4276
BMPR2	TKL	28.0848	28.2757	28.069	27.6678	28.1481	28.0559	28.1322	27.968	27.8591	27.582	28.1093	27.6555
DDR1	TK	23.7796	27.1161	23.3269	23.2849	26.5983	26.3499	24.4249	22.7569	26.6676	24.0011	26.2021	25.9416
MAPK14	CMGC	31.7392	32.5166	32.127	32.3689	32.8414	32.8398	32.4023	32.2547	32.3881	32.1046	31.9329	32.4027
EPHB4	TK	23.5668	29.0339	23.7624	22.8949	29.3693	29.0616	21.7491	22.2529	28.9163	23.422	28.5374	28.6159
PTK2B	TK	28.4156	29.1803	22.1325	28.8898	22.8475	28.4576	27.6621	22.5918	29.033	27.4474	23.5134	28.0114
STK3	STE	30.4012	30.06	30.4563	30.4979	30.204	30.0473	29.8548	30.075	30.0021	29.9683	29.5071	29.5842
PRKACB	AGC	30.1809	30.5216	30.2325	30.3911	30.5788	30.8722	30.5188	30.82	30.3511	30.4723	30.3867	30.4006
MST4	STE	25.0764	26.3368	23.9154	24.0686	22.5174	24.1453	24.0811	25.226	24.0202	22.7731	22.1949	23.6734
CDK9	CMGC	29.3157	29.6223	29.9962	29.9727	29.7221	29.8691	29.4531	30.1761	29.454	29.5231	29.131	29.3901
ACVR1B	TKL	25.9897	25.8275	26.1398	25.5129	26.0385	26.0482	25.7441	25.6364	26.3584	25.9172	26.6768	25.5601
AGK	Metabolic	26.3946	26.9117	28.2084	27.1891	26.9808	27.1994	26.2752	27.3283	26.8901	27.7353	26.5836	26.6962
MAP3K2	STE	28.9365	28.6818	28.69	28.6673	29.1185	28.8899	28.4219	28.4673	27.9686	28.6193	28.7931	28.3855
AURKA	Other	25.5232	27.3072	24.8571	27.9281	24.5959	28.0695	26.1787	24.4902	25.2711	26.9652	23.8027	27.5624
LIMK1	TKL	28.7244	29.0565	28.3792	28.5392	29.1892	29.1382	28.464	28.4401	29.2861	28.6523	29.003	28.6261
CSNK1G1	CK1	27.7035	27.5849	28.5973	27.6075	27.5616	28.0943	27.8403	28.2051	27.9739	27.8525	27.7297	27.5586
CDK2	CMGC	24.2405	24.2404	25.3906	25.2931	24.4629	25.0265	23.908	24.4721	23.3859	24.0775	23.7222	24.4779
FER	TK	32.7341	33.0053	21.9941	32.8134	23.9404	33.0395	32.9045	21.2093	32.749	32.5731	23.6462	32.4864
CDK18	CMGC	26.8393	26.3597	26.8125	26.8821	26.7268	27.055	26.8739	27.389	26.2502	26.8099	26.9204	26.489
TK2	Metabolic	26.9901	27.0692	27.3543	27.4147	27.3064	26.7116	26.5754	26.5997	26.3106	26.188	26.1835	26.1416
SIK3	CAMK	24.2526	26.3463	23.3454	23.9515	27.8586	28.054	24.1039	23.2607	27.7736	23.4394	25.971	27.4802
CDC42BPB	AGC	33.1155	32.9411	32.9554	32.9311	32.8833	32.9274	32.833	32.9201	33.1305	33.0726	32.8121	32.3491
SRC	TK	21.4899	31.3859	21.2713	23.6557	32.551	32.7849	21.3508	23.2187	31.1127	22.6296	32.4758	32.1988
NEK9	NEK	35.4732	35.2404	35.3839	35.0628	35.175	35.1419	35.0099	35.2825	34.718	34.8563	34.9383	34.5532
MAPK9	CMGC	32.2232	32.4856	31.8788	32.2103	32.1175	32.429	32.1074	32.1299	31.8619	31.9936	31.7249	31.8296
STK33	CAMK	24.3827	23.8906	22.619	24.8785	23.877	23.7888	23.2392	22.7109	23.1935	23.2801	23.8409	23.1881
CHKB	Metabolic	30.4944	30.8839	30.4202	30.7299	30.8976	30.8699	30.0079	28.8547	30.1923	30.1449	30.2116	30.2652
PRKAA1	CAMK	33.0466	32.8577	32.8989	33.1279	32.6467	32.9244	32.6369	32.474	32.7084	32.4872	32.2128	32.2972
CHUK	Other	28.505	29.1982	29.343	29.2382	29.1484	29.6771	28.893	27.9784	28.7759	28.3749	28.9237	29.0479
DDR2	TK	24.1825	31.3193	25.2671	23.7388	31.0766	31.0956	22.7993	23.084	30.4055	24.9385	30.7166	30.4641
TAOK1	STE	27.7769	27.5842	27.2521	27.8177	27.5404	27.681	27.3816	26.8261	27.4723	27.47	27.2163	27.049
TBK1	Other	31.7222	31.6816	31.1166	31.65	31.4844	31.7533	31.5222	31.4016	31.4234	31.506	31.1183	31.0925
EPHB3	TK	20.8897	24.1883	22.443	22.1562	24.2391	24.0995	22.7407	23.5189	24.2368	23.0822	23.2215	23.393
LIMK2	TKL	25.4559	27.9653	25.5332	26.5128	26.9017	27.7079	27.1387	26.8804	28.4869	26.9189	27.7786	26.9964
STK35	Other	22.2282	24.3799	23.0335	25.0741	23.5928	24.749	24.1479	23.8034	24.319	24.3176	23.1011	24.0211
RIPK2	TKL	27.3377	29.1161	27.1773	27.3877	29.767	29.8752	27.9139	27.4533	29.5904	27.6316	29.8504	29.0899
MAP3K3	STE	26.2317	26.1944	26.7751	26.4543	26.4902	26.4176	25.8902	26.5816	25.9642	26.0457	26.024	25.6251
MAP4K3	STE	27.9338	28.0724	27.6376	28.2012	28.0926	28.3176	27.5883	27.0709	27.659	27.5495	27.3986	27.5176
CSNK1G2	CK1	24.5048	25.4066	26.1881	26.0462	24.9371	26.0545	25.0627	25.3356	24.3494	22.3399	24.0388	25.2039
CAMK2B	CAMK	22.1212	26.631	25.0878	26.054	25.6598	27.1804	26.1259	23.4709	27.3157	26.3389	25.2422	26.2732
RIOK2	Atypical	29.8874	29.6127	29.4876	30.0081	29.646	30.0457	29.0655	28.9132	29.4562	29.5058	29.268	29.05
PRKD3	CAMK	30.2248	29.9749	29.4315	30.0665	29.5546	30.1516	29.5854	28.3677	29.5293	29.5272	29.2419	29.125
CSNK1G3	CK1	28.5597	28.8404	28.8942	28.403	28.6484	28.8121	28.0922	28.4374	27.9872	27.9033	27.2923	27.7228
MAP4K4	STE	30.3914	30.3967	30.6675	30.1885	30.8499	30.4985	29.6354	29.4016	29.6356	29.6308	29.762	29.3904
BMPR1A	TKL	26.2865	26.2709	26.4374	26.3068	25.006	25.5922	22.8564	22.6943	25.7463	25.1723	22.9149	24.4314
PRKD1	CAMK	31.5335	30.935	30.9937	31.3173	31.2561	30.9789	30.4327	29.9505	29.9852	30.143	30.1079	29.7192
PI4K2B	Atypical	25.1362	24.6241	24.8315	24.2853	24.3973	24.463	23.9308	24.7145	24.3837	22.3947	24.5098	23.1872
TAOK3	STE	27.8761	27.6372	28.2873	28.4196	28.2623	28.7445	28.4488	27.7999	28.5813	27.4989	29.6825	27.4675
CAMK2G	CAMK	32.6203	32.7554	29.9081	32.7947	31.4627	33.0053	32.3413	30.3022	32.4449	32.6628	30.4927	31.7242
PI4KA	Atypical	23.6828	24.4341	24.3795	23.5921	25.6175	24.9633	23.7509	23.6734	24.2246	23.821	20.7803	23.6565
MAP2K3	STE	25.2705	23.3667	23.9777	22.7606	22.8874	24.4586	22.0899	22.6819	23.6961	22.5653	23.5283	23.1206
ACVR1	TKL	30.0499	30.1439	29.6338	29.7448	29.5926	29.7381	29.4359	28.5456	29.3651	29.0282	28.6261	28.3872
ATM	Atypical	21.7481	24.4325	22.9976	21.6688	22.3133	24.643	23.0079	21.6738	23.4696	23.9773	23.8324	23.2664
TGFBR2	TKL	29.3237	29.9994	29.6574	30.0303	29.5052	29.7182	27.5928	28.7268	30.4279	29.5375	28.884	28.2553
CLK2	CMGC	24.4485	24.8847	23.4201	25.057	23.6903	25.4128	24.9091	22.8235	23.7416	24.376	23.1889	23.9414
PDGFRB	TK	23.1674	30.217	22.156	23.033	28.4753	30.013	22.5506	23.1986	28.2535	21.973	27.6046	28.4383
MAP2K5	STE	23.9416	28.2544	23.7747	24.3378	27.4204	28.6079	22.2923	22.7884	26.8939	22.3901	26.1306	26.9783
SIK2	CAMK	24.7997	29.9648	25.0888	24.7447	28.0062	30.5059	23.9069	22.2083	29.9643	22.1302	26.3848	28.8692
NME4	Metabolic	26.8238	26.902	27.4022	27.7934	27.58	27.9692	26.8761	26.2442	26.1754	25.8804	26.112	26.2828
CDK5	CMGC	31.8732	31.5281	32.6463	32.151	31.9408	31.794	30.7569	31.1606	30.1911	30.4512	29.8668	30.0922
PIK3C3	Metabolic	28.0649	27.8993	27.811	27.3666	27.7691	28.2522	25.7618	26.2571	27.7725	26.7977	26.9911	26.5107
EPHB2	TK	20.9285	31.4834	23.2467	20.5559	31.4868	32.12	20.3044	23.7114	30.0112	23.2058	28.5423	30.3579
CDK14	CMGC	29.0663	29.5293	29.427	29.2481	29.5233	29.6486	27.4559	28.138	27.7325	27.7262	28.0367	27.8852
FES	TK	29.3915	29.0967	25.8599	29.2654	27.0122	29.1975	28.159	24.7467	27.6856	27.6202	25.7892	27.3425
NUAK2	CAMK	22.9181	23.272	22.7853	23.5228	21.9603	24.465	22.0567	23.6302	24.0895	24.1557	23.5141	22.5882
PRKG1	AGC	34.4262	34.2931	34.5653	34.2836	34.3477	34.3426	32.7279	33.0296	32.5259	32.6753	32.6647	32.4462
TGFBR1	TKL	27.6821	28.114	27.1513	27.889	28.1116	28.268	26.6802	26.1167	27.2991	26.8648	27.168	26.3001
MAP3K1	STE	22.4211	22.5478	22.4611	22.8033	23.7436	24.4915	23.4925	22.6392	22.6638	22.5511	22.6538	22.5061
CAMK2D	CAMK	35.3912	35.596	33.0442	35.6698	34.3893	35.6546	34.4961	32.686	34.3492	34.4147	32.2452	33.6528
DMPK	AGC	30.0665	29.9826	29.9998	29.9811	29.933	30.0251	27.9861	27.6994	27.4482	27.4649	27.1656	27.4569
GAK	Other	31.8834	32.0807	29.6345	31.5172	30.0817	32.5313	31.5466	29.9589	31.1086	31.5509	29.9841	29.657
JAK1	TK	29.952	30.3232	29.5808	30.2344	28.0882	29.83	26.4937	27.607	29.7608	29.6951	27.2431	26.9397
RPS6KA2	AGC	26.6024	26.3786	24.3469	27.2647	24.928	27.306	24.4844	23.6943	24.4964	24.292	24.529	24.4051
PRKCA	AGC	27.2617	26.8651	27.1891	27.3321	26.9836	27.0812	23.0647	23.5291	23.4266	24.2571	23.3115	24.0099
EPHB1	TK	22.3542	26.8051	22.9463	23.099	26.1367	27.0395	23.5384	23.4462	24.4171	22.3538	23.2147	23.1918
TYK2	TK	27.0149	24.8139	28.0533	27.3613	23.6497	26.2721	22.2615	23.872	23.9121	25.8992	22.3078	22.1646
RPS6KA4	AGC	27.7064	27.3221	27.8881	28.7201	25.0469	27.1636	22.1737	22.5281	27.451	27.2567	24.3227	22.9333
